# Supplementary material for: A single class of ARF GTPase activated by several pathway-specific ARF-GEFs regulates essential membrane traffic in Arabidopsis
Source: PLoS Genet. 2018 Nov 15;14(11):e1007795. doi: 10.1371/journal.pgen.1007795 (PMC6264874; doi:10.1371/journal.pgen.1007795)
Supplement: S2 Table — (XLSX) [file pgen.1007795.s011.xlsx]

## Sheet: Sheet1
				Accession number	e-values of BLAST against Arabidopsis	e-values of BLAST against Homo sapiens
EUKARYOTES	DIAPHORETICES	Archaeplastida	Archaeplastida / Chloroplastida / Charophyta
			Arabidopsis thaliana
			AtARFA1a	AT1G23490		HsARF1 / e-118; HsARF3 / e-116
			AtARFA1b	AT5G14670		HsARF1 / e-115; HsARF3 / e-114
			AtARFA1c (ARF1A1c)	AT2G47170		HsARF1 / e-116; HsARF3 / e-116
			AtARFA1d	AT1G70490		HsARF1 / e-116; HsARF3 / e-114
			AtARFA1e	AT3G62290		HsARF1 / e-117; HsARF3 / e-116
			AtARFA1f	AT1G10630		HsARF1 / e-117; HsARF3 / e-115
			AtARFB1a	AT2G15310		HsARF3 / e-86; HsARF1 / e-86
			AtARFB1b	AT5G17060		HsARF1 / e-83; HsARF3 / e-82
			AtARFB1c	AT3G03120		HsARF1 / e-81; HsARF3 / e-81
			AtARFC1a	AT3G22950		HsARL5 / e-73
			AtARFC1b	AT2G24765		HsARF1 / e-81; HsARL1 / e-79; HsARF3 / e-79
			AtARFD1a	AT1G02440		HsARF1 / e-53
			AtARFD1b	AT1G02430		HsARF1 / e-54; HsARF3 / e-53
			AtARFRP1	AT5G52210		HsARFRP1 / e-55
			AtARL2 (HAL)	AT2G18390		HsARL2 / e-85
			AtARLA1A (ARL8A)	AT5G37680		HsARL8B / e-88; HsARL8A / e-86
			AtARLA1B (ARL8B)	AT3G49860		HsARL8A / e-78; HsARLB / e-77
			AtARLA1C (ARL8C)	AT3G49870		HsARL8A / e-91; HsARL8B / e-90
			AtARLA1D (ARL8D)	AT5G67560		HsARL8A / e-90; HsARL8B / e-88
			AtSARA1a	AT1G09180		HsSAR1B / e-83; HsSAR1A / e-82
			AtSARA1b	AT1G65330		HsSAR1B / e-84; HsSAR1A / e-82
			AtSARA1c	AT4G02080		HsSAR1B / e-85; HsSAR1A / e-82
			Chloroplastida / Charophyta
			Klebsormidium flaccidum
			kfl00446_0020	kfl00446_0020	AtARF1 (ARFA1a-f) / e-131	HsArf1, HsArf3 / e-116
			kfl00141_0130	kfl00141_0130	AtARF1 (ARFA1a-f) / e-96	HsArf3, HsArf1 / e-92
			kfl00428_0010	kfl00428_0010	AtARFA (ARFB1B,C) / e-105	HsArf3, HsArf1 / e-88
			kfl00010_0490	kfl00010_0490	AtARL1 (ARF3) / e-115	HsArl1 / e-82
			kfl00141_0120	kfl00141_0120	At ARF1 (ARFA1a-f) / e-71	HsArf3 / e-69
			kfl00262_0160	kfl00262_0160	AtARF1 (ARFA1a-f) / e-69	HsArf3, HsArf1 / e-70
			kfl00411_0070	kfl00411_0070	AtARL5 (ARFC1) / e-116	HsArl5 / e-77
			kfl00021_0070	kfl00021_0070	AtARL2 (HAL) / e-95	HsArl2 / e-89
			kfl00554_0070	kfl00554_0070	AtARL2 (HAL) / e-60	HsArl3 / e-76
			kfl00009_0090	kfl00009_0090	AtARL1 (ARF3), AtARF1 (ARFA1B) / e-40	HsArl6 / e-70
			Chloroplastida / Chlorophyta
			Chlamydomonas reinhardtii
			Cre12.g486250.t1.2	Cre12.g486250.t1.2	AtARF1 (ARFA1a-f) / e-97	HsARF1 / e-113; HsARF3 / e-113
			Cre02.g142687.t1.1	Cre02.g142687.t1.1	AtARF1 (ARFA1a-f) / e-97	HsARF1 / e-113; HsARF3 / e-113
			Cre12.g487850.t1.2	Cre12.g487850.t1.2	AtARFA (ARFB1B,C) / e-85	HsARF1 / e-80; HsARF5 / e-79; HsARF3 / e-79
			Cre12.g535900.t1.1	Cre12.g535900.t1.1	AtARL1 (ARF3) / e-78	HsARL1 / e-82
			Cre02.g102000.t1.2	Cre02.g102000.t1.2	AtARL5 (ARFC1) / e-60	HsARL5A / e-68; HsARL5B / e-66
			Cre12.g503850.t1.1	Cre12.g503850.t1.1	AtARF1 (ARFA1a-f) / e-51	HsARF1 / e-63; HsARF3 / e-62
			Cre01.g005550.t1.2	Cre01.g005550.t1.2	AtARL2 (HAL) / e-63	HsARL2 / e-75
			Chloroplastida / Chlorophyta
			Ostreococcus lucimarinus
			Ostlu_51064	Ostlu_51064	AtARF1 (ARFA1a-f) / e-129	HsArf1 / e-116
			Ostlu_37806	Ostlu_37806	AtARFA (ARFB1B,C) / e-100	HsArf5,4,1 / e-78
			Ostlu_8244	Ostlu_8244	AtARL1 (ARF3) / e-100	HsArl1 / e-81
			Ostlu_38412	Ostlu_38412	AtARL2 (HAL) / e-81	HsArl2 / e-86
			Archaeplastida / Rhodophyceae
			Cyanidioschyzon merolae
			CYME_CMQ074C	XP_005538032	AtARF1 (ARFA1a-f) / e-112	HsArf1 _ e-110
			CYME_CMT157C	XP_005539188	AtARL1 (ARF3) / e-63	HsArf3, HsArf1, (HsArl1) /e-57
			CYME_CMF015C	XP_005535694	AtARF1 (ARFA1a-f) / e-42	HsArf6, HsArf1, HsArf3 /e-43
			CYME_CMT196C	XP_005539222	AtSAR1B / e-95	HsSar1b / e-77
			CYME_CMB040C	XP_005535148	AtARL2 (HAL) / e-40	HsArl2 / e-44
			Archaeplastida / Rhodophyceae
			Porphyridium purpureum
			Porpu_2150.15	Porpu_evm.model.contig_2150.15	AtARF1 (ARFA1F) / e-109; AtARFA / e-79; AtARFB / e-80	HsARF1 / e-103; HsARF3 / e-102; HsARF5 / e-101; HsARF4 / e-99
			Porpu_3588.1	Porpu_evm.model.contig_3588.1	AtARL1 (ARF3) / e-78; AtARF1 / e-71	HsARF1 / e-71; HsARF3 / e-71; HsARL1 /e-71
			Porpu_2057.11	Porpu_evm.model.contig_2057.11	AtARL5 (ARFC1) / e-63; AtARF1 / e-58	HsARL5 / e-58; HsARF1 / e-58
			Porpu_611.13	Porpu_evm.model.contig_611.13	AtARL2 (HAL) / e-64; AtARF1 / e-41	HsARL2 / e-70
			Porpu_731.3	Porpu_evm.model.contig_731.3	AtARL1 (ARF3) / e-42; AtARF1 / e-41	HsARF3 / e-43; HsARF1 / e-43
			Porpu_2110.3	Porpu_evm.model.contig_2110.3	AtARL1 (ARF3) / e-33; AtARF1 / e-33	HsARL2 / e-32; HsARL1 / e-32
			Porpu_567.5	Porpu_evm.model.contig_567.5	AtARF1 / e-36 ; AtARFB / e-32; ARL1 / e-31	HsARF4 / e-35; HsARF6 / e-34
			Porpu_4431.11	Porpu_evm.model.contig_4431.11	AtSAR1B / e-88	HsSAR1B / e-67; HsSAR1A / e-66
			Porpu_2293.3	Porpu_evm.model.contig_2293.3	AtARF1 / e-32; ARL1 / e-31; AtARFB / e-29	HsARF6 / e-31
			Porpu_4556.2	Porpu_evm.model.contig_4556.2	AtARFRP1 (ATARLB1) / e-35	HsARFRP1 / e-31
			Porpu_4468.5	Porpu_evm.model.contig_4468.5	AtARFRP1 (ATARLB1) / e-15	HsARL4C / e-16
		SAR	SAR / Stramenopiles / Diatoms
			Phaeodactylum tricornutum
			PtArf1	XP_002177519	AtARF1 (ARFA1a-f) / e-113	HsArf1 / e-109
			PtArl2	XP_002179263	AtARL2 (HAL) / e-73	HsArl2 / e-87
			PtArl1	XP_002176756	AtARL1 (ARF3) / e-88	HsArl1 / e-78
			PHATRDRAFT_13157	XP_002180926	AtARF1 (ARFA1a-f) / e-44	HsArl8B / e-44
			PtSar1a	XP_002179839	AtSARA1c (SAR2) / e-92	HsSar1b / e-73
			PHATRDRAFT_15349	XP_002183525	AtSARA1c (SAR2) / e-35	HsSar1b / e-71
			SAR / Stramenopiles / Phaeophyceae
			Ectocarpus siliculosus
			EsArl1	CBJ27989	AtARL1 (ARF3) / e-89	HsArl1 / e-79
			EsArf1	CBJ48963	AtARF1 (ARFA1a-f) / e-116	HsArf1 / e-113
			EsArf2A	CBN74581	AtARF1, AtARFA (ARFB1b) / e-67	HsArf3,1,5 / e-68
			EsArf2B	CBN74589	AtARF1 (ARFA1a-f) / e-61	HsArf3,1 / e-61
			EsArl3	CBN76011	AtARL2 (HAL) / e-63	HsArl3 / e-85
			EsArl2	CBN75893	AtARL2 (HAL) / e-82	HsArl2 / e-94
			EsArl6	CBJ31977	AtARF1 (ARFA1a-f) / e-43	HsArl6 / e-58
			EsArfrp1	CBN77357	AtARFRP1 / e-62	HsArfrp1, HsArl6 / e-55
			EsArl8	CBJ49229	AtARL8 / e-45	HsArl8 / e-46
			EsSar1B	CBJ28829	AtSAR1b / e-42	HsSar1a / e-43
			EsSar1A	CBJ26475	AtSAR1b / e-94	HsSar1b / e-74
			EsArl6L	CBJ28197	AtARFB (ARFB1a), AtARL1 (ARF3), AtARF1 / e-26	HsArl6 / e-30
			EsArlX	CBN78364	AtARF1 (ARFA1a-f), ARFD1b / e-20	HsArl6 / e-27
			EsArl13	CBJ49234	AtARFRP1 / e-22	HsArl13B / e-28
			SAR / Stramenopiles / Oomycetes
			Phytophthora infestans
			PITG_12288	XP_002900891	AtARF1 (ARFA1a-f) / e-117	HsARF1 / e-115; HsARF3 / e-112
			PITG_12286	XP_002900890	AtARF1 (ARFA1a-f) / e-117	HsARF1 / e-114; HsARF3 / e-112
			PITG_20206	XP_002895840	AtARL1 (ARF3) / e-91	HsArl1 / e-78
			PITG_20791	XP_002895411	AtARF1 (ARFA1a-f) / e-61	HsArf5, HsArf6 / e-60
			PITG_06185	XP_002998356	AtARL2 (HAL) / e-78	HsArl2 / e-92
			PITG_08880	XP_002902933	AtARL2 (HAL) / e-60	HsArl3 / e-84
			PITG_19719	XP_002896047	AtARF1 (ARFA1a-f) / e-49	HsArf6 / e-49
			PITG_10212	XP_002902733	AtARL1 (ARF3) / e-44	HsArl6 / e-75
			PITG_20260	XP_002895549	AtARF1 (ARFA1a-f) / e-44	HsArf1, HsArf3 / e-42
			PITG_09507	XP_002903152	AtARFRP1 (ATARLB1) / e-56	HsArfrp1 / e-51
			PITG_06619	XP_002998705	AtARF1 (ARFA1a-f) / e-45	HsArl8B / e-43; HsArl8A / e-42
			PITG_02068	XP_002907039	AtSAR1b / e-92	HsSar1b / e-80
			PITG_03772	XP_002906818	AtARFRP1 (ATARLB1) / e-21	HsArl13b / e-39
			SAR / Alveolata
			Toxoplasma gondii
			TgARF1	XP_002371620	AtARF1 (ARFA1a-f) / e-90	HsARF1 / e-111; HsARF3 / e-109
			TgARL1	XP_002365386	AtARL1 (ARF3) / e-60	HsArl1 / e-80
			TgARL2 (HAL)	XP_002371044	AtARL2 (HAL) / e-62	HsArl2 / e-87
			TgSAR1	XP_002370827	AtSAR1b / e-70	HsSar1b / e-78; HsSar1a / e-77
		Excavata
			Excavata / Discoba / Discicristata
			Naegleria gruberi
			NAEGRDRAFT_83201	XP_002675758	AtARF1 (ARFA1a-f) / e-100	HsArf1 / e-98
			NAEGRDRAFT_60636	XP_002677027	AtARL1 (ARF3) / e-84	HsArl1 / e-86
			NAEGRDRAFT_81248	XP_002672337	AtARF1 (ARFA1a-f) / e-76	HsArf1, HsArf3 / e-71
			NAEGRDRAFT_72586	XP_002672335	AtARF1 (ARFA1a-f) / e-69	HsArf1 / e-72
			NAEGRDRAFT_70931	XP_002673904	AtARF1 (ARFA1a-f) / e-68	HsArf1 / e-71
			NAEGRDRAFT_31492	XP_002680223	AtARF1 (ARFA1a-f) / e-67	HsArf1 / e-70
			NAEGRDRAFT_56408	XP_002668786	AtARF1 (ARFA1a-f) / e-66	HsArf1 / e-68
			NAEGRDRAFT_72600	XP_002672405	AtARF1 (ARFA1a-f) / e-64	HsArf1 / e-66
			NAEGRDRAFT_74675	XP_002670400	AtARF1 (ARFA1a-f) / e-64	HsArf1, HsArf3 / e-65
			NAEGRDRAFT_79004	XP_002679438	AtARF1 (ARFA1a-f) / e-56	HsArf5, HsArf3, HsArf1 / e-56
			NAEGRDRAFT_72115	XP_002672807	AtARF1 (ARFA1a-f) / e-57	HsArf6 / e-59
			NAEGRDRAFT_77246	XP_002681402	AtARL5 (ARFC1) / e-61	HsArl5B / e-60
			NAEGRDRAFT_72533	XP_002672368	AtARF1 (ARFA1a-f) / e-50	HsArf3, HsArf1, HsArf5 / e-48
			NAEGRDRAFT_79456	XP_002678092	AtARL1 (ARF3), AtARL2 (HAL) / e-49	HsArl3 / e-66
			NAEGRDRAFT_30204	XP_002682000	AtARF1 (ARFA1a-f) / e-49	HsArl3 / e-63
			NAEGRDRAFT_77755	XP_002683150	AtARFB (ARFB1a) / e-46	HsArf6 / e-46
			NAEGRDRAFT_30217	XP_002682140	AtARL2 (HAL) / e-69	HsArl2 / e-74
			NAEGRDRAFT_77755	XP_002683149	AtARFB (ARFB1a) / e-45	HsArf6 / e-44
			NAEGRDRAFT_79163	XP_002679090	AtARF1 (ARFA1a-f) / e-37	HsArf3, HsArf1 / e-38
			Excavata / Metamonada / Fornicata
			Giardia lamblia
			GL50803_7789	GL50803_7789	AtARF1 (ARFA1a-f) / e-97, AtARFB (ARFB1a )/ e-78	HsArf1 / e-94
			GL50803_13930	GL50803_13930	AtARF1 (ARFA1a-f), AtARL1 (ARF3) / e-48	HsArf6, HsArf4,5 / e-47
			GL50803_13478	GL50803_13478	AtARL2 (HAL) / e-53	HsHsArl3 / e-58
			GL50803_4192	GL50803_4192	AtARL2 (HAL) / e-56	HsArl2 / e-53
			GL50803_7569	GL50803_7569	AtSAR1b / e-67	HsSar1a,b / e-62
			GL50803_7562	GL50803_7562	AtARL1 (ARF3) / e-14	HsArf6 / e-15
	AMORPHEA	Amoebozoa
			Amoebozoa / Dictyostelia
			Dictyostelium discoideum
			Dicdi_XP_636353	Dicdi_XP_636353	AtARF1 (ARFA1a-f) / e-118	HsArf1 / e-112
			Dicdi_XP_641084	Dicdi_XP_641084	AtARF1 (ARFA1a-f)/ e-79	HsArf3, HsArf1 / e-83
			Dicdi_XP_641090	Dicdi_XP_641090	AtARF1 (ARFA1a-f)/ e-75	HsArf3, HsArf1 / e-78
			Dicdi_XP_636938	Dicdi_XP_636938	AtARF1 (ARFA1a-f)/ e-75	HsArf3, HsArf1 / e-78
			Dicdi_XP_636876	Dicdi_XP_636876	AtARL1 (ARF3) / e-92	HsArl1 / e-78
			Dicdi_XP_636231	Dicdi_XP_636231	AtARF1 (ARFA1a-f)	HsArf1 / e-66
			Dicdi_XP_636410	Dicdi_XP_636410	AtARF1 (ARFA1a-f)/ e-66	HsArf5, HsArf4 / e-66
			Dicdi_XP_641199	Dicdi_XP_641199	AtARF1 (ARFA1a-f)/ e-62	HsArf3, HsArf1 / e-63
			Dicdi_XP_645417	Dicdi_XP_645417	AtARL5 (ARFC1) / e-80	HsArl5A / e-78
			Dicdi_XP_644185	Dicdi_XP_644185	AtARF1 (ARFA1a-f)/ e-39	HsArf4 / e-41
			Dicdi_XP_640825	Dicdi_XP_640825	AtARL2/HAL / e-83	HsArl2 / e-90
			Dicdi_XP_645461	Dicdi_XP_645461	AtARF1 (ARFA1a-f)/ e-38	HsArl2 / e-88
			Dicdi_XP_638926	Dicdi_XP_638926	AtARFRP1 (ARLB1) / e-51	HsArfrp1 / e-53
			Dicdi_XP_639087	Dicdi_XP_639087	AtARL8 (ARLA1a-d)	HsArl8B, HsArl8A / e-88
		Ophistokonta
			Opisthokonta / Fungi
			Saccharomyces cerevisiae
			ScARF1	NP_010089	AtARF1 (ARFA1a-f) / e-107	HsArf1 / e-105
			ScARF2	NP_010144	AtARF1 (ARFA1a-f) / e-109	HsArf1 / e-105
			ScARL1	NP_009723	AtARL1 (ARF3) / e-81	HsArl1 / e-79
			ScARF3	NP_014737	AtARF1 (ARFA1a-f) / e-72	HsArf6 / e-76
			ScARL3	NP_015274	AtARFRP1 (AtARLB1) / e-43	HsArfrp1 / e-61
			ScSAR1	NP_015106	AtSAR1B / e-82	HsSar1b / e-76
			ScCIN4	NP_01385	AtARL2 (HAL) / e-26	HsArl2 / e-29
			Opisthokonta / Metazoa
			Homo sapiens
			HomsaARF1	NP_001649	AtARF1 (ARFA1a-f) / e-91
			HomsaARF3	NP_001650	AtARF1 (ARFA1a-f) / e-90
			HomsaARF5	NP_001653	AtARF1 (ARFA1a-f) / e-86
			HomsaARF4	NP_001651	AtARF1 (ARFA1a-f) / e-85
			HomsaARF1-5rel a	BAG57030	AtARF1 (ARFA1a-f) / e-83
			HomsaARF1-5rel b	BAG60132	AtARF1 (ARFA1a-f) / e-83
			HomsaARF6	NP_001654	AtARF1 (ARFA1a-f) / e-75
			HomsaARL1	AF493887_1	AtARL1 / e-63
			HomsaARL2	NP_001658	AtARL2/HAL / e-62
			HomsaARL5A	NP_036229.1	AtARFC1a / e-58
			HomsaSAR1A	NP_064535	AtSAR1 (AtSARA1a-c) / e-65
			HomsaARL3	AAA21654	AtARF1 (ARFA1a-f) /e-38
			HomsaARL8	AAM74076 = ARL5B NP_848930	AtARFC1a / e-57
			HomsaARL13A	NP_001155963	AtARL2/HAL / e-19
			HomsaARFRP1	CAG33033	AtARLB1/GB1 / e-45
			HomsaARL6	AAH24239	AtARF1 (ARFA1a-f) / e-36; AtARFC1a / e-33
			HomsaSAR1b	NP_057187.1
			Opisthokonta / Holozoa / Choanomonada
			Monosiga brevicollis
			Monbr1|21676	Monbr1|21676|fgenesh2_pm.scaffold_26000003	AtARF1 (ARFA1a-f) /e-116	HsArf1 /e-122
			Monbr1|35301	Monbr1|35301|estExt_fgenesh2_pm.C_340004	AtARF1 (ARFA1a-f) /e-113	HsArf1 / e-111
			Monbr1|14338	Monbr1|14338|e_gw1.3.580.1	AtARF1 (ARFA1a-f) /e-80	HsArf6 / e-102
			Monbr1|21728	Monbr1|21728|fgenesh2_pm.scaffold_34000004	AtARF1 (ARFA1a-f) / 5e-88	HsArf1 / e-111
			Monbr1|35269	Monbr1|35269|estExt_fgenesh2_pm.C_260003	AtARF1 (ARFA1a) / e-116	HsArf1 / e-122
			Monbr1|34340	Monbr1|34340|estExt_fgenesh2_pg.C_340065	AtARF1 (ARFA1a-f) / e-113	HsArf1 / e-111
			Monbr1|36954	Monbr1|36954|estExt_fgenesh1_pg.C_90097	AtARF1 (ARFA1a-f) / e-79	Hs Arf1 / e-81
			Monbr1|35363	Monbr1|35363|estExt_fgenesh2_kg.C_140002	AtARL1 (ARF3) / e-87	Hs Arl1 / e-97
			Monbr1|19648	Monbr1|19648|estExt_Genewise1.C_30328	AtARF1 / e-80	HsArf6 / e-102
			Monbr1|5315	Monbr1|5315|fgenesh1_pg.scaffold_2000631	AtARL5 (ARFC1) / e-72	HsArl5B / e-87
			Monbr1|8937	Monbr1|8937|fgenesh1_pg.scaffold_13000078	AtARL2/HAL / e-73	HsArl2 / e-93
			Monbr1|27378	Monbr1|27378|fgenesh2_pg.scaffold_19000032	AtARL2/HAL / e-55	HsArl3 / e-92
			Monbr1|27379	Monbr1|27379|fgenesh2_pg.scaffold_19000033	AtARF1 (ARFA1a-f) / e-48	HsArl3 / e-79
