# Supplementary material for: A single class of ARF GTPase activated by several pathway-specific ARF-GEFs regulates essential membrane traffic in Arabidopsis
Source: PLoS Genet. 2018 Nov 15;14(11):e1007795. doi: 10.1371/journal.pgen.1007795 (PMC6264874; doi:10.1371/journal.pgen.1007795)
Supplement: S3 Table — Sheet 1 contains the relevant candidates taken from the complete list of identification in sheet 2. Sheet 2 contains identified protein groups sorted by gene names and presented together with their iBAQ (intensity based absolute quantification: sum of peak intensities of all peptides matching to a specific protein divided by the number of theoretically observable peptides) values. See also PRIDE repository, dataset identifier PXD011594 (https://www.ebi.ac.uk/pride/archive/) (XLSX) [file pgen.1007795.s012.xlsx]

## Sheet: Sheet1
Protein IDs	Majority protein IDs	Protein names	Gene names	Fasta headers	Unique peptides R5_ARF1	Unique peptides R6_ ARFA	Unique peptides R7_ ARFB	Unique peptides R8_RabG3f	Mol. weight [kDa]	Q-value	Intensity	Intensity R5_ARF1	Intensity R6_ ARFA	Intensity R7_ ARFB	Intensity R8_RabG3f	iBAQ R5_ARF1	iBAQ R6_ ARFA	iBAQ R7_ ARFB	iBAQ R8_RabG3f	id
F4JSZ5	F4JSZ5	Brefeldin A-inhibited guanine nucleotide-exchange protein 1	BIG1	>sp|F4JSZ5|BIG1_ARATH Brefeldin A-inhibited guanine nucleotide-exchange protein 1 OS=Arabidopsis thaliana GN=BIG1 PE=2 SV=1	29	0	17	0	187.53	0	2152400000	1953000000	0	199390000	0	25697000	0	2623500	0	273
Q9LZX8	Q9LZX8	Brefeldin A-inhibited guanine nucleotide-exchange protein 2	BIG2	>sp|Q9LZX8|BIG2_ARATH Brefeldin A-inhibited guanine nucleotide-exchange protein 2 OS=Arabidopsis thaliana GN=BIG2 PE=2 SV=1	40	0	13	0	199.63	0	4321400000	4119700000	0	170820000	30887000	47353000	0	1963400	355020	1306
Q9LPC5	Q9LPC5	Brefeldin A-inhibited guanine nucleotide-exchange protein 3	BIG3	>sp|Q9LPC5|BIG3_ARATH Brefeldin A-inhibited guanine nucleotide-exchange protein 3 OS=Arabidopsis thaliana GN=BIG3 PE=1 SV=1	31	1	3	1	194.94	0	940260000	904990000	7508400	10710000	17053000	10168000	84365	120340	191610	1230
F4JN05	F4JN05	Brefeldin A-inhibited guanine nucleotide-exchange protein 4	BIG4	>sp|F4JN05|BIG4_ARATH Brefeldin A-inhibited guanine nucleotide-exchange protein 4 OS=Arabidopsis thaliana GN=BIG4 PE=3 SV=1	1	0	0	0	190.82	0	8202800	8202800	0	0	0	86345	0	0	0	267
F4IXW2	F4IXW2	Brefeldin A-inhibited guanine nucleotide-exchange protein 5	BIG5	>sp|F4IXW2|BIG5_ARATH Brefeldin A-inhibited guanine nucleotide-exchange protein 5 OS=Arabidopsis thaliana GN=BIG5 PE=1 SV=2	75	18	63	3	192.88	0	14424000000	8910000000	309060000	5153400000	51423000	87353000	3030000	50524000	504150	205
Q42510	Q42510	ARF guanine-nucleotide exchange factor GNOM	GN	>sp|Q42510|GNOM_ARATH ARF guanine-nucleotide exchange factor GNOM OS=Arabidopsis thaliana GN=GN PE=1 SV=1	23	0	0	2	162.62	0	1069100000	1036800000	0	0	32260000	14812000	0	0	460860	771
Q9FLY5	Q9FLY5	ARF guanine-nucleotide exchange factor GNL1	GNL1	>sp|Q9FLY5|GNL1_ARATH ARF guanine-nucleotide exchange factor GNL1 OS=Arabidopsis thaliana GN=GNL1 PE=3 SV=1	13	0	0	0	161.95	0	180670000	180670000	0	0	0	2316300	0	0	0	1137
Q6ID97;P36397;Q9M1P5;Q9LYJ3;Q9LQC8;P0DH91	Q6ID97;P36397;Q9M1P5;Q9LYJ3;Q9LQC8;P0DH91	ADP-ribosylation factor 1;ADP-ribosylation factor 2-A;ADP-ribosylation factor 2-B	ARF1	>tr|Q6ID97|Q6ID97_ARATH ADP-ribosylation factor A1F OS=Arabidopsis thaliana GN=ARFA1F PE=2 SV=1;>sp|P36397|ARF1_ARATH ADP-ribosylation factor 1 OS=Arabidopsis thaliana GN=ARF1 PE=1 SV=2;>tr|Q9M1P5|Q9M1P5_ARATH ADP-ribosylation factor A1E OS=Arabidopsis tha	15	7	8	3	20.622	0	37102000000	34474000000	1239000000	470570000	918430000	3447400000	123900000	47057000	91843000	560
Q9LFJ7;Q9M9N1	Q9LFJ7	F2K13_210	ARFA	>tr|Q9LFJ7|Q9LFJ7_ARATH ADP-ribosylation factor B1B OS=Arabidopsis thaliana GN=F2K13_210 PE=2 SV=1	1	20	8	4	21.833	0	46655000000	15302000	46258000000	254290000	127800000	1391100	4205300000	23117000	11618000	1193
Q96254-2;Q96254;Q9LXC0	Q96254-2;Q96254	Guanosine nucleotide diphosphate dissociation inhibitor 1	GDI1	>sp|Q96254-2|GDI1_ARATH Isoform of Q96254, Isoform 2 of Guanosine nucleotide diphosphate dissociation inhibitor 1 OS=Arabidopsis thaliana GN=GDI1;>sp|Q96254|GDI1_ARATH Guanosine nucleotide diphosphate dissociation inhibitor 1 OS=Arabidopsis thaliana GN=GDI	0	0	0	5	48.438	0	314220000	0	0	0	314220000	0	0	0	14963000	1034
O24653	O24653	Guanosine nucleotide diphosphate dissociation inhibitor 2	GDI2	>sp|O24653|GDI2_ARATH Guanosine nucleotide diphosphate dissociation inhibitor 2 OS=Arabidopsis thaliana GN=GDI2 PE=2 SV=1	0	0	0	2	49.538	0	50199000	0	0	0	50199000	0	0	0	2182600	399
F4JJR0;Q9T091	F4JJR0;Q9T091	Vacuolar protein sorting-associated protein 26B	VPS26B	>tr|F4JJR0|F4JJR0_ARATH Isoform of Q9T091, Vacuolar protein sorting-associated protein 26B OS=Arabidopsis thaliana GN=VPS26B PE=4 SV=1;>sp|Q9T091|VP26B_ARATH Vacuolar protein sorting-associated protein 26B OS=Arabidopsis thaliana GN=VPS26B PE=2 SV=2	0	0	0	3	32.108	0	319760000	0	0	0	319760000	0	0	0	17765000	255
Q9STT2	Q9STT2	Vacuolar protein sorting-associated protein 29	VPS29	>sp|Q9STT2|VPS29_ARATH Vacuolar protein sorting-associated protein 29 OS=Arabidopsis thaliana GN=VPS29 PE=2 SV=1	0	0	0	3	20.968	0	371110000	0	0	0	371110000	0	0	0	30926000	1480
Q7X659	Q7X659	Vacuolar protein sorting-associated protein 35A	VPS35A	>sp|Q7X659|VP35A_ARATH Vacuolar protein sorting-associated protein 35A OS=Arabidopsis thaliana GN=VPS35A PE=1 SV=1	0	0	0	16	89.492	0	1817400000	0	0	0	1817400000	0	0	0	41305000	823
F4I0P8	F4I0P8	Vacuolar protein sorting-associated protein 35B	VPS35B	>sp|F4I0P8|VP35B_ARATH Vacuolar protein sorting-associated protein 35B OS=Arabidopsis thaliana GN=VPS35B PE=1 SV=1	0	0	0	10	89.444	0	191980000	0	0	0	191980000	0	0	0	4922600	134
Q9SHU5	Q9SHU5	Probable ADP-ribosylation factor At2g15310	ARFB	>sp|Q9SHU5|ARF4_ARATH Probable ADP-ribosylation factor At2g15310 OS=Arabidopsis thaliana GN=At2g15310 PE=2 SV=3	0	0	8	2	23.08	0	5160500000	0	0	5087800000	72771000	0	0	565310000	8085700	1412
R5: ARF1-YFP
R6: ARFA-YFP
R7:ARFB-YFP
R8:YFP-RABG3F

## Sheet: Sheet2
Protein IDs	Majority protein IDs	Protein names	Gene names	Fasta headers	Number of proteins	Peptides R5_ARF1	Peptides R6_ ARFA	Peptides R7_ ARFB	Peptides R8_RabG3f	Unique peptides R5_ARF1	Unique peptides R6_ ARFA	Unique peptides R7_ ARFB	Unique peptides R8_RabG3f	Mol. weight [kDa]	Q-value	Sequence coverage R5_ARF1 [%]	Sequence coverage R6_ ARFA [%]	Sequence coverage R7_ ARFB [%]	Sequence coverage R8_RabG3f [%]	Intensity	Intensity R5_ARF1	Intensity R6_ ARFA	Intensity R7_ ARFB	Intensity R8_RabG3f	iBAQ R5_ARF1	iBAQ R6_ ARFA	iBAQ R7_ ARFB	iBAQ R8_RabG3f	MS/MS Count	id
Q9SMT7	Q9SMT7	4-coumarate--CoA ligase-like 10	4CLL10	>sp|Q9SMT7|4CLLA_ARATH Oxalate--CoA ligase OS=Arabidopsis thaliana GN=AAE3 PE=1 SV=1	1	3	2	3	0	3	2	3	0	55.544	0	6.4	4.9	7.2	0	44233000	12269000	15358000	16606000	0	557690	698070	754820	0	9	1448
Q8W4H7;Q8GTY0;Q0WL56;P0DH99;A8MSE8;F4HUA0	Q8W4H7;Q8GTY0;Q0WL56;P0DH99;A8MSE8;F4HUA0	Elongation factor 1-alpha 2;Elongation factor 1-alpha 4;Elongation factor 1-alpha 3;Elongation factor 1-alpha 1;Elongation factor 1-alpha	A2;A4;A3;A1;At5g60390;At1g07930	>sp|Q8W4H7|EF1A2_ARATH Elongation factor 1-alpha 2 OS=Arabidopsis thaliana GN=A2 PE=1 SV=2;>sp|Q8GTY0|EF1A4_ARATH Elongation factor 1-alpha 4 OS=Arabidopsis thaliana GN=A4 PE=1 SV=2;>sp|Q0WL56|EF1A3_ARATH Elongation factor 1-alpha 3 OS=Arabidopsis thaliana	6	18	14	13	17	18	14	13	17	49.502	0	41.4	33.6	29.2	41.6	20400000000	3616000000	5176000000	2005600000	9603000000	144640000	207040000	80223000	384120000	79	481
P31167	P31167	ADP,ATP carrier protein 1, mitochondrial	AAC1	>sp|P31167|ADT1_ARATH ADP,ATP carrier protein 1, mitochondrial OS=Arabidopsis thaliana GN=AAC1 PE=1 SV=2	1	11	16	10	16	6	9	5	9	41.475	0	29.1	36.2	25.7	36.2	18058000000	3879200000	4961700000	407630000	8809300000	176330000	225530000	18529000	400420000	62	547
P40941;O49447	P40941	ADP,ATP carrier protein 2, mitochondrial	AAC2	>sp|P40941|ADT2_ARATH ADP,ATP carrier protein 2, mitochondrial OS=Arabidopsis thaliana GN=AAC2 PE=2 SV=2	2	9	12	7	9	4	5	2	2	41.745	0	26.2	33.5	17.7	22.3	2626200000	590780000	1425300000	101170000	509030000	31094000	75014000	5324800	26791000	14	569
Q84LM4	Q84LM4		aare	>tr|Q84LM4|Q84LM4_ARATH Acylamino acid-releasing enzyme OS=Arabidopsis thaliana GN=aare PE=2 SV=1	1	3	0	2	0	3	0	2	0	83.937	0	5.8	0	4.1	0	41131000	27756000	0	13375000	0	750170	0	361490	0	5	827
Q8S4Y1;Q8S4Y1-2	Q8S4Y1;Q8S4Y1-2	Acetyl-CoA acetyltransferase, cytosolic 1	AAT1	>sp|Q8S4Y1|THIC1_ARATH Acetyl-CoA acetyltransferase, cytosolic 1 OS=Arabidopsis thaliana GN=AAT1 PE=2 SV=1;>sp|Q8S4Y1-2|THIC1_ARATH Isoform of Q8S4Y1, Isoform 2 of Acetyl-CoA acetyltransferase, cytosolic 1 OS=Arabidopsis thaliana GN=AAT1	2	2	2	4	0	2	2	4	0	41.411	0	7.9	7.9	15.9	0	46066000	13143000	10827000	22096000	0	625860	515590	1052200	0	8	909
Q9LJX0	Q9LJX0	ABC transporter B family member 19	ABCB19	>sp|Q9LJX0|AB19B_ARATH ABC transporter B family member 19 OS=Arabidopsis thaliana GN=ABCB19 PE=1 SV=1	1	0	1	1	3	0	0	0	2	136.79	0	0	1.3	1.3	3.8	29726000	0	2312000	722690	26691000	0	34000	10628	392510	5	1212
Q8LGU1-2;Q8LGU1	Q8LGU1-2;Q8LGU1	ABC transporter C family member 8	ABCC8	>sp|Q8LGU1-2|AB8C_ARATH Isoform of Q8LGU1, Isoform 2 of ABC transporter C family member 8 OS=Arabidopsis thaliana GN=ABCC8;>sp|Q8LGU1|AB8C_ARATH ABC transporter C family member 8 OS=Arabidopsis thaliana GN=ABCC8 PE=2 SV=3	2	0	0	0	2	0	0	0	2	160.8	0	0	0	0	1.4	25399000	0	0	0	25399000	0	0	0	368100	2	890
Q8LPJ4	Q8LPJ4	ABC transporter E family member 2	ABCE2	>sp|Q8LPJ4|AB2E_ARATH ABC transporter E family member 2 OS=Arabidopsis thaliana GN=ABCE2 PE=2 SV=1	1	2	1	2	3	2	1	2	3	68.389	0	3.8	1.7	4.5	5.8	61735000	16259000	11905000	10024000	23547000	560670	410520	345660	811950	8	892
Q9FJH6	Q9FJH6	ABC transporter F family member 1	ABCF1	>sp|Q9FJH6|AB1F_ARATH ABC transporter F family member 1 OS=Arabidopsis thaliana GN=ABCF1 PE=1 SV=1	1	0	5	0	4	0	5	0	4	66.885	0	0	8.4	0	8.2	91597000	0	49009000	0	42588000	0	1690000	0	1468500	9	1122
Q8RXN0	Q8RXN0	ABC transporter G family member 11	ABCG11	>sp|Q8RXN0|AB11G_ARATH ABC transporter G family member 11 OS=Arabidopsis thaliana GN=ABCG11 PE=1 SV=1	1	0	0	0	2	0	0	0	2	78.412	0	0	0	0	4.4	56918000	0	0	0	56918000	0	0	0	1724800	2	905
Q9XIE2;Q7PC86;Q94A18;F4J1I6	Q9XIE2	ABC transporter G family member 36	ABCG36	>sp|Q9XIE2|AB36G_ARATH ABC transporter G family member 36 OS=Arabidopsis thaliana GN=ABCG36 PE=1 SV=1	4	3	3	0	6	3	3	0	5	165.08	0	2.6	2.5	0	5.5	246300000	19235000	19979000	0	207080000	256470	266390	0	2761100	12	1527
Q9CAF5	Q9CAF5	ABC transporter I family member 6, chloroplastic	ABCI6	>sp|Q9CAF5|AB6I_ARATH ABC transporter I family member 6, chloroplastic OS=Arabidopsis thaliana GN=ABCI6 PE=1 SV=1	1	3	1	1	1	3	1	1	1	36.931	0	12.1	3.3	3.3	3.3	72914000	43138000	13381000	1847200	14548000	2396600	743370	102620	808210	6	1082
Q9LQK7	Q9LQK7	Protein ABCI7, chloroplastic	ABCI7	>sp|Q9LQK7|AB7I_ARATH Protein ABCI7, chloroplastic OS=Arabidopsis thaliana GN=ABCI7 PE=1 SV=1	1	4	6	0	2	4	6	0	2	52.824	0	9.7	14.5	0	4.4	140720000	33613000	73726000	0	33383000	1600600	3510800	0	1589700	12	1237
Q9ZS97	Q9ZS97	UPF0051 protein ABCI8, chloroplastic	ABCI8	>sp|Q9ZS97|AB8I_ARATH UPF0051 protein ABCI8, chloroplastic OS=Arabidopsis thaliana GN=ABCI8 PE=2 SV=1	1	1	2	0	2	1	2	0	2	61.867	0	3.6	4.5	0	6.1	72838000	7168500	21250000	0	44420000	256020	758940	0	1586400	5	1549
F4HUS8;Q37145	F4HUS8;Q37145	Calcium-transporting ATPase;Calcium-transporting ATPase 1, chloroplastic	ACA1	>tr|F4HUS8|F4HUS8_ARATH Isoform of Q37145, Calcium-transporting ATPase OS=Arabidopsis thaliana GN=ACA1 PE=3 SV=1;>sp|Q37145|ACA1_ARATH Calcium-transporting ATPase 1, chloroplastic OS=Arabidopsis thaliana GN=ACA1 PE=1 SV=3	2	0	0	0	2	0	0	0	2	103.72	0	0	0	0	2	12639000	0	0	0	12639000	0	0	0	351090	2	119
Q8RWD9;Q9MA55;Q9MA55-2	Q8RWD9;Q9MA55;Q9MA55-2	Acyl-CoA-binding domain-containing protein 5;Acyl-CoA-binding domain-containing protein 4	ACBP5;ACBP4	>sp|Q8RWD9|ACBP5_ARATH Acyl-CoA-binding domain-containing protein 5 OS=Arabidopsis thaliana GN=ACBP5 PE=1 SV=1;>sp|Q9MA55|ACBP4_ARATH Acyl-CoA-binding domain-containing protein 4 OS=Arabidopsis thaliana GN=ACBP4 PE=1 SV=1;>sp|Q9MA55-2|ACBP4_ARATH Isoform o	3	0	0	0	1	0	0	0	1	71.008	0	0	0	0	1.7	667130	0	0	0	667130	0	0	0	18531	1	898
P56765	P56765	Acetyl-coenzyme A carboxylase carboxyl transferase subunit beta, chloroplastic	accD	>sp|P56765|ACCD_ARATH Acetyl-coenzyme A carboxylase carboxyl transferase subunit beta, chloroplastic OS=Arabidopsis thaliana GN=accD PE=1 SV=2	1	3	7	3	4	3	7	3	4	55.635	0	7.6	15.2	7.4	9.4	327990000	35159000	87451000	13147000	192230000	1406400	3498100	525880	7689100	18	647
F4I5V8;Q9SGY2;O22718	F4I5V8;Q9SGY2;O22718	ATP-citrate synthase alpha chain protein 1;ATP-citrate synthase alpha chain protein 2	ACLA-1;ACLA-2	>tr|F4I5V8|F4I5V8_ARATH Isoform of Q9SGY2, ATP-citrate lyase A-1 OS=Arabidopsis thaliana GN=ACLA-1 PE=4 SV=1;>sp|Q9SGY2|ACLA1_ARATH ATP-citrate synthase alpha chain protein 1 OS=Arabidopsis thaliana GN=ACLA-1 PE=1 SV=1;>sp|O22718|ACLA2_ARATH ATP-citrate sy	3	3	8	3	4	2	5	2	3	49.049	0	7.7	19	7	12.9	304200000	75062000	141140000	11234000	76766000	3574400	6720700	534970	3655500	12	151
O80526	O80526	ATP-citrate synthase alpha chain protein 3	ACLA-3	>sp|O80526|ACLA3_ARATH ATP-citrate synthase alpha chain protein 3 OS=Arabidopsis thaliana GN=ACLA-3 PE=2 SV=1	1	4	6	2	4	3	3	1	3	46.945	0	10.6	13.9	4.2	14.2	510170000	73525000	241640000	21313000	173700000	3869700	12718000	1121700	9142000	19	449
Q9C522	Q9C522	ATP-citrate synthase beta chain protein 1	ACLB-1	>sp|Q9C522|ACLB1_ARATH ATP-citrate synthase beta chain protein 1 OS=Arabidopsis thaliana GN=ACLB-1 PE=2 SV=1	1	7	5	10	6	1	0	1	2	65.813	0	15.8	11.7	21.4	13.2	531750000	119330000	93561000	103370000	215480000	3729200	2923800	3230400	6733700	29	1053
Q9FGX1	Q9FGX1	ATP-citrate synthase beta chain protein 2	ACLB-2	>sp|Q9FGX1|ACLB2_ARATH ATP-citrate synthase beta chain protein 2 OS=Arabidopsis thaliana GN=ACLB-2 PE=1 SV=1	1	7	5	10	5	1	0	1	1	65.827	0	15.8	11.7	21.5	11.5	67920000	16749000	0	5071400	46100000	523400	0	158480	1440600	3	1107
Q41931	Q41931	1-aminocyclopropane-1-carboxylate oxidase 2	ACO2	>sp|Q41931|ACCO2_ARATH 1-aminocyclopropane-1-carboxylate oxidase 2 OS=Arabidopsis thaliana GN=ACO2 PE=2 SV=2	1	4	3	5	1	4	3	5	1	36.183	0	18.4	10.9	22.8	2.8	162100000	71928000	35061000	53813000	1302800	5532900	2697000	4139400	100220	14	758
Q9SIB9	Q9SIB9	Aconitate hydratase 2, mitochondrial	ACO2	>sp|Q9SIB9|ACO2M_ARATH Aconitate hydratase 2, mitochondrial OS=Arabidopsis thaliana GN=ACO2 PE=1 SV=2	1	3	3	4	4	2	1	2	1	108.2	0	3.7	4.6	4.5	6	329360000	45084000	97196000	24285000	162790000	901680	1943900	485700	3255800	14	1415
Q06588	Q06588	1-aminocyclopropane-1-carboxylate oxidase 4	ACO4	>sp|Q06588|ACCO4_ARATH 1-aminocyclopropane-1-carboxylate oxidase 4 OS=Arabidopsis thaliana GN=ACO4 PE=1 SV=2	1	0	1	0	1	0	1	0	1	36.676	0	0	3.1	0	3.1	8614800	0	2763100	0	5851700	0	197360	0	417980	2	706
B9DGD6-2;B9DGD6	B9DGD6-2;B9DGD6	Acetyl-coenzyme A synthetase, chloroplastic/glyoxysomal	ACS	>sp|B9DGD6-2|ACS_ARATH Isoform of B9DGD6, Isoform 2 of Acetyl-coenzyme A synthetase, chloroplastic/glyoxysomal OS=Arabidopsis thaliana GN=ACS;>sp|B9DGD6|ACS_ARATH Acetyl-coenzyme A synthetase, chloroplastic/glyoxysomal OS=Arabidopsis thaliana GN=ACS PE=1 S	2	0	0	2	0	0	0	2	0	76.732	0	0	0	3.8	0	6045500	0	0	6045500	0	0	0	167930	0	2	60
P53496	P53496	Actin-11	ACT11	>sp|P53496|ACT11_ARATH Actin-11 OS=Arabidopsis thaliana GN=ACT11 PE=1 SV=1	1	11	15	12	15	1	1	0	1	41.674	0	36.3	50.9	39	48.5	99966000	32210000	49227000	2485600	16045000	1610500	2461300	124280	802230	8	629
Q96292;F4J8V9;Q96293	Q96292;F4J8V9;Q96293	Actin-2;Actin-8	ACT2;ACT8	>sp|Q96292|ACT2_ARATH Actin-2 OS=Arabidopsis thaliana GN=ACT2 PE=1 SV=1;>tr|F4J8V9|F4J8V9_ARATH Isoform of Q96292, Actin 2 OS=Arabidopsis thaliana GN=ACT2 PE=1 SV=1;>sp|Q96293|ACT8_ARATH Actin-8 OS=Arabidopsis thaliana GN=ACT8 PE=1 SV=2	3	13	19	15	17	4	8	4	7	41.876	0	40.1	70.3	42.2	61.8	12252000000	1885400000	3627800000	827180000	5911500000	89781000	172750000	39389000	281500000	86	1039
P0CJ47;P0CJ46	P0CJ47;P0CJ46	Actin-3;Actin-1	ACT3;ACT1	>sp|P0CJ47|ACT3_ARATH Actin-3 OS=Arabidopsis thaliana GN=ACT3 PE=1 SV=1;>sp|P0CJ46|ACT1_ARATH Actin-1 OS=Arabidopsis thaliana GN=ACT1 PE=1 SV=1	2	12	14	11	14	2	2	2	2	41.797	0	39	47.2	36.9	44.8	477300000	79555000	216650000	32362000	148740000	3788300	10316000	1541100	7082900	12	479
P53492	P53492	Actin-7	ACT7	>sp|P53492|ACT7_ARATH Actin-7 OS=Arabidopsis thaliana GN=ACT7 PE=1 SV=1	1	14	17	16	19	3	4	4	5	41.735	0	52	63.1	61	64.5	5392100000	1353900000	1659500000	376970000	2001700000	64473000	79022000	17951000	95320000	68	628
F4KGI8;O65201	F4KGI8;O65201	Acyl-coenzyme A oxidase;Acyl-coenzyme A oxidase 2, peroxisomal	ACX2	>tr|F4KGI8|F4KGI8_ARATH Isoform of O65201, Acyl-coenzyme A oxidase OS=Arabidopsis thaliana GN=ACX2 PE=3 SV=1;>sp|O65201|ACOX2_ARATH Acyl-coenzyme A oxidase 2, peroxisomal OS=Arabidopsis thaliana GN=ACX2 PE=1 SV=2	2	1	1	0	3	1	1	0	3	72.261	0	1.9	1.9	0	5.9	91222000	10135000	10059000	0	71027000	266720	264720	0	1869100	5	330
P0CZ23;P0CZ24;Q9LMI7	P0CZ23	Acyl-coenzyme A oxidase 3, peroxisomal	ACX3	>sp|P0CZ23|ACOX3_ARATH Acyl-coenzyme A oxidase 3, peroxisomal OS=Arabidopsis thaliana GN=ACX3 PE=1 SV=1	3	3	2	7	2	3	2	7	2	75.675	0	5.6	3.7	12	3.7	178450000	51612000	23741000	52384000	50708000	1290300	593530	1309600	1267700	15	480
Q39251	Q39251	Actin-depolymerizing factor 2	ADF2	>sp|Q39251|ADF2_ARATH Actin-depolymerizing factor 2 OS=Arabidopsis thaliana GN=ADF2 PE=2 SV=1	1	2	2	1	2	1	1	0	1	15.745	0	19	19	10.2	19	34352000	9656800	13460000	0	11235000	1609500	2243400	0	1872500	3	754
F4JXD5;Q9ZSK4	F4JXD5;Q9ZSK4	Actin-depolymerizing factor 3	ADF3	>tr|F4JXD5|F4JXD5_ARATH Isoform of Q9ZSK4, Actin depolymerizing factor 3 OS=Arabidopsis thaliana GN=ADF3 PE=4 SV=1;>sp|Q9ZSK4|ADF3_ARATH Actin-depolymerizing factor 3 OS=Arabidopsis thaliana GN=ADF3 PE=1 SV=1	2	2	1	3	1	1	0	2	0	14.124	0	21	11.3	37.9	11.3	196170000	60379000	29069000	67310000	39410000	12076000	5813800	13462000	7882100	8	287
Q9ZSK3;Q9ZSK3-2;Q39250	Q9ZSK3;Q9ZSK3-2;Q39250	Actin-depolymerizing factor 4;Actin-depolymerizing factor 1	ADF4;ADF1	>sp|Q9ZSK3|ADF4_ARATH Actin-depolymerizing factor 4 OS=Arabidopsis thaliana GN=ADF4 PE=2 SV=2;>sp|Q9ZSK3-2|ADF4_ARATH Isoform of Q9ZSK3, Isoform 2 of Actin-depolymerizing factor 4 OS=Arabidopsis thaliana GN=ADF4;>sp|Q39250|ADF1_ARATH Actin-depolymerizing f	3	2	1	2	1	1	0	1	0	16.034	0	25.2	10.1	25.2	10.1	7605100	4966600	0	2638500	0	827760	0	439750	0	3	1550
F4ILA8;Q9ZNT3	F4ILA8;Q9ZNT3	Actin-depolymerizing factor 5	ADF5	>tr|F4ILA8|F4ILA8_ARATH Isoform of Q9ZNT3, Actin depolymerizing factor 5 OS=Arabidopsis thaliana GN=ADF5 PE=4 SV=1;>sp|Q9ZNT3|ADF5_ARATH Actin-depolymerizing factor 5 OS=Arabidopsis thaliana GN=ADF5 PE=1 SV=1	2	0	0	1	0	0	0	1	0	15.326	0	0	0	9.1	0	5416500	0	0	5416500	0	0	0	902750	0	1	185
Q9SF85;Q9SF85-2	Q9SF85;Q9SF85-2	Adenosine kinase 1	ADK1	>sp|Q9SF85|ADK1_ARATH Adenosine kinase 1 OS=Arabidopsis thaliana GN=ADK1 PE=1 SV=1;>sp|Q9SF85-2|ADK1_ARATH Isoform of Q9SF85, Isoform 2 of Adenosine kinase 1 OS=Arabidopsis thaliana GN=ADK1	2	6	7	9	2	1	1	2	0	37.836	0	22.1	26.7	35.5	9	19034000	6598500	2128200	10307000	0	388150	125190	606320	0	5	1397
Q9LZG0	Q9LZG0	Adenosine kinase 2	ADK2	>sp|Q9LZG0|ADK2_ARATH Adenosine kinase 2 OS=Arabidopsis thaliana GN=ADK2 PE=1 SV=1	1	6	7	10	2	1	1	3	0	37.846	0	23.5	28.1	39.1	9	1154300000	464300000	251280000	379390000	59329000	29019000	15705000	23712000	3708100	26	1299
F4JHS4;O04619	F4JHS4;O04619	Mitochondrial adenine nucleotide transporter ADNT1	ADNT1	>tr|F4JHS4|F4JHS4_ARATH Isoform of O04619, Adenine nucleotide transporter 1 OS=Arabidopsis thaliana GN=ADNT1 PE=3 SV=1;>sp|O04619|ADNT1_ARATH Mitochondrial adenine nucleotide transporter ADNT1 OS=Arabidopsis thaliana GN=ADNT1 PE=2 SV=1	2	3	6	0	2	3	6	0	2	39.978	0	9	18.9	0	7.1	170980000	21069000	101120000	0	48787000	842750	4045000	0	1951500	12	248
O80925	O80925	ADP-ribosylation factor GTPase-activating protein AGD7	AGD7	>sp|O80925|AGD7_ARATH ADP-ribosylation factor GTPase-activating protein AGD7 OS=Arabidopsis thaliana GN=AGD7 PE=1 SV=1	1	0	1	0	1	0	1	0	1	49.251	0	0	2.9	0	2.6	30017000	0	11137000	0	18880000	0	348030	0	590000	2	458
Q56YA5	Q56YA5	Serine--glyoxylate aminotransferase	AGT1	>sp|Q56YA5|SGAT_ARATH Serine--glyoxylate aminotransferase OS=Arabidopsis thaliana GN=AGT1 PE=1 SV=2	1	9	10	10	7	9	10	10	7	44.207	0	24.2	34.9	29.4	27.7	1677400000	390430000	414190000	499740000	373020000	18592000	19723000	23797000	17763000	44	796
P20649;Q43128;Q9LY32	P20649	ATPase 1, plasma membrane-type	AHA1	>sp|P20649|PMA1_ARATH ATPase 1, plasma membrane-type OS=Arabidopsis thaliana GN=AHA1 PE=1 SV=3	3	18	24	6	16	4	5	1	2	104.22	0	24.6	29.9	9.1	19	303260000	64617000	162250000	8260700	68138000	1292300	3245000	165210	1362800	12	507
P19456;F4JPJ7;Q9M2A0;Q9SH76;F4HU00;Q42556;Q9SJB3	P19456;F4JPJ7	ATPase 2, plasma membrane-type	AHA2;HA2	>sp|P19456|PMA2_ARATH ATPase 2, plasma membrane-type OS=Arabidopsis thaliana GN=AHA2 PE=1 SV=2;>tr|F4JPJ7|F4JPJ7_ARATH Isoform of P19456, Plasma membrane ATPase OS=Arabidopsis thaliana GN=HA2 PE=1 SV=1	7	18	24	6	19	3	4	1	4	104.4	0	23.6	26.6	8.9	22.9	2333400000	324820000	989580000	40349000	978690000	6496400	19792000	806970	19574000	72	504
P20431	P20431	ATPase 3, plasma membrane-type	AHA3	>sp|P20431|PMA3_ARATH ATPase 3, plasma membrane-type OS=Arabidopsis thaliana GN=AHA3 PE=1 SV=2	1	8	12	4	8	0	1	0	1	104.45	0	9.8	12.8	5.7	8.7	39474000	0	20295000	0	19180000	0	414180	0	391420	2	506
O24521	O24521	Non-symbiotic hemoglobin 2	AHB2	>sp|O24521|HBL2_ARATH Non-symbiotic hemoglobin 2 OS=Arabidopsis thaliana GN=AHB2 PE=1 SV=1	1	0	0	0	1	0	0	0	1	17.871	0.0088375	0	0	0	7.6	72098000	0	0	0	72098000	0	0	0	8010900	1	398
F4JZM6;Q94BR2	F4JZM6;Q94BR2		AILP1	>tr|F4JZM6|F4JZM6_ARATH Isoform of Q94BR2, Aluminum induced protein with YGL and LRDR motifs OS=Arabidopsis thaliana GN=AILP1 PE=4 SV=1;>tr|Q94BR2|Q94BR2_ARATH Aluminum induced protein with YGL and LRDR motifs OS=Arabidopsis thaliana GN=AILP1 PE=2 SV=1	2	0	0	1	0	0	0	1	0	23.868	0	0	0	6.3	0	5794500	0	0	5794500	0	0	0	482880	0	1	291
Q9LYU8;Q9S702	Q9LYU8;Q9S702	Aspartokinase 1, chloroplastic;Aspartokinase 3, chloroplastic	AK1;AK3	>sp|Q9LYU8|AK1_ARATH Aspartokinase 1, chloroplastic OS=Arabidopsis thaliana GN=AK1 PE=1 SV=1;>sp|Q9S702|AK3_ARATH Aspartokinase 3, chloroplastic OS=Arabidopsis thaliana GN=AK3 PE=1 SV=1	2	1	1	0	0	0	1	0	0	62.297	0	2.1	1.4	0	0	29341000	11241000	18101000	0	0	330610	532380	0	0	2	1293
O23653	O23653	Aspartokinase 2, chloroplastic	AK2	>sp|O23653|AK2_ARATH Aspartokinase 2, chloroplastic OS=Arabidopsis thaliana GN=AK2 PE=1 SV=2	1	1	0	1	0	0	0	1	0	59.604	0	2.2	0	2	0	3509800	0	0	3509800	0	0	0	109680	0	1	386
Q9SA18	Q9SA18	Bifunctional aspartokinase/homoserine dehydrogenase 1, chloroplastic;Aspartokinase;Homoserine dehydrogenase	AKHSDH1	>sp|Q9SA18|AKH1_ARATH Bifunctional aspartokinase/homoserine dehydrogenase 1, chloroplastic OS=Arabidopsis thaliana GN=AKHSDH1 PE=1 SV=1	1	1	2	0	1	1	2	0	1	99.403	0	1.9	2.5	0	1.5	15217000	8400800	5430100	0	1386000	155570	100560	0	25666	4	1366
O81852;O81852-2	O81852	Bifunctional aspartokinase/homoserine dehydrogenase 2, chloroplastic;Aspartokinase;Homoserine dehydrogenase	AKHSDH2	>sp|O81852|AKH2_ARATH Bifunctional aspartokinase/homoserine dehydrogenase 2, chloroplastic OS=Arabidopsis thaliana GN=AKHSDH2 PE=1 SV=1	2	2	3	0	0	2	3	0	0	100.25	0	2.4	3.2	0	0	46415000	11482000	34933000	0	0	229630	698660	0	0	5	467
F4JN13;Q9SAR5;F4JN17;Q29Q26	F4JN13;Q9SAR5;F4JN17	Ankyrin repeat domain-containing protein 2	AKR2	>tr|F4JN13|F4JN13_ARATH Isoform of Q9SAR5, Ankyrin repeat domain-containing protein 2 OS=Arabidopsis thaliana GN=AKR2 PE=4 SV=1;>sp|Q9SAR5|AKR2_ARATH Ankyrin repeat domain-containing protein 2 OS=Arabidopsis thaliana GN=AKR2 PE=1 SV=2;>tr|F4JN17|F4JN17_ARA	4	6	5	6	1	6	5	6	1	38.056	0	23.7	22.6	23.7	8.6	293550000	109470000	62357000	106870000	14844000	6842000	3897300	6679500	927770	24	268
F4I7I0;Q9LDV4-2;Q9LDV4	F4I7I0	Alanine aminotransferase 1, mitochondrial	ALAAT1	>sp|F4I7I0|ALAT1_ARATH Alanine aminotransferase 1, mitochondrial OS=Arabidopsis thaliana GN=ALAAT1 PE=1 SV=1	3	0	1	2	1	0	1	2	1	59.82	0	0	1.8	6.1	2.2	16008000	0	8938000	6246100	824290	0	308210	215380	28424	4	156
P36428-2;P36428;F4I4Z2	P36428-2;P36428;F4I4Z2	Alanine--tRNA ligase	ALATS	>sp|P36428-2|SYA_ARATH Isoform of P36428, Isoform Cytoplasmic of Alanine--tRNA ligase OS=Arabidopsis thaliana GN=ALATS;>sp|P36428|SYA_ARATH Alanine--tRNA ligase OS=Arabidopsis thaliana GN=ALATS PE=1 SV=3;>tr|F4I4Z2|F4I4Z2_ARATH Isoform of P36428, Alanyl-tR	3	10	12	3	1	10	12	3	1	105.17	0	11.9	13.7	4	1.3	491790000	172290000	256890000	21461000	41148000	3378200	5037100	420800	806830	27	561
F4IJM1;Q8LBP4	F4IJM1;Q8LBP4	Inner membrane protein ALBINO3, chloroplastic	ALB3	>tr|F4IJM1|F4IJM1_ARATH Isoform of Q8LBP4, Inner membrane protein ALBINO3 OS=Arabidopsis thaliana GN=ALB3 PE=1 SV=1;>sp|Q8LBP4|ALB3_ARATH Inner membrane protein ALBINO3, chloroplastic OS=Arabidopsis thaliana GN=ALB3 PE=1 SV=2	2	1	1	0	0	1	1	0	0	47.071	0	2.5	2.5	0	0	8567200	3582600	4984500	0	0	188560	262340	0	0	2	183
F4HXD2;Q9S795	F4HXD2;Q9S795	Betaine aldehyde dehydrogenase 1, chloroplastic	ALDH10A8	>tr|F4HXD2|F4HXD2_ARATH Isoform of Q9S795, Aldehyde dehydrogenase 10A8 OS=Arabidopsis thaliana GN=ALDH10A8 PE=3 SV=1;>sp|Q9S795|BADH1_ARATH Betaine aldehyde dehydrogenase 1, chloroplastic OS=Arabidopsis thaliana GN=ALDH10A8 PE=2 SV=1	2	0	0	1	0	0	0	1	0	53.977	0	0	0	2.6	0	2167700	0	0	2167700	0	0	0	90319	0	1	124
Q9SU63	Q9SU63	Aldehyde dehydrogenase family 2 member B4, mitochondrial	ALDH2B4	>sp|Q9SU63|AL2B4_ARATH Aldehyde dehydrogenase family 2 member B4, mitochondrial OS=Arabidopsis thaliana GN=ALDH2B4 PE=2 SV=1	1	1	3	4	2	1	3	4	2	58.588	0	2.6	6.9	9.7	6.5	67191000	6336400	18914000	15588000	26352000	218500	652210	537520	908700	10	1483
Q56YU0	Q56YU0	Aldehyde dehydrogenase family 2 member C4	ALDH2C4	>sp|Q56YU0|AL2C4_ARATH Aldehyde dehydrogenase family 2 member C4 OS=Arabidopsis thaliana GN=ALDH2C4 PE=1 SV=2	1	3	2	3	4	3	2	3	4	54.36	0	7.4	5	7.4	10.6	154950000	29660000	10284000	12717000	102290000	898780	311630	385370	3099800	12	797
Q70E96	Q70E96	Aldehyde dehydrogenase family 3 member F1	ALDH3F1	>sp|Q70E96|AL3F1_ARATH Aldehyde dehydrogenase family 3 member F1 OS=Arabidopsis thaliana GN=ALDH3F1 PE=2 SV=2	1	1	1	0	1	1	1	0	1	53.615	0	1.9	1.9	0	1.9	66306000	11246000	22431000	0	32628000	449860	897240	0	1305100	3	822
Q70DU8-2;Q70DU8	Q70DU8-2;Q70DU8	Aldehyde dehydrogenase family 3 member H1	ALDH3H1	>sp|Q70DU8-2|AL3H1_ARATH Isoform of Q70DU8, Isoform beta of Aldehyde dehydrogenase family 3 member H1 OS=Arabidopsis thaliana GN=ALDH3H1;>sp|Q70DU8|AL3H1_ARATH Aldehyde dehydrogenase family 3 member H1 OS=Arabidopsis thaliana GN=ALDH3H1 PE=1 SV=2	2	0	0	0	1	0	0	0	1	46.214	0	0	0	0	2.9	12576000	0	0	0	12576000	0	0	0	786020	1	821
A8MQR6;A8MQH4;Q0WM29	A8MQR6;A8MQH4;Q0WM29	Methylmalonate-semialdehyde dehydrogenase [acylating], mitochondrial	ALDH6B2	>tr|A8MQR6|A8MQR6_ARATH Isoform of Q0WM29, Methylmalonate-semialdehyde dehydrogenase [acylating] OS=Arabidopsis thaliana GN=ALDH6B2 PE=3 SV=1;>tr|A8MQH4|A8MQH4_ARATH Isoform of Q0WM29, Methylmalonate-semialdehyde dehydrogenase [acylating] OS=Arabidopsis th	3	1	1	2	0	1	1	2	0	53.406	0	2.2	2.2	4.2	0	16049000	4551900	3199900	8296900	0	216760	152370	395090	0	5	4
Q9SYG7	Q9SYG7	Aldehyde dehydrogenase family 7 member B4	ALDH7B4	>sp|Q9SYG7|AL7B4_ARATH Aldehyde dehydrogenase family 7 member B4 OS=Arabidopsis thaliana GN=ALDH7B4 PE=2 SV=3	1	1	0	1	0	1	0	1	0	54.208	0	2.2	0	2.4	0	10771000	9512400	0	1258400	0	396350	0	52432	0	2	1500
Q8LPL6-3;Q8LPL6;Q8LPL6-2;Q8LPK4	Q8LPL6-3;Q8LPL6;Q8LPL6-2;Q8LPK4	AP-2 complex subunit alpha-1;AP-2 complex subunit alpha-2	ALPHA-ADR;ALPHAC-AD	>sp|Q8LPL6-3|AP2A1_ARATH Isoform of Q8LPL6, Isoform 3 of AP-2 complex subunit alpha-1 OS=Arabidopsis thaliana GN=ALPHA-ADR;>sp|Q8LPL6|AP2A1_ARATH AP-2 complex subunit alpha-1 OS=Arabidopsis thaliana GN=ALPHA-ADR PE=1 SV=1;>sp|Q8LPL6-2|AP2A1_ARATH Isoform o	4	0	0	0	2	0	0	0	2	104.02	0	0	0	0	3.3	45544000	0	0	0	45544000	0	0	0	893010	2	893
P17597	P17597	Acetolactate synthase, chloroplastic	ALS	>sp|P17597|ILVB_ARATH Acetolactate synthase, chloroplastic OS=Arabidopsis thaliana GN=ALS PE=1 SV=1	1	1	1	0	1	1	1	0	1	72.584	0	2.5	1.9	0	1.5	59839000	7337200	6034300	0	46468000	253010	208080	0	1602300	3	501
Q7XJE6	Q7XJE6	Metacaspase-1	AMC1	>sp|Q7XJE6|MCA1_ARATH Metacaspase-1 OS=Arabidopsis thaliana GN=AMC1 PE=1 SV=1	1	2	3	3	0	2	3	3	0	39.792	0	5.2	9.3	9.3	0	278430000	58200000	78202000	142030000	0	3880000	5213400	9468700	0	8	824
O64517;O64518	O64517	Metacaspase-4;Metacaspase-4 subunit p20;Metacaspase-4 subunit p10	AMC4	>sp|O64517|MCA4_ARATH Metacaspase-4 OS=Arabidopsis thaliana GN=AMC4 PE=1 SV=1	2	1	2	2	2	1	2	2	2	45.483	0	3.3	5.7	3.6	8.9	75302000	487030	2067300	662040	72086000	22138	93968	30093	3276600	6	420
Q94A41	Q94A41	Alpha-amylase 3, chloroplastic	AMY3	>sp|Q94A41|AMY3_ARATH Alpha-amylase 3, chloroplastic OS=Arabidopsis thaliana GN=AMY3 PE=2 SV=1	1	2	1	1	4	2	1	1	4	99.841	0	2.6	1.4	1.2	5.5	135470000	21153000	18819000	2767100	92728000	423060	376380	55342	1854600	8	995
Q9XEE2;F4KGH1	Q9XEE2;F4KGH1	Annexin D2;Annexin	ANN2;ANNAT2	>sp|Q9XEE2|ANXD2_ARATH Annexin D2 OS=Arabidopsis thaliana GN=ANN2 PE=1 SV=1;>tr|F4KGH1|F4KGH1_ARATH Isoform of Q9XEE2, Annexin OS=Arabidopsis thaliana GN=ANNAT2 PE=1 SV=1	2	1	6	0	2	1	6	0	2	36.266	0	4.1	23	0	9.5	133450000	7118500	86323000	0	40009000	374660	4543300	0	2105700	10	1517
Q9ZVJ6	Q9ZVJ6	Annexin D4	ANN4	>sp|Q9ZVJ6|ANXD4_ARATH Annexin D4 OS=Arabidopsis thaliana GN=ANN4 PE=2 SV=1	1	0	1	0	1	0	1	0	1	36.221	0	0	3.1	0	6.6	37475000	0	14594000	0	22881000	0	912130	0	1430000	2	1567
Q9LS02;Q9LS03	Q9LS02;Q9LS03	Allene oxide cyclase 2, chloroplastic;Allene oxide cyclase 1, chloroplastic	AOC2;AOC1	>sp|Q9LS02|AOC2_ARATH Allene oxide cyclase 2, chloroplastic OS=Arabidopsis thaliana GN=AOC2 PE=1 SV=1;>sp|Q9LS03|AOC1_ARATH Allene oxide cyclase 1, chloroplastic OS=Arabidopsis thaliana GN=AOC1 PE=1 SV=1	2	0	0	1	0	0	0	1	0	27.635	0.0021307	0	0	3.6	0	7974800	0	0	7974800	0	0	0	613440	0	1	1244
Q93ZC5	Q93ZC5	Allene oxide cyclase 4, chloroplastic	AOC4	>sp|Q93ZC5|AOC4_ARATH Allene oxide cyclase 4, chloroplastic OS=Arabidopsis thaliana GN=AOC4 PE=2 SV=1	1	1	1	2	0	1	1	2	0	27.809	0	5.1	5.1	10.6	0	41519000	18004000	8836400	14679000	0	1286000	631170	1048500	0	5	964
O22715;Q9SAC9	O22715;Q9SAC9	AP-1 complex subunit mu-2;AP-1 complex subunit mu-1	AP1M2;AP1M1	>sp|O22715|AP1M2_ARATH AP-1 complex subunit mu-2 OS=Arabidopsis thaliana GN=AP1M2 PE=1 SV=1;>sp|Q9SAC9|AP1M1_ARATH AP-1 complex subunit mu-1 OS=Arabidopsis thaliana GN=AP1M1 PE=3 SV=1	2	1	0	0	1	1	0	0	1	49.032	0	1.9	0	0	3.7	17964000	7874100	0	0	10090000	374960	0	0	480460	2	362
Q9SB50;F4JQZ0;F4JQY9	Q9SB50;F4JQZ0;F4JQY9	AP-4 complex subunit mu	AP4M;At4g24550	>sp|Q9SB50|AP4M_ARATH AP-4 complex subunit mu OS=Arabidopsis thaliana GN=AP4M PE=2 SV=1;>tr|F4JQZ0|F4JQZ0_ARATH Isoform of Q9SB50, Clathrin adaptor complexes medium subunit family protein OS=Arabidopsis thaliana GN=At4g24550 PE=4 SV=1;>tr|F4JQY9|F4JQY9_ARA	3	2	1	0	1	2	1	0	1	50.946	0	5.5	2.4	0	3.3	56563000	18535000	13332000	0	24696000	661950	476150	0	881990	4	1375
Q2HIR7;F4KBK9	Q2HIR7;F4KBK9		APE1	>tr|Q2HIR7|Q2HIR7_ARATH Isoform of F4KBK9, At5g38660 OS=Arabidopsis thaliana GN=APE1 PE=1 SV=1;>tr|F4KBK9|F4KBK9_ARATH Protein ACCLIMATION OF PHOTOSYNTHESIS TO ENVIRONMENT OS=Arabidopsis thaliana GN=APE1 PE=1 SV=1	2	4	6	2	3	4	6	2	3	31.437	0	20.3	27.3	9.8	15.4	403890000	53706000	161650000	4625200	183910000	3356600	10103000	289070	11494000	18	724
F4KG21;F4KG20;F4KG18;Q9ZSR7	F4KG21;F4KG20;F4KG18;Q9ZSR7	Triose phosphate/phosphate translocator TPT, chloroplastic	APE2;TPT	>tr|F4KG21|F4KG21_ARATH Isoform of F4JNY0, Triose phosphate/phosphate translocator TPT OS=Arabidopsis thaliana GN=APE2 PE=4 SV=1;>tr|F4KG20|F4KG20_ARATH Isoform of F4JNY0, Triose phosphate/phosphate translocator TPT OS=Arabidopsis thaliana GN=APE2 PE=1 SV=	4	2	3	1	5	2	3	1	5	32.71	0	8.4	11.4	4	14.5	1111300000	93253000	191590000	18072000	808360000	13322000	27370000	2581800	115480000	15	329
Q9LU14	Q9LU14	GDSL esterase/lipase APG	APG	>sp|Q9LU14|APG2_ARATH GDSL esterase/lipase APG OS=Arabidopsis thaliana GN=APG PE=1 SV=1	1	1	0	0	0	1	0	0	0	38.199	0	4	0	0	0	0	0	0	0	0	0	0	0	0	1	1260
Q43727	Q43727	Glucose-6-phosphate 1-dehydrogenase 1, chloroplastic	APG1	>sp|Q43727|G6PD1_ARATH Glucose-6-phosphate 1-dehydrogenase 1, chloroplastic OS=Arabidopsis thaliana GN=APG1 PE=2 SV=2	1	1	2	1	0	0	2	1	0	65.427	0	1.7	4	1.7	0	34514000	25232000	7474000	1808200	0	813930	241100	58329	0	4	787
P55228	P55228	Glucose-1-phosphate adenylyltransferase small subunit, chloroplastic	APS1	>sp|P55228|GLGS_ARATH Glucose-1-phosphate adenylyltransferase small subunit, chloroplastic OS=Arabidopsis thaliana GN=APS1 PE=2 SV=2	1	4	4	3	1	4	4	3	1	56.65	0	10.8	10.8	6.5	4.4	133830000	52096000	52203000	22307000	7227700	1796400	1800100	769220	249230	13	637
Q9LIK9;O23324	Q9LIK9;O23324	ATP sulfurylase 1, chloroplastic;ATP-sulfurylase 3, chloroplastic	APS1;APS3	>sp|Q9LIK9|APS1_ARATH ATP sulfurylase 1, chloroplastic OS=Arabidopsis thaliana GN=APS1 PE=1 SV=1;>sp|O23324|APS3_ARATH ATP-sulfurylase 3, chloroplastic OS=Arabidopsis thaliana GN=APS3 PE=1 SV=1	2	7	11	6	8	6	7	4	7	51.458	0	21.6	28.1	17.7	22	903580000	204210000	246910000	21667000	430800000	7563200	9144900	802500	15955000	39	1206
Q43870-2;Q43870	Q43870-2;Q43870	ATP sulfurylase 2	APS2	>sp|Q43870-2|APS2_ARATH Isoform of Q43870, Isoform 2 of ATP sulfurylase 2 OS=Arabidopsis thaliana GN=APS2;>sp|Q43870|APS2_ARATH ATP sulfurylase 2 OS=Arabidopsis thaliana GN=APS2 PE=1 SV=1	2	1	5	0	1	1	2	0	1	47.774	0	2.6	13.2	0	3.3	85926000	4850700	20276000	0	60800000	194030	811020	0	2432000	4	789
Q9S7D8	Q9S7D8	ATP sulfurylase 4, chloroplastic	APS4	>sp|Q9S7D8|APS4_ARATH ATP sulfurylase 4, chloroplastic OS=Arabidopsis thaliana GN=APS4 PE=2 SV=1	1	2	6	2	2	1	1	0	1	52.125	0	5.1	13.9	4.3	5.1	30535000	9529900	9605800	0	11400000	317660	320190	0	379990	4	1352
F4HSX1;P31166-2;P31166	F4HSX1;P31166-2;P31166	Adenine phosphoribosyltransferase 1, chloroplastic	APT1	>tr|F4HSX1|F4HSX1_ARATH Isoform of P31166, Adenine phosphoribosyl transferase 1 OS=Arabidopsis thaliana GN=APT1 PE=1 SV=1;>sp|P31166-2|APT1_ARATH Isoform of P31166, Isoform 2 of Adenine phosphoribosyltransferase 1, chloroplastic OS=Arabidopsis thaliana GN=	3	0	1	1	0	0	1	1	0	30.988	0	0	3.9	3.9	0	37733000	0	37051000	681970	0	0	2315700	42623	0	1	114
F4HU93;Q05431;F4JFY4;F4JFY5;Q42592	F4HU93;Q05431	L-ascorbate peroxidase 1, cytosolic	APX1	>tr|F4HU93|F4HU93_ARATH Isoform of Q05431, L-ascorbate peroxidase 1 OS=Arabidopsis thaliana GN=APX1 PE=1 SV=1;>sp|Q05431|APX1_ARATH L-ascorbate peroxidase 1, cytosolic OS=Arabidopsis thaliana GN=APX1 PE=1 SV=2	5	10	6	11	3	10	6	11	3	27.52	0	45	31.3	51.8	20.9	3230800000	1156300000	822470000	1076700000	175280000	82592000	58748000	76908000	12520000	41	117
F4JWK8;Q9SQG2;Q9SPM5	F4JWK8;Q9SQG2;Q9SPM5	Apyrase 1;Apyrase 2	APY2;APY1	>tr|F4JWK8|F4JWK8_ARATH Isoform of Q9SPM5, Apyrase 2 OS=Arabidopsis thaliana GN=APY2 PE=3 SV=1;>sp|Q9SQG2|APY1_ARATH Apyrase 1 OS=Arabidopsis thaliana GN=APY1 PE=1 SV=1;>sp|Q9SPM5|APY2_ARATH Apyrase 2 OS=Arabidopsis thaliana GN=APY2 PE=1 SV=1	3	0	1	0	0	0	1	0	0	68.645	0.0035211	0	1.3	0	0	2921600	0	2921600	0	0	0	100750	0	0	1	286
O23461	O23461	L-arabinokinase	ARA1	>sp|O23461|ARAK_ARATH L-arabinokinase OS=Arabidopsis thaliana GN=ARA1 PE=1 SV=1	1	2	0	0	3	2	0	0	3	114.26	0	1.9	0	0	3.9	65436000	17493000	0	0	47944000	364430	0	0	998830	6	381
O65351	O65351	Subtilisin-like protease	ARA12	>sp|O65351|SBT17_ARATH Subtilisin-like protease SBT1.7 OS=Arabidopsis thaliana GN=SBT1.7 PE=1 SV=1	1	8	5	7	1	8	5	7	1	79.414	0	15.7	9.1	12	1.5	689150000	276250000	129670000	236750000	46481000	9208200	4322400	7891800	1549400	20	432
P40940;P40940-2	P40940;P40940-2	ADP-ribosylation factor 3	ARF3	>sp|P40940|ARF3_ARATH ADP-ribosylation factor 3 OS=Arabidopsis thaliana GN=ARF3 PE=1 SV=2;>sp|P40940-2|ARF3_ARATH Isoform of P40940, Isoform 2 of ADP-ribosylation factor 3 OS=Arabidopsis thaliana GN=ARF3	2	2	2	0	2	2	2	0	2	20.242	0	17	17	0	17	157760000	7723300	49017000	0	101020000	772330	4901700	0	10102000	6	568
Q6ID97;P36397;Q9M1P5;Q9LYJ3;Q9LQC8;P0DH91	Q6ID97;P36397;Q9M1P5;Q9LYJ3;Q9LQC8;P0DH91	ADP-ribosylation factor 1;ADP-ribosylation factor 2-A;ADP-ribosylation factor 2-B	ARFA1F;ARF1;T17J13.250;T15N1_160;ARF2-A;ARF2-B	>tr|Q6ID97|Q6ID97_ARATH ADP-ribosylation factor A1F OS=Arabidopsis thaliana GN=ARFA1F PE=2 SV=1;>sp|P36397|ARF1_ARATH ADP-ribosylation factor 1 OS=Arabidopsis thaliana GN=ARF1 PE=1 SV=2;>tr|Q9M1P5|Q9M1P5_ARATH ADP-ribosylation factor A1E OS=Arabidopsis tha	6	16	7	8	3	15	7	8	3	20.622	0	84.5	47	58.6	26	37102000000	34474000000	1239000000	470570000	918430000	3447400000	123900000	47057000	91843000	226	560
P46637	P46637	Arginase 1, mitochondrial	ARGAH1	>sp|P46637|ARGI1_ARATH Arginase 1, mitochondrial OS=Arabidopsis thaliana GN=ARGAH1 PE=2 SV=1	1	0	0	2	0	0	0	1	0	37.344	0	0	0	6.4	0	8514300	0	0	8514300	0	0	0	425720	0	2	601
Q8VY57;Q93Y31	Q8VY57;Q93Y31		ARLA1C;K9I9.13	>tr|Q8VY57|Q8VY57_ARATH ADP-RIBOSYLATION FACTOR-like protein OS=Arabidopsis thaliana GN=ARLA1C PE=2 SV=1;>tr|Q93Y31|Q93Y31_ARATH ADP-ribosylation factor-like A1D OS=Arabidopsis thaliana GN=K9I9.13 PE=2 SV=1	2	1	1	0	2	1	1	0	2	20.403	0	7.6	4.9	0	16.3	67945000	8543300	2526200	0	56875000	854330	252620	0	5687500	4	914
P17094;A8MQQ1;P22738	P17094;A8MQQ1;P22738	60S ribosomal protein L3-1;60S ribosomal protein L3-2	ARP1;RP1;ARP2	>sp|P17094|RL31_ARATH 60S ribosomal protein L3-1 OS=Arabidopsis thaliana GN=ARP1 PE=2 SV=5;>tr|A8MQQ1|A8MQQ1_ARATH Isoform of O49562, 60S ribosomal protein L3-1 OS=Arabidopsis thaliana GN=RP1 PE=4 SV=1;>sp|P22738|RL32_ARATH 60S ribosomal protein L3-2 OS=Ar	3	3	0	3	1	3	0	3	1	44.559	0	7.5	0	6.9	2.6	71026000	42254000	0	12621000	16152000	1690200	0	504820	646060	8	499
Q84M92	Q84M92	Actin-related protein 4	ARP4	>sp|Q84M92|ARP4_ARATH Actin-related protein 4 OS=Arabidopsis thaliana GN=ARP4 PE=1 SV=1	1	0	2	1	1	0	2	1	1	48.936	0	0	6.3	2.3	4.1	24102000	0	7491200	2863500	13748000	0	299650	114540	549900	4	828
Q9STG9	Q9STG9	Amidophosphoribosyltransferase 2, chloroplastic	ASE2	>sp|Q9STG9|ASE2_ARATH Amidophosphoribosyltransferase 2, chloroplastic OS=Arabidopsis thaliana GN=ASE2 PE=1 SV=1	1	1	1	2	0	1	1	2	0	61.03	0	2	2	4.1	0	58027000	15315000	19555000	23157000	0	546960	698400	827020	0	4	1479
F4JBH6;F4JBH5;P49078	F4JBH6;F4JBH5;P49078	Asparagine synthetase;Asparagine synthetase [glutamine-hydrolyzing] 1	ASN1	>tr|F4JBH6|F4JBH6_ARATH Isoform of P49078, Asparagine synthetase [glutamine-hydrolyzing] OS=Arabidopsis thaliana GN=ASN1 PE=4 SV=1;>tr|F4JBH5|F4JBH5_ARATH Isoform of P49078, Asparagine synthetase [glutamine-hydrolyzing] OS=Arabidopsis thaliana GN=ASN1 PE=4	3	1	1	1	1	0	0	0	1	51.289	0	2.2	2.2	2.2	4.4	19399000	0	0	0	19399000	0	0	0	1141100	1	237
Q9LV77;Q9LV77-2	Q9LV77;Q9LV77-2	Asparagine synthetase [glutamine-hydrolyzing] 2	ASN2	>sp|Q9LV77|ASNS2_ARATH Asparagine synthetase [glutamine-hydrolyzing] 2 OS=Arabidopsis thaliana GN=ASN2 PE=2 SV=1;>sp|Q9LV77-2|ASNS2_ARATH Isoform of Q9LV77, Isoform 2 of Asparagine synthetase [glutamine-hydrolyzing] 2 OS=Arabidopsis thaliana GN=ASN2	2	6	9	6	5	4	7	4	4	65.029	0	16.1	19.6	13.1	11.8	918540000	128330000	384390000	108470000	297350000	5347000	16016000	4519600	12390000	24	1269
F4KGS3;Q9LFU1	F4KGS3;Q9LFU1	Asparagine synthetase;Asparagine synthetase [glutamine-hydrolyzing] 3	ASN3	>tr|F4KGS3|F4KGS3_ARATH Isoform of Q9LFU1, Asparagine synthetase 3 OS=Arabidopsis thaliana GN=ASN3 PE=4 SV=1;>sp|Q9LFU1|ASNS3_ARATH Asparagine synthetase [glutamine-hydrolyzing] 3 OS=Arabidopsis thaliana GN=ASN3 PE=2 SV=1	2	2	2	3	1	0	0	1	0	65.032	0	3.3	3.3	6.4	1.6	7415900	0	0	7415900	0	0	0	296640	0	1	331
P46643	P46643	Aspartate aminotransferase, mitochondrial	ASP1	>sp|P46643|AAT1_ARATH Aspartate aminotransferase, mitochondrial OS=Arabidopsis thaliana GN=ASP1 PE=1 SV=1	1	0	2	0	3	0	2	0	3	47.757	0	0	5.3	0	10.9	105110000	0	14248000	0	90863000	0	508860	0	3245100	5	602
P46645;F4I0D4;P46646	P46645	Aspartate aminotransferase, cytoplasmic isozyme 1	ASP2	>sp|P46645|AAT2_ARATH Aspartate aminotransferase, cytoplasmic isozyme 1 OS=Arabidopsis thaliana GN=ASP2 PE=1 SV=2	3	6	9	1	9	6	7	1	8	44.266	0	21.5	30.9	3.2	31.6	1445800000	111150000	331300000	3018100	1000300000	4116800	12270000	111780	37050000	29	604
P46644	P46644	Aspartate aminotransferase 3, chloroplastic	ASP3	>sp|P46644|AAT3_ARATH Aspartate aminotransferase 3, chloroplastic OS=Arabidopsis thaliana GN=ASP3 PE=1 SV=1	1	4	7	1	6	4	5	1	5	48.954	0	12	18.9	2.2	18	412820000	99232000	221150000	1921900	90516000	4134700	9214700	80081	3771500	16	603
F4JTH0;B9DG21;P46248	F4JTH0;B9DG21;P46248	Aspartate aminotransferase;Aspartate aminotransferase, chloroplastic	ASP5	>tr|F4JTH0|F4JTH0_ARATH Isoform of P46248, Aspartate aminotransferase OS=Arabidopsis thaliana GN=ASP5 PE=3 SV=1;>tr|B9DG21|B9DG21_ARATH Isoform of P46248, Aspartate aminotransferase OS=Arabidopsis thaliana GN=ASP5 PE=2 SV=1;>sp|P46248|AAT5_ARATH Aspartate	3	3	1	2	2	3	1	2	2	49.324	0	10.5	2.2	6.7	7.6	72001000	26270000	9018700	5073500	31639000	820930	281830	158550	988720	8	57
Q8W592;F4HQH8	Q8W592;F4HQH8		At1g01080	>tr|Q8W592|Q8W592_ARATH Isoform of F4HQH8, At1g01080/T25K16_7 OS=Arabidopsis thaliana GN=At1g01080 PE=2 SV=1;>tr|F4HQH8|F4HQH8_ARATH RNA-binding (RRM/RBD/RNP motifs) family protein OS=Arabidopsis thaliana GN=At1g01080 PE=4 SV=1	2	4	4	2	2	4	4	2	2	32.575	0	18.8	16.7	8.2	8.5	143690000	46985000	55238000	9232500	32231000	2472900	2907300	485920	1696400	13	107
F4HU55;F4I3M3;Q8W4L3	F4HU55;F4I3M3;Q8W4L3		At1g01740;At1g63500;F6N23.9	>tr|F4HU55|F4HU55_ARATH Tetratricopeptide repeat domain-containing protein kinase OS=Arabidopsis thaliana GN=At1g01740 PE=4 SV=1;>tr|F4I3M3|F4I3M3_ARATH Protein kinase protein with tetratricopeptide repeat domain OS=Arabidopsis thaliana GN=At1g63500 PE=4 S	3	0	0	0	1	0	0	0	1	54.038	0	0	0	0	2.9	31332000	0	0	0	31332000	0	0	0	1119000	1	116
Q8VZ31	Q8VZ31		At1g04530	>tr|Q8VZ31|Q8VZ31_ARATH Carboxylate clamp-tetratricopeptide repeat protein OS=Arabidopsis thaliana GN=At1g04530 PE=1 SV=1	1	0	2	0	1	0	2	0	1	34.553	0	0	8.4	0	5.5	26612000	0	11595000	0	15017000	0	552150	0	715080	3	920
F4I795	F4I795		At1g05120	>tr|F4I795|F4I795_ARATH Helicase protein with RING/U-box domain OS=Arabidopsis thaliana GN=At1g05120 PE=4 SV=1	1	0	0	1	0	0	0	1	0	94.587	0.0088076	0	0	1	0	0	0	0	0	0	0	0	0	0	1	154
Q9SHJ6	Q9SHJ6		At1g06530	>sp|Q9SHJ6|PMD2_ARATH Peroxisomal and mitochondrial division factor 2 OS=Arabidopsis thaliana GN=PMD2 PE=1 SV=1	1	0	1	0	0	0	1	0	0	36.119	0	0	3.7	0	0	0	0	0	0	0	0	0	0	0	1	1411
F4HQN3;P0DKI3	F4HQN3;P0DKI3		At1g07440	>tr|F4HQN3|F4HQN3_ARATH Isoform of P0DKI3, NAD(P)-binding Rossmann-fold superfamily protein OS=Arabidopsis thaliana GN=At1g07440 PE=3 SV=1;>sp|P0DKI3|TRNH1_ARATH Tropinone reductase homolog At1g07440 OS=Arabidopsis thaliana GN=At1g07440 PE=1 SV=1	2	0	0	0	1	0	0	0	1	22.052	0	0	0	0	5.8	44426000	0	0	0	44426000	0	0	0	4038700	1	108
P59259;A8MRV1	P59259;A8MRV1	Histone H4	At1g07660	>sp|P59259|H4_ARATH Histone H4 OS=Arabidopsis thaliana GN=At1g07660 PE=1 SV=2;>tr|A8MRV1|A8MRV1_ARATH Isoform of Q9LQN6, Histone H4 OS=Arabidopsis thaliana GN=At1g07660 PE=3 SV=1	2	3	0	2	0	3	0	2	0	11.409	0	29.1	0	23.3	0	65697000	57112000	0	8585300	0	9518600	0	1430900	0	6	667
Q5XEN3;Q0WRX7	Q5XEN3;Q0WRX7		At1g08220	>tr|Q5XEN3|Q5XEN3_ARATH Isoform of Q0WRX7, At1g08220 OS=Arabidopsis thaliana GN=At1g08220 PE=2 SV=1;>tr|Q0WRX7|Q0WRX7_ARATH Putative uncharacterized protein At1g08220 OS=Arabidopsis thaliana GN=At1g08220 PE=2 SV=1	2	0	1	0	0	0	1	0	0	22.671	0	0	9.4	0	0	11299000	0	11299000	0	0	0	869140	0	0	1	717
Q941A6	Q941A6		At1g08480	>sp|Q941A6|SDH6_ARATH Succinate dehydrogenase subunit 6, mitochondrial OS=Arabidopsis thaliana GN=SDH6 PE=1 SV=1	1	0	2	0	0	0	2	0	0	15.812	0	0	12.7	0	0	41642000	0	41642000	0	0	0	6940400	0	0	2	977
F4HZE0;Q8L770	F4HZE0;Q8L770	ATP-dependent Clp protease proteolytic subunit;ATP-dependent Clp protease proteolytic subunit-related protein 3, chloroplastic	At1g09130;CLPR3	>tr|F4HZE0|F4HZE0_ARATH Isoform of Q8L770, ATP-dependent Clp protease proteolytic subunit OS=Arabidopsis thaliana GN=At1g09130 PE=1 SV=1;>sp|Q8L770|CLPR3_ARATH ATP-dependent Clp protease proteolytic subunit-related protein 3, chloroplastic OS=Arabidopsis t	2	5	8	1	5	5	8	1	5	40.919	0	15.1	22.7	4.1	17.8	531070000	104060000	192070000	5605200	229330000	4955300	9146300	266920	10920000	21	129
B3H5K4;O80532	B3H5K4;O80532		At1g09490;F14J9.15	>tr|B3H5K4|B3H5K4_ARATH Isoform of O80532, Alcohol dehydrogenase OS=Arabidopsis thaliana GN=At1g09490 PE=4 SV=1;>tr|O80532|O80532_ARATH Alcohol dehydrogenase OS=Arabidopsis thaliana GN=F14J9.15 PE=2 SV=1	2	1	0	2	0	1	0	2	0	32.397	0	4.5	0	8.6	0	17413000	7787400	0	9626100	0	599030	0	740470	0	3	40
F4I116	F4I116		At1g09620	>sp|F4I116|SYLC_ARATH Leucine--tRNA ligase, cytoplasmic OS=Arabidopsis thaliana GN=At1g09620 PE=1 SV=1	1	6	8	11	6	6	8	11	6	123.45	0	7.9	10.1	14.2	7.7	513780000	70181000	136420000	64911000	242270000	1324200	2573900	1224700	4571000	34	136
O04487;C0Z2L8	O04487;C0Z2L8	Probable elongation factor 1-gamma 1	At1g09640	>sp|O04487|EF1G1_ARATH Probable elongation factor 1-gamma 1 OS=Arabidopsis thaliana GN=At1g09640 PE=2 SV=1;>tr|C0Z2L8|C0Z2L8_ARATH Isoform of O04487, AT1G09640 protein OS=Arabidopsis thaliana GN=At1g09640 PE=2 SV=1	2	7	12	8	5	2	6	3	3	46.66	0	18.4	34.8	21.7	15.7	374220000	65951000	176320000	24181000	107770000	3879400	10372000	1422400	6339400	15	347
F4I7B6;P43291;B3H6F9;F4J0N1;Q940H6-2;O64812;P43292;Q9FFP9;Q39193;Q940H6;Q39192	F4I7B6;P43291	Serine/threonine-protein kinase SRK2A	At1g10940;SRK2A	>tr|F4I7B6|F4I7B6_ARATH Isoform of P43291, Serine/threonine-protein kinase SRK2A OS=Arabidopsis thaliana GN=At1g10940 PE=4 SV=1;>sp|P43291|SRK2A_ARATH Serine/threonine-protein kinase SRK2A OS=Arabidopsis thaliana GN=SRK2A PE=1 SV=1	11	0	2	1	2	0	0	0	1	42.147	0	0	7.8	4.3	6.7	107190000	0	26232000	9441800	71514000	0	1311600	472090	3575700	5	155
F4IDS7	F4IDS7		At1g12470	>tr|F4IDS7|F4IDS7_ARATH Zinc ion binding protein OS=Arabidopsis thaliana GN=At1g12470 PE=4 SV=1	1	0	1	0	1	0	1	0	1	112.32	0	0	1.1	0	1.2	22201000	0	8705200	0	13496000	0	167410	0	259540	1	169
Q949S6	Q949S6		At1g14345	>tr|Q949S6|Q949S6_ARATH NAD(P)-linked oxidoreductase-like protein OS=Arabidopsis thaliana GN=At1g14345 PE=2 SV=1	1	1	0	0	0	1	0	0	0	21.223	0	6.1	0	0	0	6518800	6518800	0	0	0	931260	0	0	0	1	990
Q8VYI4	Q8VYI4		At1g14810	>tr|Q8VYI4|Q8VYI4_ARATH Aspartate semialdehyde dehydrogenase OS=Arabidopsis thaliana GN=At1g14810 PE=2 SV=1	1	1	1	2	0	1	1	2	0	40.745	0	3.2	3.2	8.5	0	50918000	10546000	31174000	9198000	0	659130	1948400	574880	0	3	916
Q9LM40	Q9LM40		At1g18060	>tr|Q9LM40|Q9LM40_ARATH AT1g18060/T10F20.23 OS=Arabidopsis thaliana GN=At1g18060 PE=2 SV=1	1	2	2	1	3	2	2	1	3	25.198	0	12.4	12.4	5.8	18.1	134210000	12022000	19701000	4736200	97752000	924760	1515400	364320	7519400	8	1216
Q8L835;Q9LMS7	Q8L835;Q9LMS7		At1g18070;T10F20.8	>tr|Q8L835|Q8L835_ARATH Isoform of Q9LMS7, At1g18070 OS=Arabidopsis thaliana GN=At1g18070 PE=1 SV=1;>tr|Q9LMS7|Q9LMS7_ARATH T10F20.8 protein OS=Arabidopsis thaliana GN=T10F20.8 PE=1 SV=1	2	1	4	3	0	1	4	3	0	59.242	0	2.1	7.3	5.8	0	34176000	3404500	24260000	6511800	0	121590	866410	232560	0	8	867
Q8VYC5;B3H739;F4IAP5	Q8VYC5;B3H739;F4IAP5		At1g18270	>tr|Q8VYC5|Q8VYC5_ARATH Isoform of F4IAP5, Ketose-bisphosphate aldolase class-II family protein OS=Arabidopsis thaliana GN=At1g18270 PE=2 SV=1;>tr|B3H739|B3H739_ARATH Isoform of F4IAP5, Ketose-bisphosphate aldolase class-II family protein OS=Arabidopsis th	3	0	1	0	1	0	1	0	1	147.04	0	0	0.9	0	0.9	24024000	0	12047000	0	11977000	0	177150	0	176130	2	46
F4HWD1;F4HWD0	F4HWD1;F4HWD0		At1g21060	>tr|F4HWD1|F4HWD1_ARATH Isoform of F4HWD0, Uncharacterized protein OS=Arabidopsis thaliana GN=At1g21060 PE=4 SV=1;>tr|F4HWD0|F4HWD0_ARATH Uncharacterized protein OS=Arabidopsis thaliana GN=At1g21060 PE=4 SV=1	2	0	0	0	1	0	0	0	1	55.308	0	0	0	0	2.8	317740000	0	0	0	317740000	0	0	0	13815000	2	120
Q84WN4;A8MQY2;Q9LPL8	Q84WN4;A8MQY2;Q9LPL8		At1g21350;F24J8.1	>tr|Q84WN4|Q84WN4_ARATH Isoform of Q9LPK6, At1g21350 OS=Arabidopsis thaliana GN=At1g21350 PE=2 SV=1;>tr|A8MQY2|A8MQY2_ARATH Isoform of Q9LPK6, Thioredoxin-like protein OS=Arabidopsis thaliana GN=At1g21350 PE=4 SV=1;>tr|Q9LPL8|Q9LPL8_ARATH Isoform of Q9LPK6	3	0	1	2	0	0	1	2	0	17.082	0	0	9.9	19.2	0	22935000	0	9658400	13276000	0	0	1073200	1475200	0	4	9
F4HR53;F4HR52;F4HR54	F4HR53;F4HR52		At1g27170	>tr|F4HR53|F4HR53_ARATH Isoform of F4HR52, Transmembrane receptors / ATP binding protein OS=Arabidopsis thaliana GN=At1g27170 PE=4 SV=1;>tr|F4HR52|F4HR52_ARATH Transmembrane receptors / ATP binding protein OS=Arabidopsis thaliana GN=At1g27170 PE=4 SV=1	3	26	0	0	0	26	0	0	0	156.37	0	22	0	0	0	760750000	760750000	0	0	0	9392000	0	0	0	29	110
Q8RWJ5;O80774;Q9ZV90	Q8RWJ5;O80774		At1g29310;At2g34250	>tr|Q8RWJ5|Q8RWJ5_ARATH Putative uncharacterized protein At1g29310 OS=Arabidopsis thaliana GN=At1g29310 PE=2 SV=1;>tr|O80774|O80774_ARATH AT2G34250 protein OS=Arabidopsis thaliana GN=At2g34250 PE=2 SV=1	3	2	2	0	2	2	2	0	2	52.068	0	4.8	4.2	0	5.1	137250000	31295000	64317000	0	41636000	2086300	4287800	0	2775700	7	454
Q8GXG9;F4HPK3	Q8GXG9;F4HPK3		At1g44835	>tr|Q8GXG9|Q8GXG9_ARATH Isoform of F4HPK3, Putative uncharacterized protein At1g44835 OS=Arabidopsis thaliana GN=At1g44835 PE=2 SV=1;>tr|F4HPK3|F4HPK3_ARATH YbaK/aminoacyl-tRNA synthetase-associated domain-containing protein OS=Arabidopsis thaliana GN=At1g	2	1	1	0	0	1	1	0	0	33.71	0	4.2	4.2	0	0	9403100	4426700	4976300	0	0	316190	355450	0	0	2	102
F4HWS2	F4HWS2		At1g48090	>tr|F4HWS2|F4HWS2_ARATH Calcium-dependent lipid-binding family protein OS=Arabidopsis thaliana GN=At1g48090 PE=4 SV=1	1	0	0	0	1	0	0	0	1	462.01	0	0	0	0	0.3	9098800	0	0	0	9098800	0	0	0	44384	1	123
F4I035;Q9FVP6;P05466	F4I035;Q9FVP6;P05466	3-phosphoshikimate 1-carboxyvinyltransferase;3-phosphoshikimate 1-carboxyvinyltransferase, chloroplastic	At1g48860;F27K7.11	>tr|F4I035|F4I035_ARATH Isoform of Q9FVP6, 3-phosphoshikimate 1-carboxyvinyltransferase OS=Arabidopsis thaliana GN=At1g48860 PE=3 SV=1;>tr|Q9FVP6|Q9FVP6_ARATH 3-phosphoshikimate 1-carboxyvinyltransferase OS=Arabidopsis thaliana GN=F27K7.11 PE=2 SV=1;>sp|P0	3	2	5	2	1	2	5	2	1	52.407	0	4.7	10.6	4.5	2.2	187690000	23615000	135960000	6350200	21764000	1026700	5911400	276100	946260	10	131
A8MSA9;P49967;P49966	A8MSA9;P49967;P49966	Signal recognition particle 54 kDa protein 3;Signal recognition particle 54 kDa protein 2	At1g48900;SRP-54C;SRP-54B	>tr|A8MSA9|A8MSA9_ARATH Isoform of P49967, Signal recognition particle subunit SRP54 OS=Arabidopsis thaliana GN=At1g48900 PE=3 SV=1;>sp|P49967|SR543_ARATH Signal recognition particle 54 kDa protein 3 OS=Arabidopsis thaliana GN=SRP-54C PE=2 SV=2;>sp|P49966|	3	0	1	0	1	0	1	0	1	47.726	0	0	3	0	3	28963000	0	11141000	0	17822000	0	384170	0	614570	2	30
F4ICX0;Q9C827;F4J1E2;Q8L828;Q8L828-2;F4J1E5	F4ICX0;Q9C827;F4J1E2;Q8L828;Q8L828-2;F4J1E5	Coatomer subunit beta-2;Coatomer subunit beta-3	At1g52360;At3g15980	>tr|F4ICX0|F4ICX0_ARATH Isoform of Q9C827, Coatomer subunit beta-2 OS=Arabidopsis thaliana GN=At1g52360 PE=4 SV=1;>sp|Q9C827|COB22_ARATH Coatomer subunit beta-2 OS=Arabidopsis thaliana GN=At1g52360 PE=2 SV=1;>tr|F4J1E2|F4J1E2_ARATH Isoform of Q8L828, Coa	6	4	10	7	5	2	3	2	4	109.77	0	3.9	11.9	7.6	6.3	518780000	54303000	229870000	47912000	186690000	1086100	4597400	958240	3733900	26	166
Q8VZ57;F4ICZ4	Q8VZ57;F4ICZ4		At1g52510	>tr|Q8VZ57|Q8VZ57_ARATH Putative hydrolase OS=Arabidopsis thaliana GN=At1g52510 PE=2 SV=1;>tr|F4ICZ4|F4ICZ4_ARATH Isoform of Q8VZ57, Putative hydrolase OS=Arabidopsis thaliana GN=At1g52510 PE=4 SV=1	2	6	8	1	7	6	8	1	7	41.839	0	25.3	28.7	4.7	28.7	931870000	187320000	296730000	5680800	442130000	8920000	14130000	270510	21054000	23	922
Q8L636	Q8L636		At1g53210	>tr|Q8L636|Q8L636_ARATH Putative uncharacterized protein At1g53210 OS=Arabidopsis thaliana GN=At1g53210 PE=2 SV=1	1	0	1	0	0	0	1	0	0	63.416	0	0	1.9	0	0	2040600	0	2040600	0	0	0	113370	0	0	1	859
Q8RWI0	Q8RWI0		At1g54520	>tr|Q8RWI0|Q8RWI0_ARATH Putative uncharacterized protein At1g54520 OS=Arabidopsis thaliana GN=At1g54520 PE=1 SV=1	1	3	2	0	0	3	2	0	0	42.843	0	8.7	5.6	0	0	53089000	24759000	28330000	0	0	1303100	1491100	0	0	5	899
F4I1T5;Q5XF13	F4I1T5;Q5XF13		At1g55535	>tr|F4I1T5|F4I1T5_ARATH Isoform of Q5XF13, Uncharacterized protein OS=Arabidopsis thaliana GN=At1g55535 PE=1 SV=1;>tr|Q5XF13|Q5XF13_ARATH At1g55535 OS=Arabidopsis thaliana GN=At1g55535 PE=1 SV=1	2	0	0	0	1	0	0	0	1	27.627	0	0	0	0	4.8	11413000	0	0	0	11413000	0	0	0	1426700	1	138
F4I3J0	F4I3J0	Obg-like ATPase 1	At1g56050	>tr|F4I3J0|F4I3J0_ARATH Obg-like ATPase 1 OS=Arabidopsis thaliana GN=At1g56050 PE=3 SV=1	1	2	5	0	1	2	5	0	1	45.628	0	7.1	14.3	0	2.6	60433000	6555500	53109000	0	769080	297980	2414000	0	34958	8	142
F4I3K0;C0LGH3	F4I3K0;C0LGH3	Probable LRR receptor-like serine/threonine-protein kinase At1g56140	At1g56120	>tr|F4I3K0|F4I3K0_ARATH Leucine-rich repeat transmembrane protein kinase OS=Arabidopsis thaliana GN=At1g56120 PE=4 SV=1;>sp|C0LGH3|Y5614_ARATH Probable LRR receptor-like serine/threonine-protein kinase At1g56140 OS=Arabidopsis thaliana GN=At1g56140 PE=2 SV	2	0	0	0	2	0	0	0	2	114.76	0	0	0	0	3.7	4606800	0	0	0	4606800	0	0	0	92137	0	143
F4I3L1;P50318	F4I3L1;P50318	Phosphoglycerate kinase;Phosphoglycerate kinase 2, chloroplastic	At1g56190	>tr|F4I3L1|F4I3L1_ARATH Isoform of P50318, Phosphoglycerate kinase OS=Arabidopsis thaliana GN=At1g56190 PE=3 SV=1;>sp|P50318|PGKH2_ARATH Phosphoglycerate kinase 2, chloroplastic OS=Arabidopsis thaliana GN=At1g56190 PE=2 SV=3	2	15	18	10	16	3	5	1	3	42.615	0	49.1	56.8	31.6	50.1	774720000	164430000	243550000	12882000	353860000	6324400	9367200	495460	13610000	15	144
Q8VZ10	Q8VZ10		At1g56500	>tr|Q8VZ10|Q8VZ10_ARATH Haloacid dehalogenase-like hydrolase family protein OS=Arabidopsis thaliana GN=At1g56500 PE=1 SV=1	1	2	2	0	0	2	2	0	0	114.4	0	2.6	2.2	0	0	45124000	17804000	27320000	0	0	291860	447880	0	0	4	918
F4IEP9;Q9ZUI6	F4IEP9;Q9ZUI6	AP-1 complex subunit gamma-2	At1g60070	>tr|F4IEP9|F4IEP9_ARATH Isoform of Q9ZUI6, AP-1 complex subunit gamma-2 OS=Arabidopsis thaliana GN=At1g60070 PE=4 SV=1;>sp|Q9ZUI6|AP1G2_ARATH AP-1 complex subunit gamma-2 OS=Arabidopsis thaliana GN=At1g60070 PE=1 SV=2	2	1	0	0	3	1	0	0	3	98.818	0	1.2	0	0	5.7	36140000	4418400	0	0	31722000	105200	0	0	755280	5	173
F4HRM3;Q8RY89	F4HRM3;Q8RY89	Phosphatidylinositol 4-phosphate 5-kinase 8	At1g60890;PIP5K8	>tr|F4HRM3|F4HRM3_ARATH Isoform of Q8RY89, Phosphatidylinositol-4-phosphate 5-kinase 8 OS=Arabidopsis thaliana GN=At1g60890 PE=1 SV=1;>sp|Q8RY89|PI5K8_ARATH Phosphatidylinositol 4-phosphate 5-kinase 8 OS=Arabidopsis thaliana GN=PIP5K8 PE=1 SV=1	2	0	0	1	0	0	0	1	0	88.647	0.0035039	0	0	1.3	0	11225000	0	0	11225000	0	0	0	261060	0	1	111
A8MR36;Q8VZ49	A8MR36;Q8VZ49	Alcohol dehydrogenase-like 4	At1g64710	>tr|A8MR36|A8MR36_ARATH Isoform of Q8VZ49, Alcohol dehydrogenase-like 4 OS=Arabidopsis thaliana GN=At1g64710 PE=3 SV=1;>sp|Q8VZ49|ADHL4_ARATH Alcohol dehydrogenase-like 4 OS=Arabidopsis thaliana GN=At1g64710 PE=2 SV=1	2	0	1	0	2	0	1	0	2	38.974	0	0	3.6	0	7.8	110750000	0	7654600	0	103100000	0	765460	0	10310000	3	15
Q8LDL0-3;Q8LDL0-2;Q8LDL0	Q8LDL0-3;Q8LDL0-2;Q8LDL0		At1g67700	>sp|Q8LDL0-3|HHL1_ARATH Isoform of Q8LDL0, Isoform 3 of Protein HHL1, chloroplastic OS=Arabidopsis thaliana GN=HHL1;>sp|Q8LDL0-2|HHL1_ARATH Isoform of Q8LDL0, Isoform 2 of Protein HHL1, chloroplastic OS=Arabidopsis thaliana GN=HHL1;>sp|Q8LDL0|HHL1_ARATH Pr	3	0	0	2	0	0	0	2	0	25.911	0	0	0	11.4	0	8388800	0	0	8388800	0	0	0	599200	0	2	883
Q8L9R6	Q8L9R6		At1g68680	>tr|Q8L9R6|Q8L9R6_ARATH At1g68680 OS=Arabidopsis thaliana GN=At1g68680 PE=2 SV=1	1	1	1	0	0	1	1	0	0	8.3509	0.0034722	17.3	17.3	0	0	5382000	2943800	2438300	0	0	981250	812750	0	0	2	871
Q94JV1	Q94JV1		At1g69340	>tr|Q94JV1|Q94JV1_ARATH Appr-1-p processing enzyme OS=Arabidopsis thaliana GN=At1g69340 PE=2 SV=1	1	0	0	0	1	0	0	0	1	63.304	0.0088496	0	0	0	4.1	6859500	0	0	0	6859500	0	0	0	221270	1	1025
F4I6W4;Q9SGC1;F4I6W3	F4I6W4;Q9SGC1;F4I6W3	Probable phosphoglucomutase, cytoplasmic 2	At1g70730	>tr|F4I6W4|F4I6W4_ARATH Isoform of Q9SGC1, Phosphoglucomutase OS=Arabidopsis thaliana GN=At1g70730 PE=4 SV=1;>sp|Q9SGC1|PGMC2_ARATH Probable phosphoglucomutase, cytoplasmic 2 OS=Arabidopsis thaliana GN=At1g70730 PE=2 SV=1;>tr|F4I6W3|F4I6W3_ARATH Isoform of	3	5	18	1	11	3	10	0	7	72.557	0	10.1	38.7	1.8	24.6	896860000	107230000	415210000	0	374420000	2553100	9885900	0	8914700	24	153
F4IDD6;Q9SGE9	F4IDD6;Q9SGE9	Probable phenylalanine--tRNA ligase beta subunit	At1g72550	>tr|F4IDD6|F4IDD6_ARATH Isoform of Q9SGE9, Probable phenylalanine--tRNA ligase beta subunit OS=Arabidopsis thaliana GN=At1g72550 PE=4 SV=1;>sp|Q9SGE9|SYFB_ARATH Phenylalanine--tRNA ligase beta subunit, cytoplasmic OS=Arabidopsis thaliana GN=At1g72550 PE=2	2	0	0	2	3	0	0	2	3	65.959	0	0	0	4.1	8.6	72742000	0	0	6878000	65864000	0	0	181000	1733300	5	167
F4IDE8;Q6NMC1	F4IDE8;Q6NMC1		At1g72640	>tr|F4IDE8|F4IDE8_ARATH Isoform of Q6NMC1, NAD(P)-binding Rossmann-fold superfamily protein OS=Arabidopsis thaliana GN=At1g72640 PE=1 SV=1;>tr|Q6NMC1|Q6NMC1_ARATH At1g72640 OS=Arabidopsis thaliana GN=At1g72640 PE=2 SV=1	2	1	1	0	0	1	1	0	0	33.564	0	5.5	5.5	0	0	35975000	15922000	20054000	0	0	1326800	1671100	0	0	2	168
F4HQ84	F4HQ84		At1g73430	>tr|F4HQ84|F4HQ84_ARATH Sec34-like protein OS=Arabidopsis thaliana GN=At1g73430 PE=4 SV=1	1	0	0	1	1	0	0	1	1	88.608	0	0	0	2.4	2	13029000	0	0	2775400	10254000	0	0	71164	262910	1	103
Q8L475	Q8L475		At1g74640	>tr|Q8L475|Q8L475_ARATH Alpha/beta-Hydrolases superfamily protein OS=Arabidopsis thaliana GN=At1g74640 PE=2 SV=1	1	0	1	0	0	0	1	0	0	41.058	0	0	2.7	0	0	3227000	0	3227000	0	0	0	179280	0	0	1	855
Q94F10	Q94F10		At1g74730	>tr|Q94F10|Q94F10_ARATH Putative uncharacterized protein At1g74730 OS=Arabidopsis thaliana GN=At1g74730 PE=1 SV=1	1	1	1	0	1	1	1	0	1	20.735	0	6.6	6.6	0	6.6	190790000	31020000	58489000	0	101280000	6203900	11698000	0	20257000	3	1018
Q93VA8	Q93VA8		At1g76010	>tr|Q93VA8|Q93VA8_ARATH Alba DNA/RNA-binding protein OS=Arabidopsis thaliana GN=At1g76010 PE=2 SV=1	1	1	0	1	0	1	0	1	0	37.382	0	3.1	0	3.7	0	18484000	16961000	0	1523000	0	848070	0	76148	0	2	940
F4I420;F4I421;F4I410;C0SUW8	F4I420		At1g76810	>tr|F4I420|F4I420_ARATH Eukaryotic translation initiation factor 2 (EIF-2) family protein OS=Arabidopsis thaliana GN=At1g76810 PE=1 SV=1	4	0	4	0	2	0	4	0	2	142.11	0	0	3.6	0	2.4	54067000	0	31661000	0	22405000	0	545880	0	386300	6	146
A8MQK1;Q39199	A8MQK1;Q39199	DNA repair protein recA homolog 1, chloroplastic	At1g79050;RECA	>tr|A8MQK1|A8MQK1_ARATH Isoform of Q39199, DNA repair protein recA-like 1 OS=Arabidopsis thaliana GN=At1g79050 PE=4 SV=1;>sp|Q39199|RECAC_ARATH DNA repair protein recA homolog 1, chloroplastic OS=Arabidopsis thaliana GN=RECA PE=2 SV=1	2	0	1	1	0	0	1	1	0	36.902	0	0	5.2	2.9	0	25061000	0	7124500	17936000	0	0	374970	944020	0	2	6
F4HQD5;F4HQD4	F4HQD5;F4HQD4	Heat shock 70 kDa protein 15	At1g79920;HSP70-15	>tr|F4HQD5|F4HQD5_ARATH Isoform of F4HQD4, Heat shock protein 70 OS=Arabidopsis thaliana GN=At1g79920 PE=1 SV=1;>sp|F4HQD4|HSP7P_ARATH Heat shock 70 kDa protein 15 OS=Arabidopsis thaliana GN=HSP70-15 PE=1 SV=1	2	8	11	6	3	1	1	1	1	91.679	0	13.1	18.7	9.9	5.4	381740000	98951000	174080000	27264000	81446000	2248900	3956400	619630	1851000	29	104
F4HQF0;F4HQE6;Q9CAA0	F4HQF0;F4HQE6;Q9CAA0	Coatomer subunit beta-1	At1g79990	>tr|F4HQF0|F4HQF0_ARATH Isoform of Q9CAA0, Coatomer subunit beta-1 OS=Arabidopsis thaliana GN=At1g79990 PE=4 SV=1;>tr|F4HQE6|F4HQE6_ARATH Isoform of Q9CAA0, Coatomer subunit beta-1 OS=Arabidopsis thaliana GN=At1g79990 PE=4 SV=1;>sp|Q9CAA0|COB21_ARATH Coa	3	3	8	6	2	1	1	1	1	103.01	0	3.1	10.4	7.2	3.4	28656000	6577200	8241300	2301500	11536000	142980	179160	50034	250780	4	106
Q0WN54	Q0WN54		At1g80030	>tr|Q0WN54|Q0WN54_ARATH Molecular chaperone Hsp40/DnaJ-like protein OS=Arabidopsis thaliana GN=At1g80030 PE=2 SV=1	1	0	1	0	1	0	1	0	1	53.82	0	0	2.4	0	2	55689000	0	10788000	0	44901000	0	469040	0	1952200	2	713
F4HTY0	F4HTY0		At1g80500	>tr|F4HTY0|F4HTY0_ARATH SNARE-like protein OS=Arabidopsis thaliana GN=At1g80500 PE=4 SV=1	1	0	0	1	1	0	0	1	1	15.264	0	0	0	8.9	8.9	6073800	0	0	0	6073800	0	0	0	867690	2	115
F4IPA6;Q9ZU97	F4IPA6;Q9ZU97	Protein VAC14 homolog	At2g01690;VAC14	>tr|F4IPA6|F4IPA6_ARATH Isoform of Q9ZU97, VAC 14-like protein OS=Arabidopsis thaliana GN=At2g01690 PE=1 SV=1;>sp|Q9ZU97|VAC14_ARATH Protein VAC14 homolog OS=Arabidopsis thaliana GN=VAC14 PE=1 SV=2	2	0	0	0	2	0	0	0	2	84.039	0	0	0	0	3.2	51970000	0	0	0	51970000	0	0	0	1332600	2	191
Q9SJ42;Q84TI2	Q9SJ42;Q84TI2		At2g05140;At2g37690	>tr|Q9SJ42|Q9SJ42_ARATH Phosphoribosylaminoimidazole carboxylase family protein / AIR carboxylase family protein OS=Arabidopsis thaliana GN=At2g05140 PE=3 SV=1;>tr|Q84TI2|Q84TI2_ARATH Phosphoribosylaminoimidazole carboxylase like protein OS=Arabidopsis tha	2	0	0	0	1	0	0	0	1	17.418	0.0088616	0	0	0	9.3	11363000	0	0	0	11363000	0	0	0	1420400	1	829
A8MRP9;Q9ZUG4-2;Q9ZUG4	A8MRP9;Q9ZUG4-2;Q9ZUG4	Methylthioribose-1-phosphate isomerase	At2g05830	>tr|A8MRP9|A8MRP9_ARATH Isoform of Q9ZUG4, Methylthioribose-1-phosphate isomerase OS=Arabidopsis thaliana GN=At2g05830 PE=4 SV=1;>sp|Q9ZUG4-2|MTNA_ARATH Isoform of Q9ZUG4, Isoform 2 of Methylthioribose-1-phosphate isomerase OS=Arabidopsis thaliana GN=At2g0	3	1	0	0	2	1	0	0	2	34.535	0	3	0	0	8.2	85108000	12496000	0	0	72613000	624780	0	0	3630600	4	22
Q3EC42;Q1ZXW0;P92558	Q3EC42;Q1ZXW0;P92558	NADH-ubiquinone oxidoreductase chain 1	At2g07785;nad1;ND1	>tr|Q3EC42|Q3EC42_ARATH NADH dehydrogenase I subunit 1 OS=Arabidopsis thaliana GN=At2g07785 PE=3 SV=1;>tr|Q1ZXW0|Q1ZXW0_ARATH Isoform of P92558, NADH-ubiquinone oxidoreductase chain 1 (Fragment) OS=Arabidopsis thaliana GN=nad1 PE=3 SV=1;>sp|P92558|NU1M_ARA	3	0	0	0	1	0	0	0	1	10.61	0.00071073	0	0	0	14.1	19255000	0	0	0	19255000	0	0	0	6418500	1	680
Q9SJ03	Q9SJ03		At2g21960	>tr|Q9SJ03|Q9SJ03_ARATH Expressed protein OS=Arabidopsis thaliana GN=At2g21960 PE=2 SV=2	1	2	3	0	2	2	3	0	2	35.806	0	7.2	9.9	0	7.2	118870000	29684000	70899000	0	18288000	2283400	5453800	0	1406800	7	1426
F4IIM1	F4IIM1		At2g22125	>tr|F4IIM1|F4IIM1_ARATH Cellulose synthase-interactive protein 1 OS=Arabidopsis thaliana GN=At2g22125 PE=4 SV=1	1	0	1	0	2	0	1	0	2	230.7	0	0	0.4	0	1.2	32027000	0	2933400	0	29093000	0	26667	0	264490	3	181
Q9SIE3;Q9LX13	Q9SIE3;Q9LX13		At2g22230;T31P16_150	>tr|Q9SIE3|Q9SIE3_ARATH At2g22230/T26C19.11 OS=Arabidopsis thaliana GN=At2g22230 PE=2 SV=2;>tr|Q9LX13|Q9LX13_ARATH (3R)-hydroxymyristoyl-[acyl carrier protein] dehydratase-like protein OS=Arabidopsis thaliana GN=T31P16_150 PE=2 SV=1	2	2	1	1	0	2	1	1	0	24.242	0	10	6.4	3.6	0	46079000	30837000	9195200	6046500	0	3083700	919520	604650	0	4	1417
Q9SJZ7	Q9SJZ7		At2g22360	>tr|Q9SJZ7|Q9SJZ7_ARATH Molecular chaperone DnaJ OS=Arabidopsis thaliana GN=At2g22360 PE=3 SV=2	1	2	4	0	0	1	1	0	0	47.761	0	6.8	10.6	0	0	40133000	13533000	26599000	0	0	563890	1108300	0	0	6	1435
O80456	O80456		At2g23390	>tr|O80456|O80456_ARATH At2g23390/F26B6.4 OS=Arabidopsis thaliana GN=At2g23390 PE=2 SV=1	1	1	1	2	1	1	1	2	1	54.309	0	2.3	2.3	6.2	2.3	6332600	168080	118890	5524600	521010	7003.4	4953.9	230190	21709	6	446
Q944P7;F4INR3;P30184;Q8RX72	Q944P7;F4INR3;P30184;Q8RX72	Leucine aminopeptidase 3, chloroplastic;Leucine aminopeptidase 1;Leucine aminopeptidase 2, chloroplastic	At2g24200;PM25	>sp|Q944P7|AMPL3_ARATH Leucine aminopeptidase 3, chloroplastic OS=Arabidopsis thaliana GN=At4g30920 PE=2 SV=2;>tr|F4INR3|F4INR3_ARATH Isoform of P30184, Aminopeptidase family protein OS=Arabidopsis thaliana GN=At2g24200 PE=1 SV=1;>sp|P30184|AMPL1_ARATH Leu	4	0	0	0	2	0	0	0	2	61.306	0	0	0	0	5.5	13292000	0	0	0	13292000	0	0	0	415360	2	986
Q9SIR5	Q9SIR5		At2g25280	>tr|Q9SIR5|Q9SIR5_ARATH Expressed protein OS=Arabidopsis thaliana GN=At2g25280 PE=2 SV=1	1	0	0	2	0	0	0	2	0	32.644	0	0	0	12.7	0	4495700	0	0	4495700	0	0	0	236620	0	2	1421
Q9XIN6	Q9XIN6		At2g27290	>tr|Q9XIN6|Q9XIN6_ARATH At2g27290 OS=Arabidopsis thaliana GN=At2g27290 PE=2 SV=1	1	1	2	0	0	1	2	0	0	21.76	0	5.5	11.4	0	0	10705000	0	10705000	0	0	0	1338100	0	0	3	1529
Q9ZUX0	Q9ZUX0		At2g27680	>tr|Q9ZUX0|Q9ZUX0_ARATH At2g27680/F15K20.22 OS=Arabidopsis thaliana GN=At2g27680 PE=2 SV=1	1	1	1	4	1	1	1	4	1	43.154	0	3.6	3.6	13	2.9	92430000	18017000	13320000	50847000	10245000	857960	634280	2421300	487880	8	1561
O64740	O64740		At2g30050	>sp|O64740|SC13B_ARATH Protein transport protein SEC13 homolog B OS=Arabidopsis thaliana GN=SEC13B PE=1 SV=1	1	0	1	1	0	0	1	1	0	32.642	0	0	3.6	3.6	0	4695300	0	3334500	1360800	0	0	196140	80050	0	2	426
F4INW2;P26569;P26568	F4INW2;P26569;P26568	Histone H1.2;Histone H1.1	At2g30620	>tr|F4INW2|F4INW2_ARATH Isoform of P26569, Histone H1.2 OS=Arabidopsis thaliana GN=At2g30620 PE=1 SV=1;>sp|P26569|H12_ARATH Histone H1.2 OS=Arabidopsis thaliana GN=At2g30620 PE=1 SV=1;>sp|P26568|H11_ARATH Histone H1.1 OS=Arabidopsis thaliana GN=At1g06760 P	3	0	0	1	0	0	0	1	0	21.549	0.00071582	0	0	5	0	3171500	0	0	3171500	0	0	0	528580	0	1	189
F4IRT2;Q9SKB7	F4IRT2;Q9SKB7	Type II inositol 1,4,5-trisphosphate 5-phosphatase 14	At2g31830;5PTASE14	>tr|F4IRT2|F4IRT2_ARATH Isoform of Q9SKB7, Type II inositol-1,4,5-trisphosphate 5-phosphatase 14 OS=Arabidopsis thaliana GN=At2g31830 PE=4 SV=1;>sp|Q9SKB7|IP5PE_ARATH Type II inositol polyphosphate 5-phosphatase 14 OS=Arabidopsis thaliana GN=IP5P14 PE=1 SV	2	0	1	0	0	0	1	0	0	129.17	0.0088677	0	1.4	0	0	64428000	0	64428000	0	0	0	976180	0	0	1	194
O22791	O22791		At2g33410	>tr|O22791|O22791_ARATH Putative RNA-binding protein OS=Arabidopsis thaliana GN=At2g33410 PE=2 SV=1	1	0	0	1	0	0	0	1	0	41.328	0	0	0	3.7	0	3047500	0	0	3047500	0	0	0	234420	0	1	364
F4IGU7;O22957;Q8GXH2	F4IGU7;O22957;Q8GXH2		At2g34040	>tr|F4IGU7|F4IGU7_ARATH Isoform of O22957, Apoptosis inhibitory protein 5 (API5) OS=Arabidopsis thaliana GN=At2g34040 PE=1 SV=1;>tr|O22957|O22957_ARATH Apoptosis inhibitory protein 5 (API5) OS=Arabidopsis thaliana GN=At2g34040 PE=1 SV=2;>tr|Q8GXH2|Q8GXH2_A	3	0	0	2	0	0	0	2	0	50.049	0	0	0	5.4	0	6730000	0	0	6730000	0	0	0	249260	0	2	178
O64691;B9DGC0	O64691;B9DGC0		At2g34560	>tr|O64691|O64691_ARATH Isoform of B9DGC0, AT2G34560 protein OS=Arabidopsis thaliana GN=At2g34560 PE=1 SV=2;>tr|B9DGC0|B9DGC0_ARATH AT2G34560 protein OS=Arabidopsis thaliana GN=At2g34560 PE=1 SV=1	2	2	1	0	2	2	1	0	2	42.872	0	5.5	2.9	0	5.7	159280000	11193000	26973000	0	121110000	486630	1172800	0	5265900	5	59
Q8VXY0	Q8VXY0		At2g36145	>tr|Q8VXY0|Q8VXY0_ARATH Expressed protein OS=Arabidopsis thaliana GN=At2g36145 PE=2 SV=1	1	2	2	0	0	2	2	0	0	19.908	0	11.8	11.8	0	0	87661000	39149000	48512000	0	0	3914900	4851200	0	0	4	913
Q9SJQ9;B3H6D7	Q9SJQ9;B3H6D7		At2g36460	>tr|Q9SJQ9|Q9SJQ9_ARATH Fructose-bisphosphate aldolase OS=Arabidopsis thaliana GN=At2g36460 PE=2 SV=1;>tr|B3H6D7|B3H6D7_ARATH Isoform of Q9SJQ9, Fructose-bisphosphate aldolase OS=Arabidopsis thaliana GN=At2g36460 PE=3 SV=1	2	10	9	11	4	4	3	4	0	38.386	0	41.9	35.5	43.3	20.7	110110000	52874000	37467000	19770000	0	2298900	1629000	859550	0	12	1431
Q5S4W1	Q5S4W1		At2g37960	>tr|Q5S4W1|Q5S4W1_ARATH Uncharacterized protein OS=Arabidopsis thaliana GN=At2g37960 PE=2 SV=1	1	0	0	0	1	0	0	0	1	52.476	0	0	0	0	1.5	0	0	0	0	0	0	0	0	0	1	804
F4ITW1	F4ITW1		At2g38680	>tr|F4ITW1|F4ITW1_ARATH 5-nucleotidase / magnesium ion binding protein OS=Arabidopsis thaliana GN=At2g38680 PE=4 SV=1	1	0	1	0	0	0	1	0	0	35.785	0.0062112	0	4.1	0	0	21224000	0	21224000	0	0	0	1179100	0	0	1	198
Q9SIZ2;A2RVK1	Q9SIZ2;A2RVK1		At2g40290	>tr|Q9SIZ2|Q9SIZ2_ARATH Eukaryotic translation initiation factor 2 subunit 1 OS=Arabidopsis thaliana GN=At2g40290 PE=2 SV=2;>tr|A2RVK1|A2RVK1_ARATH Isoform of Q9SIZ2, At2g40290 OS=Arabidopsis thaliana GN=At2g40290 PE=2 SV=1	2	2	3	0	0	2	3	0	0	38.747	0	7.6	11.3	0	0	35596000	17644000	17952000	0	0	882220	897580	0	0	5	1425
Q93VB0	Q93VB0		At2g40660	>tr|Q93VB0|Q93VB0_ARATH Nucleic acid-binding, OB-fold-like protein OS=Arabidopsis thaliana GN=At2g40660 PE=2 SV=1	1	2	0	0	0	2	0	0	0	42.088	0	6.9	0	0	0	19207000	19207000	0	0	0	800290	0	0	0	2	941
O23684	O23684		At2g41950	>tr|O23684|O23684_ARATH At2g41950/T6D20.26 OS=Arabidopsis thaliana GN=At2g41950 PE=2 SV=1	1	1	0	1	0	1	0	1	0	30.021	0	2.6	0	3.4	0	394390000	393730000	0	655190	0	30287000	0	50399	0	3	391
Q9ZW85;F4IQ61	Q9ZW85;F4IQ61	3-isopropylmalate dehydratase small subunit 3	At2g43090	>sp|Q9ZW85|LEUD3_ARATH 3-isopropylmalate dehydratase small subunit 3 OS=Arabidopsis thaliana GN=At2g43090 PE=1 SV=1;>tr|F4IQ61|F4IQ61_ARATH Isoform of Q9ZW85, Aconitase/3-isopropylmalate dehydratase protein OS=Arabidopsis thaliana GN=At2g43090 PE=4 SV=1	2	4	2	4	0	4	2	4	0	26.79	0	18.7	9.2	20.7	0	129260000	60354000	35748000	33160000	0	3772100	2234200	2072500	0	10	1572
O80576	O80576		At2g44060	>tr|O80576|O80576_ARATH At2g44060 OS=Arabidopsis thaliana GN=At2g44060 PE=2 SV=1	1	4	5	3	8	4	5	3	8	36.036	0	15.1	20.3	11.4	36.6	510870000	80544000	160730000	15782000	253820000	3501900	6988100	686170	11036000	20	452
F4IT48;P60039;Q9LHP1	F4IT48;P60039;Q9LHP1	60S ribosomal protein L7-3;60S ribosomal protein L7-4	At2g44120;RPL7C;RPL7D	>tr|F4IT48|F4IT48_ARATH Isoform of P60039, 60S ribosomal protein L7-3 OS=Arabidopsis thaliana GN=At2g44120 PE=3 SV=1;>sp|P60039|RL73_ARATH 60S ribosomal protein L7-3 OS=Arabidopsis thaliana GN=RPL7C PE=2 SV=1;>sp|Q9LHP1|RL74_ARATH 60S ribosomal protein L7-	3	3	2	3	0	1	1	2	0	28.519	0	13.4	9.7	16.2	0	291610000	206030000	71192000	14394000	0	13735000	4746100	959570	0	8	197
O22169	O22169		At2g44820	>tr|O22169|O22169_ARATH Putative uncharacterized protein At2g44820 OS=Arabidopsis thaliana GN=At2g44820 PE=2 SV=1	1	1	0	0	0	1	0	0	0	21.241	0.0062155	6.2	0	0	0	50564000	50564000	0	0	0	5056400	0	0	0	1	354
Q42044	Q42044		At2g45180	>tr|Q42044|Q42044_ARATH At2g45180 OS=Arabidopsis thaliana GN=At2g45180 PE=2 SV=2	1	0	0	2	0	0	0	2	0	13.955	0	0	0	12.7	0	28347000	0	0	28347000	0	0	0	4049600	0	2	762
P15459;P15458	P15459;P15458	2S seed storage protein 3;2S seed storage protein 3 small subunit;2S seed storage protein 3 large subunit;2S seed storage protein 2;2S seed storage protein 2 small subunit;2S seed storage protein 2 large subunit	AT2S3;AT2S2	>sp|P15459|2SS3_ARATH 2S seed storage protein 3 OS=Arabidopsis thaliana GN=AT2S3 PE=1 SV=1;>sp|P15458|2SS2_ARATH 2S seed storage protein 2 OS=Arabidopsis thaliana GN=AT2S2 PE=2 SV=1	2	3	0	1	0	3	0	1	0	18.762	0	21.3	0	8.5	0	155480000	147430000	0	8052400	0	18428000	0	1006500	0	5	495
P15460	P15460	2S seed storage protein 4;2S seed storage protein 4 small subunit;2S seed storage protein 4 large subunit	AT2S4	>sp|P15460|2SS4_ARATH 2S seed storage protein 4 OS=Arabidopsis thaliana GN=AT2S4 PE=2 SV=1	1	3	0	1	0	3	0	1	0	19.169	0	13.3	0	7.2	0	56577000	47931000	0	8646300	0	5991400	0	1080800	0	5	496
B4G2A7	B4G2A7		At3g01085	>tr|B4G2A7|B4G2A7_ARATH At3g01085 OS=Arabidopsis thaliana GN=At3g01085 PE=2 SV=1	1	1	0	0	0	1	0	0	0	71.384	0.0035137	2.4	0	0	0	100830000	100830000	0	0	0	3055300	0	0	0	2	51
F4J2B4;Q8W4A0	F4J2B4;Q8W4A0	Eukaryotic translation initiation factor 3 subunit M	At3g02200;F14P3.15	>tr|F4J2B4|F4J2B4_ARATH Isoform of Q8W4A0, Proteasome component (PCI) domain protein OS=Arabidopsis thaliana GN=At3g02200 PE=1 SV=1;>tr|Q8W4A0|Q8W4A0_ARATH Eukaryotic translation initiation factor 3 subunit M OS=Arabidopsis thaliana GN=F14P3.15 PE=1 SV=1	2	0	0	0	1	0	0	0	1	41.156	0.0034795	0	0	0	4.1	26267000	0	0	0	26267000	0	0	0	1194000	1	216
F4IYF8	F4IYF8		At3g02760	>sp|F4IYF8|SYHC_ARATH Histidine--tRNA ligase, cytoplasmic OS=Arabidopsis thaliana GN=At3g02760 PE=2 SV=1	1	1	4	0	0	1	4	0	0	97.536	0	1.1	5.8	0	0	37414000	5689100	31725000	0	0	109410	610100	0	0	5	206
F4JD96;Q9SVR0;Q9SFU1	F4JD96;Q9SVR0;Q9SFU1	60S ribosomal protein L13a-3;60S ribosomal protein L13a-1	At3g07110;RPL13AC;RPL13AA	>tr|F4JD96|F4JD96_ARATH Isoform of Q9SFU1, 60S ribosomal protein L13a-1 OS=Arabidopsis thaliana GN=At3g07110 PE=3 SV=1;>sp|Q9SVR0|R13A3_ARATH 60S ribosomal protein L13a-3 OS=Arabidopsis thaliana GN=RPL13AC PE=2 SV=1;>sp|Q9SFU1|R13A1_ARATH 60S ribosomal pro	3	1	0	1	0	1	0	1	0	23.594	0	6.3	0	6.3	0	14608000	9588900	0	5019200	0	871710	0	456290	0	2	239
Q8VZW6	Q8VZW6		At3g08740	>tr|Q8VZW6|Q8VZW6_ARATH Elongation factor EF-P OS=Arabidopsis thaliana GN=At3g08740 PE=1 SV=1	1	3	2	0	1	3	2	0	1	26.228	0	13.6	8.9	0	4.7	152820000	42856000	70440000	0	39527000	2857100	4696000	0	2635200	6	928
F4IYK3;F4IYK4	F4IYK3;F4IYK4		At3g08943;At3g08947	>tr|F4IYK3|F4IYK3_ARATH Armadillo/beta-catenin-like repeat-containing protein OS=Arabidopsis thaliana GN=At3g08943 PE=4 SV=1;>tr|F4IYK4|F4IYK4_ARATH Armadillo/beta-catenin-like repeat-containing protein OS=Arabidopsis thaliana GN=At3g08947 PE=4 SV=1	2	0	0	0	2	0	0	0	2	96.4	0	0	0	0	2.9	20107000	0	0	0	20107000	0	0	0	502680	2	207
A8MQR4;O04204;Q42112;P57691	A8MQR4;O04204;Q42112;P57691	60S acidic ribosomal protein P0-1;60S acidic ribosomal protein P0-2;60S acidic ribosomal protein P0-3	At3g09200;RPP0A;RPP0B;RPP0C	>tr|A8MQR4|A8MQR4_ARATH Isoform of Q42112, 60S acidic ribosomal protein P0-2 OS=Arabidopsis thaliana GN=At3g09200 PE=1 SV=1;>sp|O04204|RLA01_ARATH 60S acidic ribosomal protein P0-1 OS=Arabidopsis thaliana GN=RPP0A PE=1 SV=1;>sp|Q42112|RLA02_ARATH 60S acidi	4	1	1	1	1	1	1	1	1	30.618	0	3.8	3.8	4.5	4.5	170590000	76542000	25909000	20055000	48089000	9567700	3238600	2506800	6011100	4	7
A1L4Y1;F4J3Q8	A1L4Y1;F4J3Q8		At3g10350	>tr|A1L4Y1|A1L4Y1_ARATH Isoform of F4J3Q8, At3g10350 OS=Arabidopsis thaliana GN=At3g10350 PE=1 SV=1;>tr|F4J3Q8|F4J3Q8_ARATH P-loop containing nucleoside triphosphate hydrolases superfamily protein OS=Arabidopsis thaliana GN=At3g10350 PE=1 SV=1	2	1	0	0	1	1	0	0	1	44.753	0	4.9	0	0	3.4	42582000	4414000	0	0	38168000	245220	0	0	2120500	2	0
Q944J9	Q944J9		At3g11880	>tr|Q944J9|Q944J9_ARATH AT3g11880/F26K24_17 OS=Arabidopsis thaliana GN=At3g11880 PE=2 SV=1	1	0	1	0	2	0	0	0	1	49.596	0	0	2	0	4.7	13957000	0	0	0	13957000	0	0	0	581520	1	984
F4JB05	F4JB05		At3g12915	>tr|F4JB05|F4JB05_ARATH Ribosomal protein S5/Elongation factor G/III/V family protein OS=Arabidopsis thaliana GN=At3g12915 PE=4 SV=1	1	6	8	6	5	1	1	1	0	90.994	0.0034771	7.3	9.5	7.7	8.7	1982300	0	1982300	0	0	0	45053	0	0	3	235
Q9LVJ1	Q9LVJ1		At3g14067	>tr|Q9LVJ1|Q9LVJ1_ARATH At3g14067 OS=Arabidopsis thaliana GN=At3g14067 PE=2 SV=1	1	10	8	9	6	10	8	9	6	81.816	0	22.8	19.8	19.9	16.2	2589000000	875750000	874790000	579020000	259480000	32435000	32400000	21445000	9610200	41	1271
Q8L7Z2;F4IYR7	Q8L7Z2;F4IYR7		At3g15410	>tr|Q8L7Z2|Q8L7Z2_ARATH Isoform of F4IYR7, AT3g15410/MJK13_7 OS=Arabidopsis thaliana GN=At3g15410 PE=2 SV=1;>tr|F4IYR7|F4IYR7_ARATH Leucine-rich repeat-containing protein OS=Arabidopsis thaliana GN=At3g15410 PE=4 SV=1	2	0	0	1	0	0	0	1	0	64.103	0	0	0	2.4	0	1814600	0	0	1814600	0	0	0	62572	0	1	209
Q9LW11	Q9LW11		At3g15680	>tr|Q9LW11|Q9LW11_ARATH At3g15680 OS=Arabidopsis thaliana GN=At3g15680 PE=2 SV=1	1	1	0	1	0	1	0	1	0	17.563	0	10.4	0	10.4	0	9106300	6104100	0	3002200	0	678230	0	333580	0	2	1275
Q9LSP5	Q9LSP5		At3g17020	>tr|Q9LSP5|Q9LSP5_ARATH AT3g17020/K14A17_14 OS=Arabidopsis thaliana GN=At3g17020 PE=2 SV=1	1	2	2	3	2	2	2	3	2	17.775	0	17.8	17.8	28.8	24.5	435590000	104700000	154490000	30941000	145460000	13087000	19311000	3867700	18183000	12	1248
F4J7K1;Q9LV27	F4J7K1;Q9LV27		At3g18140	>tr|F4J7K1|F4J7K1_ARATH Isoform of Q9LV27, Protein LETHAL WITH SEC THIRTEEN 8-1 OS=Arabidopsis thaliana GN=At3g18140 PE=4 SV=1;>tr|Q9LV27|Q9LV27_ARATH Genomic DNA, chromosome 3, P1 clone: MRC8 OS=Arabidopsis thaliana GN=At3g18140 PE=2 SV=1	2	1	1	1	0	1	1	1	0	25.226	0	7.6	7.6	7.6	0	34341000	12052000	10258000	12031000	0	927060	789100	925460	0	3	228
Q9LV21	Q9LV21	T-complex protein 1 subunit delta	At3g18190	>sp|Q9LV21|TCPD_ARATH T-complex protein 1 subunit delta OS=Arabidopsis thaliana GN=CCT4 PE=1 SV=1	1	2	3	1	3	2	3	1	3	57.775	0	5	7.3	2.2	9.3	111710000	15267000	25172000	4295200	66976000	462650	762800	130160	2029600	10	1266
Q501F4	Q501F4		At3g19990	>tr|Q501F4|Q501F4_ARATH At3g19990 OS=Arabidopsis thaliana GN=At3g19990 PE=2 SV=1	1	1	1	3	1	1	1	3	1	48.415	0	2.1	2.1	11.5	2.1	61310000	6115800	29642000	17128000	8424300	277990	1347400	778530	382920	6	790
Q9LHQ4	Q9LHQ4		At3g20680	>tr|Q9LHQ4|Q9LHQ4_ARATH AT3g20680/F3H11_7 OS=Arabidopsis thaliana GN=At3g20680 PE=2 SV=1	1	0	0	0	1	0	0	0	1	37.436	0	0	0	0	3.6	27369000	0	0	0	27369000	0	0	0	1244000	1	1200
F4JET6;Q8RWR1-2;Q8RWR1	F4JET6;Q8RWR1-2;Q8RWR1	Putative lysine-specific demethylase JMJD5	At3g20810;JMJD5	>tr|F4JET6|F4JET6_ARATH Isoform of Q8RWR1, 2-oxoglutarate (2OG) and Fe(II)-dependent oxygenase superfamily protein OS=Arabidopsis thaliana GN=At3g20810 PE=4 SV=1;>sp|Q8RWR1-2|JMJ30_ARATH Isoform of Q8RWR1, Isoform 2 of Putative lysine-specific demethylase	3	0	1	0	1	0	1	0	1	44.659	0	0	3.8	0	3.5	38434000	0	3476400	0	34957000	0	204500	0	2056300	2	241
Q9LT39	Q9LT39		At3g20820	>tr|Q9LT39|Q9LT39_ARATH Leucine-rich repeat-containing protein OS=Arabidopsis thaliana GN=At3g20820 PE=2 SV=1	1	1	0	3	0	1	0	3	0	39.862	0	3.8	0	9.3	0	37184000	12655000	0	24529000	0	632750	0	1226400	0	4	1251
Q9LIL3	Q9LIL3		At3g22850	>tr|Q9LIL3|Q9LIL3_ARATH Aluminum induced protein with YGL and LRDR motif OS=Arabidopsis thaliana GN=At3g22850 PE=1 SV=1	1	1	2	1	0	1	1	0	0	27.107	0	4	8.5	4.4	0	20154000	8878300	11276000	0	0	682950	867390	0	0	2	1207
F4J447;Q9LUG8	F4J447;Q9LUG8		At3g23600	>tr|F4J447|F4J447_ARATH Isoform of Q9LUG8, Alpha/beta-Hydrolases superfamily protein OS=Arabidopsis thaliana GN=At3g23600 PE=4 SV=1;>tr|Q9LUG8|Q9LUG8_ARATH AT3g23600/MDB19_9 OS=Arabidopsis thaliana GN=At3g23600 PE=2 SV=1	2	1	0	1	0	1	0	1	0	25.563	0	4.2	0	8.5	0	12109000	9111900	0	2997500	0	607460	0	199830	0	3	220
Q9LK47	Q9LK47		At3g23700	>tr|Q9LK47|Q9LK47_ARATH AT3g23700/MYM9_3 OS=Arabidopsis thaliana GN=At3g23700 PE=2 SV=1	1	0	0	1	2	0	0	1	2	42.75	0	0	0	3.3	6.9	15308000	0	0	4669000	10639000	0	0	259390	591070	3	1214
Q9LK43	Q9LK43		At3g23750	>sp|Q9LK43|TMK4_ARATH Receptor-like kinase TMK4 OS=Arabidopsis thaliana GN=TMK4 PE=1 SV=1	1	0	0	0	1	0	0	0	1	99.963	0	0	0	0	1.4	30974000	0	0	0	30974000	0	0	0	837130	1	1213
Q9LSU4;O64628	Q9LSU4;O64628	Thioredoxin domain-containing protein 9 homolog	At3g25580	>tr|Q9LSU4|Q9LSU4_ARATH Genomic DNA, chromosome 3, P1 clone: MWL2 OS=Arabidopsis thaliana GN=At3g25580 PE=4 SV=1;>sp|O64628|TXND9_ARATH Thioredoxin domain-containing protein 9 homolog OS=Arabidopsis thaliana GN=At2g18990 PE=2 SV=1	2	1	0	0	0	1	0	0	0	24.443	0	5.2	0	0	0	4960700	4960700	0	0	0	381600	0	0	0	1	423
Q9LII8	Q9LII8		At3g27960	>tr|Q9LII8|Q9LII8_ARATH Genomic DNA, chromosome 3, TAC clone:K24A2 OS=Arabidopsis thaliana GN=At3g27960 PE=1 SV=1	1	1	1	1	0	1	1	1	0	72.514	0.0088195	2	2	2	0	28528000	8681000	10908000	8939500	0	299340	376120	308260	0	3	1204
F4IXV2;Q7XZU2;Q7XZU1	F4IXV2;Q7XZU2;Q7XZU1	Phosphoinositide phosphatase SAC3;Phosphoinositide phosphatase SAC4	At3g43220;SAC3;SAC4	>tr|F4IXV2|F4IXV2_ARATH Isoform of Q7XZU2, Phosphoinositide phosphatase family protein OS=Arabidopsis thaliana GN=At3g43220 PE=4 SV=1;>sp|Q7XZU2|SAC3_ARATH Phosphoinositide phosphatase SAC3 OS=Arabidopsis thaliana GN=SAC3 PE=2 SV=1;>sp|Q7XZU1|SAC4_ARATH Ph	3	0	0	0	1	0	0	0	1	82.336	0	0	0	0	1.4	11770000	0	0	0	11770000	0	0	0	318100	1	204
Q67YE7;F4J355	Q67YE7;F4J355		At3g44620	>tr|Q67YE7|Q67YE7_ARATH Isoform of F4J355, Protein-tyrosine phosphatase OS=Arabidopsis thaliana GN=At3g44620 PE=2 SV=1;>tr|F4J355|F4J355_ARATH Protein-tyrosine phosphatase OS=Arabidopsis thaliana GN=At3g44620 PE=4 SV=1	2	1	1	1	0	1	1	1	0	26.95	0	3.8	3.8	6.3	0	44034000	23641000	13440000	6952600	0	1970100	1120000	579380	0	3	218
F4J5S0;F4J5R9;F4J5S1-2;F4J5S1	F4J5S0;F4J5R9;F4J5S1-2;F4J5S1	Clustered mitochondria protein homolog;Clustered mitochondria protein	At3g52140;FMT	>tr|F4J5S0|F4J5S0_ARATH Isoform of F4J5S1, Clustered mitochondria protein homolog OS=Arabidopsis thaliana GN=At3g52140 PE=3 SV=1;>tr|F4J5R9|F4J5R9_ARATH Isoform of F4J5S1, Clustered mitochondria protein homolog OS=Arabidopsis thaliana GN=At3g52140 PE=3 SV=	4	0	2	0	1	0	2	0	1	152.52	0	0	1.4	0	1.1	677830	0	677830	0	0	0	10759	0	0	3	224
A8MR07;Q9SJQ0;Q94KE3	A8MR07;Q9SJQ0;Q94KE3	Pyruvate kinase	At3g52990;At2g36580	>tr|A8MR07|A8MR07_ARATH Isoform of Q94KE3, Pyruvate kinase OS=Arabidopsis thaliana GN=At3g52990 PE=2 SV=1;>tr|Q9SJQ0|Q9SJQ0_ARATH Pyruvate kinase OS=Arabidopsis thaliana GN=At2g36580 PE=2 SV=2;>tr|Q94KE3|Q94KE3_ARATH Pyruvate kinase OS=Arabidopsis thaliana	3	2	2	4	2	2	2	4	2	51.889	0	5.9	5.9	11.4	5.9	146280000	28131000	34152000	27235000	56764000	1172100	1423000	1134800	2365200	10	12
F4J9A0	F4J9A0		At3g53180	>tr|F4J9A0|F4J9A0_ARATH Nodulin/glutamine synthase-like protein OS=Arabidopsis thaliana GN=At3g53180 PE=1 SV=1	1	2	1	4	0	2	1	4	0	94.384	0	3.4	1.9	6.1	0	44437000	17037000	9247800	18152000	0	436850	237120	465430	0	7	231
F4IWV2;Q9FLH2	F4IWV2;Q9FLH2		At3g55410;At5g65750	>tr|F4IWV2|F4IWV2_ARATH 2-oxoglutarate dehydrogenase, E1 component OS=Arabidopsis thaliana GN=At3g55410 PE=4 SV=1;>tr|Q9FLH2|Q9FLH2_ARATH 2-oxoglutarate dehydrogenase, E1 component OS=Arabidopsis thaliana GN=At5g65750 PE=2 SV=1	2	1	0	1	0	1	0	1	0	115.16	0	1.3	0	0.8	0	14385000	7494600	0	6890200	0	156140	0	143550	0	2	201
Q940S9;F4J4K6	Q940S9;F4J4K6		At3g57890	>tr|Q940S9|Q940S9_ARATH Isoform of F4J4K6, AT3g57890/T10K17_100 OS=Arabidopsis thaliana GN=At3g57890 PE=2 SV=1;>tr|F4J4K6|F4J4K6_ARATH Tubulin binding cofactor C domain-containing protein OS=Arabidopsis thaliana GN=At3g57890 PE=4 SV=1	2	1	1	0	2	1	1	0	2	62.778	0	2.4	3.1	0	5.8	67307000	6164500	17634000	0	43508000	246580	705370	0	1740300	4	222
F4J9I3;Q9M1Y0-2;Q9M1Y0	F4J9I3;Q9M1Y0-2;Q9M1Y0	Cysteine protease ATG4b	At3g59950;ATG4B	>tr|F4J9I3|F4J9I3_ARATH Isoform of Q9M1Y0, Peptidase family C54 protein OS=Arabidopsis thaliana GN=At3g59950 PE=4 SV=1;>sp|Q9M1Y0-2|ATG4B_ARATH Isoform of Q9M1Y0, Isoform 2 of Cysteine protease ATG4b OS=Arabidopsis thaliana GN=ATG4B;>sp|Q9M1Y0|ATG4B_ARATH	3	1	1	2	0	1	1	2	0	39.648	0	3.9	3.9	6.9	0	14329000	1974000	2280000	10075000	0	116110	134120	592680	0	4	232
F4JBY2;Q8RWV0	F4JBY2;Q8RWV0	Transketolase-1, chloroplastic	At3g60750;TKL-1	>tr|F4JBY2|F4JBY2_ARATH Isoform of Q8RWV0, Transketolase OS=Arabidopsis thaliana GN=At3g60750 PE=1 SV=1;>sp|Q8RWV0|TKTC1_ARATH Transketolase-1, chloroplastic OS=Arabidopsis thaliana GN=TKL-1 PE=1 SV=1	2	24	24	20	21	17	17	14	15	79.838	0	38.5	34.1	32.8	33.8	19958000000	4482700000	5444900000	2931300000	7099100000	135840000	165000000	88828000	215120000	117	238
F4JE70;Q9M2E2	F4JE70;Q9M2E2	(+)-neomenthol dehydrogenase	At3g61220;SDR1	>tr|F4JE70|F4JE70_ARATH Isoform of Q9M2E2, (+)-neomenthol dehydrogenase OS=Arabidopsis thaliana GN=At3g61220 PE=3 SV=1;>sp|Q9M2E2|SDR1_ARATH (+)-neomenthol dehydrogenase OS=Arabidopsis thaliana GN=SDR1 PE=1 SV=1	2	1	0	2	0	1	0	2	0	33.641	0	4.3	0	9.2	0	15086000	9717800	0	5368100	0	485890	0	268410	0	2	240
Q94K48	Q94K48		At3g62530	>tr|Q94K48|Q94K48_ARATH E-Z type HEAT repeat-containing protein OS=Arabidopsis thaliana GN=At3g62530 PE=2 SV=1	1	1	5	0	1	1	5	0	1	24.503	0	3.2	21.3	0	7.2	66232000	13021000	39962000	0	13249000	930090	2854400	0	946360	7	1027
Q8VYP7;Q01474;O04834;O80489;Q3E6Q3	Q8VYP7;Q01474;O04834;O80489	GTP-binding protein SAR1B;GTP-binding protein SAR1A	At3g62560;SAR1B;SAR1A;T12M4.12	>tr|Q8VYP7|Q8VYP7_ARATH Putative Sar1 GTP binding protein OS=Arabidopsis thaliana GN=At3g62560 PE=2 SV=1;>sp|Q01474|SAR1B_ARATH GTP-binding protein SAR1B OS=Arabidopsis thaliana GN=SAR1B PE=1 SV=1;>sp|O04834|SAR1A_ARATH GTP-binding protein SAR1A OS=Arabido	5	4	5	0	3	4	5	0	3	21.939	0	23.8	35.8	0	20.2	510680000	190410000	181080000	0	139190000	14647000	13929000	0	10707000	13	350
F4J110;Q8L611;F4J109	F4J110;Q8L611;F4J109		At3g63460	>tr|F4J110|F4J110_ARATH Isoform of Q8L611, Transport protein SEC31 OS=Arabidopsis thaliana GN=At3g63460 PE=1 SV=1;>sp|Q8L611|SC31B_ARATH Protein transport protein SEC31 homolog B OS=Arabidopsis thaliana GN=SEC31B PE=1 SV=1;>tr|F4J109|F4J109_ARATH Isoform o	3	6	6	4	5	6	6	4	5	118.72	0	6.9	6.9	4.6	5.9	560700000	86720000	154580000	17613000	301780000	1845100	3289000	374740	6420800	21	214
F4JHJ0;Q8L7U4	F4JHJ0;Q8L7U4		At4g02450	>tr|F4JHJ0|F4JHJ0_ARATH Isoform of Q8L7U4, HSP20-like chaperone OS=Arabidopsis thaliana GN=At4g02450 PE=1 SV=1;>tr|Q8L7U4|Q8L7U4_ARATH AT4g02450/T14P8_5 OS=Arabidopsis thaliana GN=At4g02450 PE=1 SV=1	2	0	1	0	0	0	1	0	0	25.341	0.0075342	0	5.8	0	0	1386600	0	1386600	0	0	0	173320	0	0	1	246
F4JHW1	F4JHW1		At4g02860	>tr|F4JHW1|F4JHW1_ARATH Phenazine biosynthesis PhzC/PhzF protein OS=Arabidopsis thaliana GN=At4g02860 PE=4 SV=1	1	0	0	1	0	0	0	1	0	34.316	0	0	0	4.5	0	3444200	0	0	3444200	0	0	0	264940	0	1	249
B9DFC0;Q9ZPF5	B9DFC0;Q9ZPF5	Arginase 2, mitochondrial	At4g08870;ARGAH2	>tr|B9DFC0|B9DFC0_ARATH Isoform of Q9ZPF5, AT4G08870 protein OS=Arabidopsis thaliana GN=At4g08870 PE=2 SV=1;>sp|Q9ZPF5|ARGI2_ARATH Arginase 2, mitochondrial OS=Arabidopsis thaliana GN=ARGAH2 PE=2 SV=1	2	0	0	2	0	0	0	1	0	29.313	0	0	0	8.4	0	3740100	0	0	3740100	0	0	0	220010	0	1	52
F4JLM5	F4JLM5		At4g10320	>sp|F4JLM5|SYIC_ARATH Isoleucine--tRNA ligase, cytoplasmic OS=Arabidopsis thaliana GN=At4g10320 PE=2 SV=1	1	2	1	0	1	2	1	0	1	135.48	0	1.8	0.9	0	0.9	41878000	24448000	6862100	0	10568000	421510	118310	0	182200	4	262
Q93ZA9	Q93ZA9		At4g10360	>tr|Q93ZA9|Q93ZA9_ARATH AT4G10360 protein OS=Arabidopsis thaliana GN=At4g10360 PE=2 SV=1	1	0	0	0	1	0	0	0	1	30.207	0	0	0	0	4.5	11044000	0	0	0	11044000	0	0	0	1380500	1	962
Q9M0N1	Q9M0N1		At4g10790	>sp|Q9M0N1|PUX10_ARATH Plant UBX domain-containing protein 10 OS=Arabidopsis thaliana GN=PUX10 PE=2 SV=1	1	2	2	0	3	2	2	0	3	52.802	0	4.4	4.4	0	9.2	73116000	7484900	14253000	0	51379000	374250	712630	0	2568900	7	1313
F4JMG6;O81629	F4JMG6;O81629		At4g10840;F8M12.21	>tr|F4JMG6|F4JMG6_ARATH Isoform of O81629, Tetratricopeptide repeat domain-containing protein OS=Arabidopsis thaliana GN=At4g10840 PE=4 SV=1;>tr|O81629|O81629_ARATH AT4g10840/F25I24_50 OS=Arabidopsis thaliana GN=F8M12.21 PE=2 SV=1	2	0	0	0	1	0	0	0	1	57.332	0	0	0	0	2.3	29731000	0	0	0	29731000	0	0	0	1189200	1	265
F4JNZ8;O81742;Q9SUS3	F4JNZ8;O81742;Q9SUS3	Beta-adaptin-like protein C;Beta-adaptin-like protein B	At4g11380;BETAC-AD;BETAB-AD	>tr|F4JNZ8|F4JNZ8_ARATH Isoform of Q9SUS3, Beta-adaptin-like protein B OS=Arabidopsis thaliana GN=At4g11380 PE=1 SV=1;>sp|O81742|APBLC_ARATH Beta-adaptin-like protein C OS=Arabidopsis thaliana GN=BETAC-AD PE=1 SV=2;>sp|Q9SUS3|APBLB_ARATH Beta-adaptin-like	3	1	2	0	3	1	2	0	3	101.91	0	1.1	2.2	0	3.8	139990000	11555000	27564000	0	100870000	268720	641020	0	2345900	6	270
Q93ZN4	Q93ZN4		At4g12830	>tr|Q93ZN4|Q93ZN4_ARATH AT4g12830/T20K18_180 OS=Arabidopsis thaliana GN=At4g12830 PE=2 SV=1	1	0	1	0	0	0	1	0	0	43.762	0	0	4.1	0	0	9814500	0	9814500	0	0	0	490720	0	0	1	968
Q8VXX0;F4JUM1;F4JUM3;Q9LUG1;Q8H0S3;F4J462	Q8VXX0;F4JUM1;F4JUM3		At4g14160	>tr|Q8VXX0|Q8VXX0_ARATH Isoform of F4JUM1, Putative transport protein OS=Arabidopsis thaliana GN=At4g14160 PE=2 SV=1;>tr|F4JUM1|F4JUM1_ARATH Sec23/sec24-like transport protein OS=Arabidopsis thaliana GN=At4g14160 PE=4 SV=1;>tr|F4JUM3|F4JUM3_ARATH Isoform o	6	1	1	1	1	1	1	1	1	85.277	0	1.6	1.6	2.5	1	61700000	1628500	5546900	4122500	50402000	54282	184900	137420	1680100	4	282
F4JKZ9	F4JKZ9		At4g16060	>tr|F4JKZ9|F4JKZ9_ARATH Uncharacterized protein OS=Arabidopsis thaliana GN=At4g16060 PE=1 SV=1	1	1	0	0	1	1	0	0	1	32.725	0	4.5	0	0	4.2	28758000	7431600	0	0	21326000	412870	0	0	1184800	2	260
Q84W12	Q84W12		At4g16450	>tr|Q84W12|Q84W12_ARATH At4g16450 OS=Arabidopsis thaliana GN=At4g16450 PE=1 SV=1	1	0	1	0	0	0	1	0	0	11.345	0	0	15.1	0	0	15143000	0	15143000	0	0	0	2523800	0	0	1	831
F4JNE3;F4JNE2;F4JNE4	F4JNE3;F4JNE2;F4JNE4		At4g17140	>tr|F4JNE3|F4JNE3_ARATH Isoform of F4JNE2, Pleckstrin homology (PH) domain-containing protein OS=Arabidopsis thaliana GN=At4g17140 PE=4 SV=1;>tr|F4JNE2|F4JNE2_ARATH Pleckstrin homology (PH) domain-containing protein OS=Arabidopsis thaliana GN=At4g17140 PE=	3	0	0	0	33	0	0	0	33	471.25	0	0	0	0	10.2	1719100000	0	0	0	1719100000	0	0	0	8427100	39	269
Q0WUB8	Q0WUB8		At4g17900	>tr|Q0WUB8|Q0WUB8_ARATH At4g17900 OS=Arabidopsis thaliana GN=At4g17900 PE=2 SV=1	1	0	0	1	0	0	0	1	0	25.752	0.0068587	0	0	5.7	0	13726000	0	0	13726000	0	0	0	1055800	0	1	718
O49400	O49400		At4g18850	>tr|O49400|O49400_ARATH Putative uncharacterized protein AT4g18850 OS=Arabidopsis thaliana GN=At4g18850 PE=4 SV=1	1	0	0	1	0	0	0	1	0	6.602	0	0	0	16.9	0	19481000	0	0	19481000	0	0	0	19481000	0	1	410
Q8W4Q4	Q8W4Q4		At4g24800	>tr|Q8W4Q4|Q8W4Q4_ARATH AT4g24800/F6I7_10 OS=Arabidopsis thaliana GN=At4g24800 PE=1 SV=1	1	0	0	0	2	0	0	0	2	77.435	0	0	0	0	4	19563000	0	0	0	19563000	0	0	0	592830	2	936
F4JTD3;Q9SW09;Q9LTF2	F4JTD3;Q9SW09;Q9LTF2	40S ribosomal protein S10-1;40S ribosomal protein S10-3	At4g25740;RPS10A;RPS10C	>tr|F4JTD3|F4JTD3_ARATH Isoform of Q9SW09, 40S ribosomal protein S10-1 OS=Arabidopsis thaliana GN=At4g25740 PE=4 SV=1;>sp|Q9SW09|RS101_ARATH 40S ribosomal protein S10-1 OS=Arabidopsis thaliana GN=RPS10A PE=2 SV=1;>sp|Q9LTF2|RS103_ARATH 40S ribosomal protei	3	0	0	0	1	0	0	0	1	16.368	0	0	0	0	8.7	130120000	0	0	0	130120000	0	0	0	18589000	2	275
F4JTD8;Q147P6	F4JTD8;Q147P6		At4g25770	>tr|F4JTD8|F4JTD8_ARATH Isoform of Q147P6, Alpha/beta-Hydrolases superfamily protein OS=Arabidopsis thaliana GN=At4g25770 PE=4 SV=1;>tr|Q147P6|Q147P6_ARATH Alpha/beta-Hydrolases superfamily protein OS=Arabidopsis thaliana GN=At4g25770 PE=2 SV=1	2	0	0	0	1	0	0	0	1	44.492	0.0035063	0	0	0	3	980590	0	0	0	980590	0	0	0	42634	1	276
Q8H104	Q8H104		At4g26870	>sp|Q8H104|SYDC1_ARATH Aspartate--tRNA ligase 1, cytoplasmic OS=Arabidopsis thaliana GN=At4g26870 PE=2 SV=1	1	0	2	0	3	0	2	0	3	60.332	0	0	4.3	0	8.3	111960000	0	21833000	0	90126000	0	704300	0	2907300	5	848
Q93V62	Q93V62		At4g27450	>tr|Q93V62|Q93V62_ARATH AT4g27450/F27G19_50 OS=Arabidopsis thaliana GN=At4g27450 PE=1 SV=1	1	1	0	0	1	1	0	0	1	27.622	0	4.8	0	0	4.8	33572000	5849700	0	0	27722000	449980	0	0	2132500	2	939
B9DG63;Q94AC8	B9DG63;Q94AC8		At4g28030	>tr|B9DG63|B9DG63_ARATH Isoform of Q94AC8, AT4G28030 protein OS=Arabidopsis thaliana GN=At4g28030 PE=2 SV=1;>tr|Q94AC8|Q94AC8_ARATH AT4g28030/T13J8_140 OS=Arabidopsis thaliana GN=At4g28030 PE=2 SV=1	2	0	0	2	0	0	0	2	0	29.2	0	0	0	8.4	0	11958000	0	0	11958000	0	0	0	854130	0	1	58
Q9M0D5;Q9STR3;O82209	Q9M0D5;Q9STR3;O82209		At4g29480;T25K17.20	>tr|Q9M0D5|Q9M0D5_ARATH AT4g29480/F17A13_300 OS=Arabidopsis thaliana GN=At4g29480 PE=2 SV=1;>tr|Q9STR3|Q9STR3_ARATH ATP synthase subunit G protein OS=Arabidopsis thaliana GN=T25K17.20 PE=2 SV=1;>tr|O82209|O82209_ARATH Copia-like retroelement pol polyprotei	3	1	1	0	2	1	1	0	2	13.94	0	9	5.7	0	14.8	157660000	4681500	52104000	0	100880000	780240	8684000	0	16813000	4	1310
Q9M0A7	Q9M0A7		At4g30530	>tr|Q9M0A7|Q9M0A7_ARATH AT4g30530/F17I23_130 OS=Arabidopsis thaliana GN=At4g30530 PE=2 SV=1	1	0	0	0	1	0	0	0	1	28.385	0.0034965	0	0	0	3.2	36351000	0	0	0	36351000	0	0	0	2796200	1	1309
F4JRY9;Q8GUN1	F4JRY9;Q8GUN1		At4g31340	>tr|F4JRY9|F4JRY9_ARATH Isoform of Q8GUN1, Myosin heavy chain-related protein OS=Arabidopsis thaliana GN=At4g31340 PE=4 SV=1;>tr|Q8GUN1|Q8GUN1_ARATH AT4G31340 protein OS=Arabidopsis thaliana GN=At4g31340 PE=2 SV=1	2	0	0	0	1	0	0	0	1	47.739	0	0	0	0	3.3	3094900	0	0	0	3094900	0	0	0	182050	1	272
Q94AK9;F4JUE0	Q94AK9;F4JUE0		At4g32590	>tr|Q94AK9|Q94AK9_ARATH Isoform of F4JUE0, 2Fe-2S iron-sulfur cluster binding domain-containing protein OS=Arabidopsis thaliana GN=At4g32590 PE=2 SV=1;>tr|F4JUE0|F4JUE0_ARATH 2Fe-2S iron-sulfur cluster binding domain-containing protein OS=Arabidopsis thali	2	0	1	0	0	0	1	0	0	18.663	0	0	5.8	0	0	5240600	0	5240600	0	0	0	873430	0	0	1	281
F4JJT9	F4JJT9		At4g33760	>sp|F4JJT9|SYDM_ARATH Aspartate--tRNA ligase, chloroplastic/mitochondrial OS=Arabidopsis thaliana GN=At4g33760 PE=2 SV=1	1	0	0	0	1	0	0	0	1	74.516	0	0	0	0	2	17617000	0	0	0	17617000	0	0	0	429690	1	256
Q945K9	Q945K9		At4g34150	>tr|Q945K9|Q945K9_ARATH AT4g34150/F28A23_90 OS=Arabidopsis thaliana GN=At4g34150 PE=2 SV=1	1	1	0	1	0	1	0	1	0	27.052	0	6.1	0	4.9	0	14113000	5608500	0	8504700	0	623170	0	944960	0	2	988
Q8S9L3;F4JTK8	Q8S9L3;F4JTK8	Aminoacylase-1	At4g38220	>tr|Q8S9L3|Q8S9L3_ARATH Isoform of F4JTK8, Aminoacylase-1 OS=Arabidopsis thaliana GN=At4g38220 PE=2 SV=1;>tr|F4JTK8|F4JTK8_ARATH Aminoacylase-1 OS=Arabidopsis thaliana GN=At4g38220 PE=3 SV=1	2	0	0	1	0	0	0	1	0	47.739	0	0	0	2.8	0	0	0	0	0	0	0	0	0	0	1	278
F4JTL2;Q8LAA8;F4JTL0	F4JTL2;Q8LAA8;F4JTL0		At4g38225	>tr|F4JTL2|F4JTL2_ARATH Isoform of F4JTL0, Uncharacterized protein OS=Arabidopsis thaliana GN=At4g38225 PE=4 SV=1;>tr|Q8LAA8|Q8LAA8_ARATH Isoform of F4JTL0, Putative uncharacterized protein At4g38225 OS=Arabidopsis thaliana GN=At4g38225 PE=2 SV=1;>tr|F4JTL	3	2	0	3	0	2	0	3	0	33.908	0	10.1	0	17.2	0	41769000	17568000	0	24201000	0	1351400	0	1861600	0	5	279
F4JTP5	F4JTP5		At4g38470	>sp|F4JTP5|STY46_ARATH Serine/threonine-protein kinase STY46 OS=Arabidopsis thaliana GN=STY46 PE=1 SV=1	1	0	0	0	1	0	0	0	1	64.811	0	0	0	0	2.3	15562000	0	0	0	15562000	0	0	0	518740	1	280
B3H4B6;Q9T029;Q8GYL5;Q9SIW5;F4IHJ8;Q9SIK2	B3H4B6;Q9T029;Q8GYL5;Q9SIW5;F4IHJ8;Q9SIK2	40S ribosomal protein S25-4;40S ribosomal protein S25-3;40S ribosomal protein S25-1;40S ribosomal protein S25-2	At4g39200;RPS25E;RPS25D;RPS25A;At2g21580;RPS25B	>tr|B3H4B6|B3H4B6_ARATH Isoform of Q9T029, 40S ribosomal protein S25-4 OS=Arabidopsis thaliana GN=At4g39200 PE=4 SV=1;>sp|Q9T029|RS254_ARATH 40S ribosomal protein S25-4 OS=Arabidopsis thaliana GN=RPS25E PE=2 SV=1;>sp|Q8GYL5|RS253_ARATH 40S ribosomal protei	6	2	1	1	0	2	1	1	0	11.925	0	22.4	9.3	13.1	0	76677000	45978000	23283000	7416200	0	7663000	3880500	1236000	0	4	33
F4KDR2;Q9LZ41;O80626;Q9SF53	F4KDR2;Q9LZ41;O80626;Q9SF53	60S ribosomal protein L35-4;60S ribosomal protein L35-2;60S ribosomal protein L35-1	At5g02610;RPL35D;RPL35B;RPL35A	>tr|F4KDR2|F4KDR2_ARATH Isoform of Q9LZ41, 60S ribosomal protein L35-4 OS=Arabidopsis thaliana GN=At5g02610 PE=3 SV=1;>sp|Q9LZ41|RL354_ARATH 60S ribosomal protein L35-4 OS=Arabidopsis thaliana GN=RPL35D PE=2 SV=1;>sp|O80626|RL352_ARATH 60S ribosomal protei	4	0	1	1	0	0	1	1	0	17.021	0	0	4.8	8.2	0	11693000	0	8940600	2752100	0	0	1277200	393150	0	2	321
F4KDU5;P49691	F4KDU5;P49691	60S ribosomal protein L4-2	At5g02870;RPL4D	>tr|F4KDU5|F4KDU5_ARATH Isoform of P49691, 60S ribosomal protein L4-2 OS=Arabidopsis thaliana GN=At5g02870 PE=4 SV=1;>sp|P49691|RL4B_ARATH 60S ribosomal protein L4-2 OS=Arabidopsis thaliana GN=RPL4D PE=2 SV=2	2	6	4	6	1	1	1	1	1	44.592	0	17.7	13.3	19.7	3.7	189930000	53976000	44321000	62969000	28660000	2998700	2462300	3498300	1592200	18	322
F4K2C3;F4K2C2;F4K2C1	F4K2C3;F4K2C2;F4K2C1		At5g06120	>tr|F4K2C3|F4K2C3_ARATH Isoform of F4K2C1, Importin-beta, N-terminal domain-containing protein OS=Arabidopsis thaliana GN=At5g06120 PE=4 SV=1;>tr|F4K2C2|F4K2C2_ARATH Isoform of F4K2C1, Importin-beta, N-terminal domain-containing protein OS=Arabidopsis thal	3	0	0	0	2	0	0	0	2	119.68	0	0	0	0	1.9	24565000	0	0	0	24565000	0	0	0	389930	2	296
Q8RX56	Q8RX56		At5g06970	>tr|Q8RX56|Q8RX56_ARATH AT5g06970/MOJ9_14 OS=Arabidopsis thaliana GN=At5g06970 PE=2 SV=1	1	0	1	0	0	0	1	0	0	124.52	0	0	0.8	0	0	3297800	0	3297800	0	0	0	54963	0	0	1	901
F4K5C7;Q93VH9;Q8VYK6;P49204;F4IMI7	F4K5C7;Q93VH9;Q8VYK6;P49204;F4IMI7	40S ribosomal protein S4;40S ribosomal protein S4-1;40S ribosomal protein S4-3;40S ribosomal protein S4-2	At5g07090;RPS4A;RPS4D;RPS4B;At2g17360	>tr|F4K5C7|F4K5C7_ARATH Isoform of P49204, 40S ribosomal protein S4 OS=Arabidopsis thaliana GN=At5g07090 PE=3 SV=1;>sp|Q93VH9|RS41_ARATH 40S ribosomal protein S4-1 OS=Arabidopsis thaliana GN=RPS4A PE=2 SV=1;>sp|Q8VYK6|RS43_ARATH 40S ribosomal protein S4-3	5	4	3	3	1	4	3	3	1	27.707	0	18	17.6	15.2	7.8	107680000	55476000	26782000	8873400	16549000	3467300	1673900	554590	1034300	11	308
Q93VT6	Q93VT6		At5g08540	>tr|Q93VT6|Q93VT6_ARATH Putative uncharacterized protein At5g08540 OS=Arabidopsis thaliana GN=At5g08540 PE=1 SV=1	1	0	0	0	1	0	0	0	1	38.655	0	0	0	0	5.8	22837000	0	0	0	22837000	0	0	0	1087500	1	951
Q94CJ5	Q94CJ5		At5g12470	>sp|Q94CJ5|RER4_ARATH Protein RETICULATA-RELATED 4, chloroplastic OS=Arabidopsis thaliana GN=RER4 PE=2 SV=1	1	5	7	1	2	5	7	1	2	41.323	0	14	19.2	2.8	6	363860000	89110000	205010000	5196200	64542000	5241800	12060000	305660	3796600	15	1017
Q8H126	Q8H126		At5g13030	>tr|Q8H126|Q8H126_ARATH Putative uncharacterized protein At5g13030 OS=Arabidopsis thaliana GN=At5g13030 PE=1 SV=1	1	4	3	10	1	4	3	10	1	71.097	0	6.6	5.8	18.5	1.4	130520000	32928000	7278000	71662000	18650000	823190	181950	1791600	466250	17	851
Q94JS0;Q9LYR2	Q94JS0;Q9LYR2	Cytochrome b-c1 complex subunit Rieske, mitochondrial	At5g13430;T22N19_90	>tr|Q94JS0|Q94JS0_ARATH Cytochrome b-c1 complex subunit Rieske, mitochondrial OS=Arabidopsis thaliana GN=At5g13430 PE=2 SV=1;>tr|Q9LYR2|Q9LYR2_ARATH Cytochrome b-c1 complex subunit Rieske, mitochondrial OS=Arabidopsis thaliana GN=T22N19_90 PE=2 SV=1	2	4	5	1	2	4	5	1	2	29.607	0	21.3	25	7	6.6	342540000	79208000	119970000	9003400	134350000	5657700	8569600	643100	9596500	13	1023
F4K410;F4K409	F4K410;F4K409		At5g13650	>tr|F4K410|F4K410_ARATH Isoform of F4K409, Putative TypA-like translation elongation factor SVR3 OS=Arabidopsis thaliana GN=At5g13650 PE=4 SV=1;>tr|F4K409|F4K409_ARATH Putative TypA-like translation elongation factor SVR3 OS=Arabidopsis thaliana GN=At5g136	2	2	2	1	2	2	2	1	2	74.314	0	3.3	3.6	1.5	3.3	54948000	17701000	13496000	2432600	21318000	520620	396950	71547	627000	9	302
Q94BY3	Q94BY3	Translocon-associated protein subunit beta	At5g14030	>tr|Q94BY3|Q94BY3_ARATH Translocon-associated protein subunit beta OS=Arabidopsis thaliana GN=At5g14030 PE=2 SV=1	1	0	0	0	1	0	0	0	1	21.104	0	0	0	0	6.7	38254000	0	0	0	38254000	0	0	0	4781800	1	1012
A8MQH0;Q8GXE7	A8MQH0;Q8GXE7		At5g15320	>tr|A8MQH0|A8MQH0_ARATH Isoform of Q8GXE7, Uncharacterized protein OS=Arabidopsis thaliana GN=At5g15320 PE=4 SV=1;>tr|Q8GXE7|Q8GXE7_ARATH At5g15320 OS=Arabidopsis thaliana GN=At5g15320 PE=2 SV=1	2	1	0	0	0	1	0	0	0	5.2622	0	28	0	0	0	5818300	5818300	0	0	0	1939400	0	0	0	1	3
Q8L7N0	Q8L7N0		At5g16070	>sp|Q8L7N0|TCPZB_ARATH T-complex protein 1 subunit zeta 2 OS=Arabidopsis thaliana GN=CCT6B PE=1 SV=1	1	7	11	5	11	0	1	1	1	58.927	0	15.7	21.5	10.1	24.3	68832000	0	21434000	2148700	45249000	0	739100	74093	1560300	3	863
A8MRX2;Q42340;F4JWM1;Q9M8X9	A8MRX2;Q42340;F4JWM1;Q9M8X9	40S ribosomal protein S16-3;40S ribosomal protein S16-2	At5g18380;RPS16C;RPS16B	>tr|A8MRX2|A8MRX2_ARATH Isoform of Q42340, 40S ribosomal protein S16-3 OS=Arabidopsis thaliana GN=At5g18380 PE=4 SV=1;>sp|Q42340|RS163_ARATH 40S ribosomal protein S16-3 OS=Arabidopsis thaliana GN=RPS16C PE=2 SV=1;>tr|F4JWM1|F4JWM1_ARATH Isoform of Q42340,	4	6	5	5	4	0	1	1	1	16.544	0	42.4	34	38.9	29.2	1092500000	384990000	366190000	106380000	234960000	38499000	36619000	10638000	23496000	21	25
F4JWN4;B4F7Q4;B4F7N8	F4JWN4;B4F7Q4;B4F7N8		At5g18420	>tr|F4JWN4|F4JWN4_ARATH Isoform of B4F7N8, Uncharacterized protein OS=Arabidopsis thaliana GN=At5g18420 PE=4 SV=1;>tr|B4F7Q4|B4F7Q4_ARATH Isoform of B4F7N8, At5g18420 OS=Arabidopsis thaliana GN=At5g18420 PE=2 SV=1;>tr|B4F7N8|B4F7N8_ARATH At5g18420 OS=Arabi	3	0	1	0	0	0	1	0	0	50.074	0	0	2.7	0	0	4241900	0	4241900	0	0	0	169670	0	0	1	50
F4K2L8	F4K2L8		At5g19750	>tr|F4K2L8|F4K2L8_ARATH Mpv17/PMP22 family protein OS=Arabidopsis thaliana GN=At5g19750 PE=4 SV=1	1	0	1	0	0	0	1	0	0	30.369	0	0	4.5	0	0	14878000	0	14878000	0	0	0	1144500	0	0	1	298
B3H6E6;Q949R9	B3H6E6;Q949R9		At5g20090	>tr|B3H6E6|B3H6E6_ARATH Isoform of Q949R9, Uncharacterized protein OS=Arabidopsis thaliana GN=At5g20090 PE=4 SV=1;>sp|Q949R9|MPC1_ARATH Mitochondrial pyruvate carrier 1 OS=Arabidopsis thaliana GN=MPC1 PE=3 SV=1	2	0	1	0	1	0	1	0	1	10.904	0	0	12.4	0	12.4	89614000	0	56728000	0	32886000	0	11346000	0	6577100	2	43
Q940P8	Q940P8		At5g20890	>sp|Q940P8|TCPB_ARATH T-complex protein 1 subunit beta OS=Arabidopsis thaliana GN=CCT2 PE=1 SV=1	1	5	2	3	3	5	2	3	3	57.285	0	11	4.6	7.2	6.8	96942000	24085000	5874900	9282000	57700000	776940	189510	299420	1861300	15	975
A8MR12;Q9LT08	A8MR12;Q9LT08	26S proteasome non-ATPase regulatory subunit 14 homolog	At5g23540;RPN11	>tr|A8MR12|A8MR12_ARATH Isoform of Q9LT08, 26S proteasome non-ATPase regulatory subunit 14 OS=Arabidopsis thaliana GN=At5g23540 PE=4 SV=1;>sp|Q9LT08|PSDE_ARATH 26S proteasome non-ATPase regulatory subunit 14 homolog OS=Arabidopsis thaliana GN=RPN11 PE=1 SV	2	4	4	2	2	4	4	2	2	29.207	0	18.1	25.5	9.7	8.1	288790000	75337000	97005000	13159000	103290000	5795200	7461900	1012200	7945300	13	13
Q94K97	Q94K97		At5g24490	>tr|Q94K97|Q94K97_ARATH Putative 30S ribosomal protein OS=Arabidopsis thaliana GN=At5g24490 PE=1 SV=1	1	0	0	0	1	0	0	0	1	34.856	0	0	0	0	4.9	22931000	0	0	0	22931000	0	0	0	2293100	1	1031
Q9FLT9	Q9FLT9		At5g24650	>tr|Q9FLT9|Q9FLT9_ARATH AT5g24650/K18P6_19 OS=Arabidopsis thaliana GN=At5g24650 PE=2 SV=1	1	0	2	0	3	0	2	0	3	27.772	0	0	8.9	0	13.5	128610000	0	30363000	0	98243000	0	3373700	0	10916000	5	1135
Q8W4E6	Q8W4E6		At5g25265	>tr|Q8W4E6|Q8W4E6_ARATH At5g25265 OS=Arabidopsis thaliana GN=At5g25265 PE=2 SV=1	1	1	0	0	0	1	0	0	0	40.973	0	4.9	0	0	0	7671800	7671800	0	0	0	479490	0	0	0	1	931
Q94F20;Q9LYE7;Q8LAR0	Q94F20;Q9LYE7		At5g25460;F15N18_10	>tr|Q94F20|Q94F20_ARATH At5g25460 OS=Arabidopsis thaliana GN=At5g25460 PE=2 SV=1;>tr|Q9LYE7|Q9LYE7_ARATH Putative uncharacterized protein At5g11420 OS=Arabidopsis thaliana GN=F15N18_10 PE=2 SV=1	3	5	5	4	3	5	5	4	3	39.978	0	15.7	14.4	11.1	10	422140000	153120000	112960000	41575000	114490000	9570300	7059800	2598400	7155400	18	1019
A8MR02;Q93Z83;F4IV56;F4JZS7;F4IV58;F4IV59;Q6RF45	A8MR02;Q93Z83		At5g26280	>tr|A8MR02|A8MR02_ARATH Isoform of Q93Z83, TRAF-like family protein OS=Arabidopsis thaliana GN=At5g26280 PE=4 SV=1;>tr|Q93Z83|Q93Z83_ARATH AT5g26280/T19G15_130 OS=Arabidopsis thaliana GN=At5g26280 PE=2 SV=1	7	1	1	2	0	1	1	1	0	36.874	0	4.9	3.1	8	0	55194000	4493100	24101000	26600000	0	264300	1417700	1564700	0	4	10
Q84WV1	Q84WV1	T-complex protein 1 subunit gamma	At5g26360	>sp|Q84WV1|TCPG_ARATH T-complex protein 1 subunit gamma OS=Arabidopsis thaliana GN=CCT3 PE=1 SV=1	1	1	2	1	3	1	2	1	3	60.339	0	2	4.3	2.3	6.5	97202000	22716000	26847000	3019400	44620000	597780	706510	79457	1174200	7	833
F4K2R4;F4K2R2;Q6NQ74	F4K2R4;F4K2R2;Q6NQ74		At5g26910	>tr|F4K2R4|F4K2R4_ARATH Isoform of Q6NQ74, Uncharacterized protein OS=Arabidopsis thaliana GN=At5g26910 PE=4 SV=1;>tr|F4K2R2|F4K2R2_ARATH Isoform of Q6NQ74, Uncharacterized protein OS=Arabidopsis thaliana GN=At5g26910 PE=4 SV=1;>tr|Q6NQ74|Q6NQ74_ARATH At5g	3	0	0	0	1	0	0	0	1	70.389	0	0	0	0	2.2	67623000	0	0	0	67623000	0	0	0	1878400	2	299
F4K4A6	F4K4A6		At5g27390	>tr|F4K4A6|F4K4A6_ARATH Mog1/PsbP/DUF1795-like photosystem II reaction center PsbP family protein OS=Arabidopsis thaliana GN=At5g27390 PE=4 SV=1	1	1	1	0	0	1	1	0	0	26.767	0	5.4	5.4	0	0	36162000	14233000	21930000	0	0	948840	1462000	0	0	2	304
F4K4A7;Q8W0Z7;Q9ASR4	F4K4A7;Q8W0Z7;Q9ASR4	Branched-chain-amino-acid aminotransferase-like protein 1;Branched-chain-amino-acid aminotransferase-like protein 2	At5g27410	>tr|F4K4A7|F4K4A7_ARATH Isoform of Q9ASR4, Branched-chain-amino-acid aminotransferase-like protein 2 OS=Arabidopsis thaliana GN=At5g27410 PE=3 SV=1;>sp|Q8W0Z7|BCAL1_ARATH Branched-chain-amino-acid aminotransferase-like protein 1 OS=Arabidopsis thaliana GN=	3	0	0	1	1	0	0	1	1	104.81	0	0	0	1.2	1.2	13980000	0	0	3597900	10382000	0	0	78215	225690	2	305
Q94BU8;F4K5T6	Q94BU8;F4K5T6		At5g28050	>tr|Q94BU8|Q94BU8_ARATH Isoform of F4K5T6, AT5g28050/F15F15_120 OS=Arabidopsis thaliana GN=At5g28050 PE=2 SV=1;>tr|F4K5T6|F4K5T6_ARATH Cytidine/deoxycytidylate deaminase family protein OS=Arabidopsis thaliana GN=At5g28050 PE=4 SV=1	2	2	0	1	0	2	0	1	0	20.001	0	13.5	0	5.9	0	57228000	46755000	0	10473000	0	5844300	0	1309200	0	3	309
F4K736;F4K735	F4K736;F4K735		At5g28350	>tr|F4K736|F4K736_ARATH Isoform of F4K735, Quinoprotein amine dehydrogenase, beta chain-like / RIC1-like guanyl-nucleotide exchange factor OS=Arabidopsis thaliana GN=At5g28350 PE=4 SV=1;>tr|F4K735|F4K735_ARATH Quinoprotein amine dehydrogenase, beta chain-l	2	0	0	0	1	0	0	0	1	122.13	0	0	0	0	1.1	5986700	0	0	0	5986700	0	0	0	106910	0	313
Q93ZC2	Q93ZC2		At5g36230	>tr|Q93ZC2|Q93ZC2_ARATH AT5g36230/T30G6_9 OS=Arabidopsis thaliana GN=At5g36230 PE=2 SV=1	1	3	5	0	4	2	5	0	3	47.215	0	8.3	13.6	0	13.9	266780000	27629000	64265000	0	174890000	1151200	2677700	0	7286900	12	963
B3LFA4	B3LFA4		At5g38830	>sp|B3LFA4|SYCC2_ARATH Cysteine--tRNA ligase 2, cytoplasmic OS=Arabidopsis thaliana GN=At5g38830 PE=2 SV=1	1	0	1	1	1	0	1	1	1	57.841	0	0	3.9	1.8	3.9	25225000	0	9549600	2241200	13434000	0	381980	89649	537380	3	49
B3H604;Q9FNE2	B3H604;Q9FNE2	Glutaredoxin-C2	At5g40370;GRXC2	>tr|B3H604|B3H604_ARATH Isoform of Q9FNE2, Glutaredoxin-C2 OS=Arabidopsis thaliana GN=At5g40370 PE=4 SV=1;>sp|Q9FNE2|GRXC2_ARATH Glutaredoxin-C2 OS=Arabidopsis thaliana GN=GRXC2 PE=2 SV=1	2	0	0	1	0	0	0	1	0	14.908	0	0	0	10.3	0	4358800	0	0	4358800	0	0	0	726460	0	1	42
Q9FM47	Q9FM47		At5g40490	>tr|Q9FM47|Q9FM47_ARATH RNA-binding (RRM/RBD/RNP motifs) family protein OS=Arabidopsis thaliana GN=At5g40490 PE=2 SV=1	1	0	0	1	0	0	0	1	0	42.407	0	0	0	2.6	0	2897100	0	0	2897100	0	0	0	144850	0	1	1139
Q9FHY8	Q9FHY8		At5g41950	>tr|Q9FHY8|Q9FHY8_ARATH At5g41950 OS=Arabidopsis thaliana GN=At5g41950 PE=1 SV=1	1	11	2	10	0	11	2	10	0	62.397	0	28.3	3.4	21.9	0	690030000	504650000	33984000	151400000	0	18023000	1213700	5407000	0	24	1110
Q9FIH8	Q9FIH8		At5g42390	>tr|Q9FIH8|Q9FIH8_ARATH Insulinase (Peptidase family M16) family protein OS=Arabidopsis thaliana GN=At5g42390 PE=2 SV=1	1	1	4	1	0	1	4	1	0	140.61	0	0.8	3.2	1.3	0	43704000	3186900	38390000	2126700	0	48286	581670	32222	0	6	1115
Q9FG81	Q9FG81		At5g43830	>tr|Q9FG81|Q9FG81_ARATH Aluminium induced protein with YGL and LRDR motifs OS=Arabidopsis thaliana GN=At5g43830 PE=1 SV=1	1	2	1	3	1	2	0	2	1	27.509	0	12.4	4.4	16.3	8.8	99802000	15362000	21890000	20546000	42004000	1396500	1990000	1867800	3818500	7	1100
Q6NMA9	Q6NMA9		At5g45170	>tr|Q6NMA9|Q6NMA9_ARATH At5g45170 OS=Arabidopsis thaliana GN=At5g45170 PE=2 SV=1	1	0	3	0	1	0	3	0	1	40.741	0	0	9.9	0	3.2	60424000	0	37827000	0	22597000	0	1644700	0	982460	4	815
F4KEK8;Q8RWF0;Q8GYA6	F4KEK8;Q8RWF0	26S proteasome non-ATPase regulatory subunit 13 homolog A	At5g45620;RPN9A	>tr|F4KEK8|F4KEK8_ARATH Isoform of Q8RWF0, Proteasome component (PCI) domain-containing protein OS=Arabidopsis thaliana GN=At5g45620 PE=1 SV=1;>sp|Q8RWF0|PS13A_ARATH 26S proteasome non-ATPase regulatory subunit 13 homolog A OS=Arabidopsis thaliana GN=RPN9A	3	2	2	1	0	2	2	1	0	40.141	0	7.1	6.9	3.7	0	52355000	13116000	36514000	2725400	0	728650	2028600	151410	0	6	325
F4KHJ7;O23140	F4KHJ7;O23140	AP-2 complex subunit mu	At5g46630;AP2M	>tr|F4KHJ7|F4KHJ7_ARATH Isoform of O23140, Clathrin adaptor complexes medium subunit family protein OS=Arabidopsis thaliana GN=At5g46630 PE=4 SV=1;>sp|O23140|AP2M_ARATH AP-2 complex subunit mu OS=Arabidopsis thaliana GN=AP2M PE=1 SV=1	2	0	0	0	1	0	0	0	1	49.471	0	0	0	0	2.3	26792000	0	0	0	26792000	0	0	0	1116300	1	335
A8MQD7;A8MRX4;Q9LVT8	A8MQD7;A8MRX4;Q9LVT8		At5g47210	>tr|A8MQD7|A8MQD7_ARATH Isoform of Q9LVT8, Hyaluronan / mRNA binding family protein OS=Arabidopsis thaliana GN=At5g47210 PE=1 SV=1;>tr|A8MRX4|A8MRX4_ARATH Isoform of Q9LVT8, AT5G47210 protein OS=Arabidopsis thaliana GN=At5g47210 PE=1 SV=1;>tr|Q9LVT8|Q9LVT8	3	0	0	1	0	0	0	1	0	32.374	0.0028269	0	0	3.7	0	952830	0	0	952830	0	0	0	56049	0	1	2
B6EUB3;F4JYL8;B3H5K3	B6EUB3;F4JYL8;B3H5K3		At5g47690	>tr|B6EUB3|B6EUB3_ARATH Isoform of B3H5K3, Uncharacterized binding protein OS=Arabidopsis thaliana GN=At5g47690 PE=1 SV=1;>tr|F4JYL8|F4JYL8_ARATH Isoform of B3H5K3, Uncharacterized binding protein OS=Arabidopsis thaliana GN=At5g47690 PE=1 SV=1;>tr|B3H5K3|B	3	0	0	0	1	0	0	0	1	181.21	0.0034843	0	0	0	0.7	15502000	0	0	0	15502000	0	0	0	182380	1	39
Q94F50	Q94F50		At5g48790	>tr|Q94F50|Q94F50_ARATH AT5g48790/K24G6_12 OS=Arabidopsis thaliana GN=At5g48790 PE=2 SV=1	1	0	2	0	1	0	2	0	1	35.86	0	0	6	0	3.2	279910000	0	221440	0	279690000	0	14762	0	18646000	3	1021
F4K3A9	F4K3A9		At5g48960	>tr|F4K3A9|F4K3A9_ARATH HAD-superfamily hydrolase, subfamily IG, 5-nucleotidase OS=Arabidopsis thaliana GN=At5g48960 PE=4 SV=1	1	0	0	1	0	0	0	1	0	72.892	0	0	0	1.7	0	3056600	0	0	3056600	0	0	0	101890	0	1	300
Q9FI47	Q9FI47		At5g51010	>tr|Q9FI47|Q9FI47_ARATH Putative uncharacterized protein At5g51010 OS=Arabidopsis thaliana GN=At5g51010 PE=2 SV=1	1	2	1	0	1	2	1	0	1	17.23	0	14.3	5.2	0	5.2	8540700	7870700	0	0	670070	1124400	0	0	95724	4	1112
F4KBV0;Q9LU63	F4KBV0;Q9LU63		At5g51110;pdl1	>tr|F4KBV0|F4KBV0_ARATH Isoform of Q9LU63, Transcriptional coactivator/pterin dehydratase OS=Arabidopsis thaliana GN=At5g51110 PE=4 SV=1;>tr|Q9LU63|Q9LU63_ARATH AT5g51110/MWD22_5 OS=Arabidopsis thaliana GN=pdl1 PE=2 SV=1	2	3	3	1	2	3	3	1	2	20.908	0	18.1	18.7	7.3	15	116430000	28796000	25631000	4181800	57818000	3199500	2847900	464640	6424200	10	320
Q9LTK1	Q9LTK1		At5g52190	>tr|Q9LTK1|Q9LTK1_ARATH At5g52190 OS=Arabidopsis thaliana GN=At5g52190 PE=2 SV=1	1	0	0	2	0	0	0	2	0	22.276	0	0	0	13.5	0	9143400	0	0	9143400	0	0	0	1306200	0	2	1256
Q9FJD4	Q9FJD4		At5g53480	>sp|Q9FJD4|IMB1_ARATH Importin subunit beta-1 OS=Arabidopsis thaliana GN=KPNB1 PE=1 SV=1	1	1	2	0	3	1	2	0	3	96.258	0	1.4	2.4	0	4.4	109700000	6344400	13758000	0	89598000	154740	335570	0	2185300	6	1121
F4K4X9;Q9FM77	F4K4X9;Q9FM77		At5g55610	>tr|F4K4X9|F4K4X9_ARATH Isoform of Q9FM77, Uncharacterized protein OS=Arabidopsis thaliana GN=At5g55610 PE=4 SV=1;>tr|Q9FM77|Q9FM77_ARATH Putative uncharacterized protein At5g55610 OS=Arabidopsis thaliana GN=At5g55610 PE=2 SV=1	2	2	1	1	1	2	1	1	1	31.487	0	6.8	3.2	3.2	3.2	114900000	44569000	37732000	2426200	30172000	2025900	1715100	110280	1371500	5	307
A8MR49;P51420;Q9STR1;Q9SLL7	A8MR49;P51420;Q9STR1;Q9SLL7	60S ribosomal protein L31-3;60S ribosomal protein L31-2;60S ribosomal protein L31-1	At5g56710;RPL31C;RPL31B;RPL31A	>tr|A8MR49|A8MR49_ARATH Isoform of P51420, 60S ribosomal protein L31-3 OS=Arabidopsis thaliana GN=At5g56710 PE=4 SV=1;>sp|P51420|RL313_ARATH 60S ribosomal protein L31-3 OS=Arabidopsis thaliana GN=RPL31C PE=2 SV=2;>sp|Q9STR1|RL312_ARATH 60S ribosomal protei	4	2	1	1	0	2	1	1	0	9.7642	0	17.6	9.4	9.4	0	71418000	26813000	26839000	17765000	0	13407000	13420000	8882500	0	4	16
F4KEX3;Q9LVL7;Q8H1E2	F4KEX3;Q9LVL7;Q8H1E2	Malate dehydrogenase	At5g58330	>tr|F4KEX3|F4KEX3_ARATH Isoform of Q8H1E2, Malate dehydrogenase OS=Arabidopsis thaliana GN=At5g58330 PE=3 SV=1;>tr|Q9LVL7|Q9LVL7_ARATH Isoform of Q8H1E2, Lactate/malate dehydrogenase family protein OS=Arabidopsis thaliana GN=At5g58330 PE=3 SV=1;>tr|Q8H1E2|	3	2	0	1	1	2	0	1	1	36.39	0	9.3	0	4.8	4.8	54583000	25825000	0	12064000	16694000	1291200	0	603200	834700	4	326
Q9FGH3	Q9FGH3		At5g58490	>tr|Q9FGH3|Q9FGH3_ARATH Cinnamoyl-CoA reductase-like protein OS=Arabidopsis thaliana GN=At5g58490 PE=2 SV=1	1	1	2	0	1	1	2	0	1	35.757	0	2.8	6.5	0	2.8	17202000	116030	16456000	0	629810	6446.2	914220	0	34990	4	1105
Q9FJF1;P28186	Q9FJF1;P28186	Ras-related protein RABE1c	At5g59840;RABE1C	>tr|Q9FJF1|Q9FJF1_ARATH Putative GTP-binding protein ara-3 OS=Arabidopsis thaliana GN=At5g59840 PE=2 SV=1;>sp|P28186|RAE1C_ARATH Ras-related protein RABE1c OS=Arabidopsis thaliana GN=RABE1C PE=1 SV=1	2	4	5	3	4	1	1	1	1	23.834	0	23.1	25	18.1	23.1	635350000	90538000	241620000	42417000	260770000	5658600	15102000	2651000	16298000	17	534
Q9LST0	Q9LST0		At5g60160	>tr|Q9LST0|Q9LST0_ARATH AT5g60160/f15l12_20 OS=Arabidopsis thaliana GN=At5g60160 PE=2 SV=1	1	0	0	1	0	0	0	1	0	52.425	0	0	0	4	0	3623500	0	0	3623500	0	0	0	129410	0	1	1249
Q9FFP6	Q9FFP6	Pyruvate kinase	At5g63680	>tr|Q9FFP6|Q9FFP6_ARATH Pyruvate kinase OS=Arabidopsis thaliana GN=At5g63680 PE=3 SV=1	1	4	4	6	1	2	2	3	1	55.017	0	10.6	9.6	15.1	3.5	102420000	14152000	45455000	30089000	12727000	471740	1515200	1003000	424220	12	1094
Q8LDF2;Q9FMG0	Q8LDF2;Q9FMG0		At5g64250	>tr|Q8LDF2|Q8LDF2_ARATH Isoform of Q9FMG0, 2-nitropropane dioxygenase-like protein OS=Arabidopsis thaliana GN=At5g64250 PE=1 SV=1;>tr|Q9FMG0|Q9FMG0_ARATH 2-nitropropane dioxygenase-like protein OS=Arabidopsis thaliana GN=At5g64250 PE=1 SV=1	2	0	1	2	0	0	1	2	0	32.09	0	0	3.1	9.2	0	14885000	0	2751600	12133000	0	0	137580	606650	0	3	882
Q9FGF0;F4KDP8;A8MSE9	Q9FGF0		At5g64460	>sp|Q9FGF0|PGML1_ARATH Phosphoglycerate mutase-like protein 1 OS=Arabidopsis thaliana GN=At5g64460 PE=2 SV=1	3	1	0	2	0	1	0	2	0	31.599	0	6.4	0	9.2	0	6640300	3034700	0	3605700	0	202310	0	240380	0	3	1104
Q8L5Y8	Q8L5Y8		At5g65840	>tr|Q8L5Y8|Q8L5Y8_ARATH Putative uncharacterized protein At5g65840 OS=Arabidopsis thaliana GN=At5g65840 PE=1 SV=1	1	1	2	0	0	1	2	0	0	29.883	0	4.7	8.7	0	0	36537000	8462200	28074000	0	0	497770	1651400	0	0	3	858
Q9FJZ7;Q94JM0	Q9FJZ7;Q94JM0		At5g66420	>tr|Q9FJZ7|Q9FJZ7_ARATH AT5G66420 protein OS=Arabidopsis thaliana GN=At5g66420 PE=2 SV=1;>tr|Q94JM0|Q94JM0_ARATH Isoform of Q9FJZ7, AT5g66420/K1F13_7 OS=Arabidopsis thaliana GN=At5g66420 PE=2 SV=1	2	3	8	2	4	3	8	2	4	80.718	0	5.6	15.4	3.8	7	246760000	33007000	121620000	7286300	84841000	785890	2895800	173480	2020000	19	1125
Q9FJY6	Q9FJY6		At5g66530	>tr|Q9FJY6|Q9FJY6_ARATH Aldose 1-epimerase family protein OS=Arabidopsis thaliana GN=At5g66530 PE=2 SV=1	1	2	2	3	0	2	2	3	0	33.692	0	7.5	7.5	10.4	0	60823000	25661000	15924000	19239000	0	1603800	995250	1202400	0	7	1124
F4IZI7;Q93VB2	F4IZI7;Q93VB2	Autophagy-related protein 18a	AtATG18a;ATG18A	>tr|F4IZI7|F4IZI7_ARATH Isoform of Q93VB2, Transducin/WD40 domain-containing protein OS=Arabidopsis thaliana GN=AtATG18a PE=4 SV=1;>sp|Q93VB2|AT18A_ARATH Autophagy-related protein 18a OS=Arabidopsis thaliana GN=ATG18A PE=1 SV=1	2	0	0	0	2	0	0	0	2	43.48	0	0	0	0	7.1	25369000	0	0	0	25369000	0	0	0	1268400	2	210
F4HQE1;Q0WT48	F4HQE1;Q0WT48	DnaJ protein ERDJ2A	ATERDJ2A;ERDJ2A	>tr|F4HQE1|F4HQE1_ARATH Isoform of Q0WT48, J domain protein DjC21 OS=Arabidopsis thaliana GN=ATERDJ2A PE=4 SV=1;>sp|Q0WT48|DNJ21_ARATH DnaJ protein ERDJ2A OS=Arabidopsis thaliana GN=ERDJ2A PE=1 SV=1	2	0	0	0	1	0	0	0	1	66.487	0	0	0	0	2.4	0	0	0	0	0	0	0	0	0	2	105
P42825	P42825	Chaperone protein dnaJ 2	ATJ2	>sp|P42825|DNAJ2_ARATH Chaperone protein dnaJ 2 OS=Arabidopsis thaliana GN=ATJ2 PE=1 SV=2	1	4	8	2	5	0	2	0	1	46.438	0	7.4	22	5.3	14.6	411330000	61958000	210790000	11553000	127030000	3442100	11711000	641860	7057300	19	587
Q94AW8;F4J1V2	Q94AW8;F4J1V2	Chaperone protein dnaJ 3	ATJ3	>sp|Q94AW8|DNAJ3_ARATH Chaperone protein dnaJ 3 OS=Arabidopsis thaliana GN=ATJ3 PE=1 SV=2;>tr|F4J1V2|F4J1V2_ARATH Isoform of Q94AW8, Chaperone protein dnaJ 3 OS=Arabidopsis thaliana GN=ATJ3 PE=4 SV=1	2	6	7	3	4	2	1	1	0	46.444	0	11.4	19	7.4	11.7	17735000	15246000	1186400	1302500	0	802420	62444	68553	0	4	1002
F4J912;Q8LBI1;P49227	F4J912;Q8LBI1;P49227	60S ribosomal protein L5-1;60S ribosomal protein L5-2	ATL5;RPL5B	>tr|F4J912|F4J912_ARATH Isoform of Q8LBI1, 60S ribosomal protein L5-1 OS=Arabidopsis thaliana GN=ATL5 PE=4 SV=1;>sp|Q8LBI1|RL51_ARATH 60S ribosomal protein L5-1 OS=Arabidopsis thaliana GN=ATL5 PE=2 SV=2;>sp|P49227|RL52_ARATH 60S ribosomal protein L5-2 OS=A	3	2	1	0	0	2	1	0	0	21.545	0	11.6	4.7	0	0	52240000	30397000	21843000	0	0	3377400	2427000	0	0	2	230
Q04613	Q04613	ATP synthase protein MI25	AtMg00640	>sp|Q04613|MI25_ARATH ATP synthase protein MI25 OS=Arabidopsis thaliana GN=AtMg00640 PE=1 SV=2	1	2	3	0	5	2	3	0	5	21.693	0	10.9	16.7	0	24.5	844070000	42099000	160400000	0	641570000	3827100	14582000	0	58325000	13	703
F4J0Y1;O22100	F4J0Y1;O22100		ATMRK1	>tr|F4J0Y1|F4J0Y1_ARATH Isoform of O22100, Protein kinase family protein OS=Arabidopsis thaliana GN=ATMRK1 PE=4 SV=1;>tr|O22100|O22100_ARATH ATMRK1 OS=Arabidopsis thaliana GN=ATMRK1 PE=2 SV=1	2	0	1	0	0	0	1	0	0	37.331	0	0	3.5	0	0	21186000	0	21186000	0	0	0	1115100	0	0	1	213
P92547;P93298	P92547;P93298	ATP synthase subunit a-2;ATP synthase subunit a-1	ATP6-2;ATP6-1	>sp|P92547|ATP62_ARATH ATP synthase subunit a-2 OS=Arabidopsis thaliana GN=ATP6-2 PE=2 SV=2;>sp|P93298|ATP61_ARATH ATP synthase subunit a-1 OS=Arabidopsis thaliana GN=ATP6-1 PE=2 SV=2	2	1	1	0	0	1	1	0	0	39.729	0	3.2	3.2	0	0	56923000	36685000	20238000	0	0	3668500	2023800	0	0	2	677
P56757	P56757	ATP synthase subunit alpha, chloroplastic	atpA	>sp|P56757|ATPA_ARATH ATP synthase subunit alpha, chloroplastic OS=Arabidopsis thaliana GN=atpA PE=1 SV=1	1	14	15	13	17	14	15	13	17	55.328	0	33.5	33.9	30.6	41.8	49748000000	7931300000	12385000000	2077000000	27354000000	396560000	619270000	103850000	1367700000	96	643
P92549;F4IMB5	P92549;F4IMB5	ATP synthase subunit alpha, mitochondrial;ATP synthase subunit alpha	ATPA;At2g07698	>sp|P92549|ATPAM_ARATH ATP synthase subunit alpha, mitochondrial OS=Arabidopsis thaliana GN=ATPA PE=1 SV=2;>tr|F4IMB5|F4IMB5_ARATH ATP synthase subunit alpha OS=Arabidopsis thaliana GN=At2g07698 PE=3 SV=1	2	15	21	11	18	15	21	11	18	55.045	0	32.9	40.4	21.7	34.1	8321300000	1368900000	3586100000	295040000	3071300000	50699000	132820000	10927000	113750000	82	678
P19366	P19366	ATP synthase subunit beta, chloroplastic	atpB	>sp|P19366|ATPB_ARATH ATP synthase subunit beta, chloroplastic OS=Arabidopsis thaliana GN=atpB PE=1 SV=2	1	26	26	19	26	25	25	19	25	53.933	0	70.1	68.9	46.2	70.1	32442000000	6501300000	10699000000	1789400000	13452000000	232190000	382100000	63907000	480440000	147	503
Q96250	Q96250	ATP synthase subunit gamma, mitochondrial	ATPC	>sp|Q96250|ATPG3_ARATH ATP synthase subunit gamma, mitochondrial OS=Arabidopsis thaliana GN=ATPC PE=2 SV=1	1	6	8	2	7	6	8	2	7	35.448	0	19.1	25.2	7.1	22.2	1468800000	303950000	506190000	10554000	648130000	15997000	26641000	555480	34112000	26	1033
Q01908	Q01908	ATP synthase gamma chain 1, chloroplastic	ATPC1	>sp|Q01908|ATPG1_ARATH ATP synthase gamma chain 1, chloroplastic OS=Arabidopsis thaliana GN=ATPC1 PE=1 SV=1	1	10	12	13	12	10	12	13	12	40.911	0	33.2	32.2	38.3	40.8	6967900000	1956300000	1120900000	448530000	3442100000	97814000	56046000	22426000	172110000	57	699
Q9SSS9	Q9SSS9		ATPD	>sp|Q9SSS9|ATPD_ARATH ATP synthase subunit delta, chloroplastic OS=Arabidopsis thaliana GN=ATPD PE=1 SV=1	1	4	4	0	4	4	4	0	4	25.668	0	16.2	21.4	0	21.4	1131500000	268960000	302120000	0	560390000	16810000	18882000	0	35024000	12	1476
P09468	P09468	ATP synthase epsilon chain, chloroplastic	atpE	>sp|P09468|ATPE_ARATH ATP synthase epsilon chain, chloroplastic OS=Arabidopsis thaliana GN=atpE PE=1 SV=2	1	7	6	2	6	7	6	2	6	14.499	0	62.9	56.1	27.3	60.6	1640200000	409080000	524870000	44372000	661910000	51135000	65609000	5546500	82739000	31	478
P56759	P56759	ATP synthase subunit b, chloroplastic	atpF	>sp|P56759|ATPF_ARATH ATP synthase subunit b, chloroplastic OS=Arabidopsis thaliana GN=atpF PE=3 SV=1	1	5	7	4	9	5	7	4	9	21.057	0	27.2	33.2	27.2	42.9	1370600000	119050000	208590000	50703000	992230000	14881000	26074000	6337900	124030000	25	645
P56758	P56758	ATP synthase subunit a, chloroplastic	atpI	>sp|P56758|ATPI_ARATH ATP synthase subunit a, chloroplastic OS=Arabidopsis thaliana GN=atpI PE=3 SV=1	1	1	2	0	0	1	2	0	0	27.35	0	3.2	3.2	0	0	141510000	16273000	125230000	0	0	3254700	25047000	0	0	3	644
F4JBC9;Q9LU86	F4JBC9;Q9LU86	Peroxiredoxin Q, chloroplastic	ATPRX Q;PRXQ	>tr|F4JBC9|F4JBC9_ARATH Isoform of Q9LU86, Peroxiredoxin Q OS=Arabidopsis thaliana GN=ATPRX Q PE=4 SV=1;>sp|Q9LU86|PRXQ_ARATH Peroxiredoxin Q, chloroplastic OS=Arabidopsis thaliana GN=PRXQ PE=1 SV=1	2	3	1	4	1	3	1	4	1	23.806	0	19.8	3.2	27.2	3.2	96312000	41623000	851850	49532000	4305400	3783900	77441	4502900	391400	9	236
Q43307	Q43307	Glycerol-3-phosphate acyltransferase, chloroplastic	ATS1	>sp|Q43307|PLSB_ARATH Glycerol-3-phosphate acyltransferase, chloroplastic OS=Arabidopsis thaliana GN=ATS1 PE=2 SV=2	1	0	0	2	0	0	0	2	0	50.421	0	0	0	5.2	0	10678000	0	0	10678000	0	0	0	464260	0	2	784
Q94BT9-2;Q94BT9	Q94BT9-2;Q94BT9	Copper transport protein ATX1	ATX1	>sp|Q94BT9-2|ATOX1_ARATH Isoform of Q94BT9, Isoform 2 of Copper transport protein ATX1 OS=Arabidopsis thaliana GN=ATX1;>sp|Q94BT9|ATOX1_ARATH Copper transport protein ATX1 OS=Arabidopsis thaliana GN=ATX1 PE=1 SV=2	2	1	1	1	1	1	1	1	1	7.0731	0	21.2	21.2	21.2	21.2	34804000	6988000	9441400	2154200	16220000	1747000	2360300	538550	4055100	4	1009
F4HZ57;P0DH94;P0DH93;P0DH92;P59228;P59229	F4HZ57;P0DH94;P0DH93;P0DH92;P59228;P59229	V-type proton ATPase subunit c5;V-type proton ATPase subunit c3;V-type proton ATPase subunit c1;V-type proton ATPase subunit c2;V-type proton ATPase subunit c4	AVA-P4;VHA-c5;VHA-c3;VHA-c1;VHA-c2;VHA-c4	>tr|F4HZ57|F4HZ57_ARATH Isoform of P59229, V-type proton ATPase proteolipid subunit c4 OS=Arabidopsis thaliana GN=AVA-P4 PE=3 SV=1;>sp|P0DH94|VATL5_ARATH V-type proton ATPase subunit c5 OS=Arabidopsis thaliana GN=VHA-c5 PE=2 SV=1;>sp|P0DH93|VATL3_ARATH V-t	6	1	0	0	1	1	0	0	1	20.534	0	9	0	0	9	91441000	15406000	0	0	76035000	2567700	0	0	12673000	3	128
P31414;A8MQH1	P31414;A8MQH1	Pyrophosphate-energized vacuolar membrane proton pump 1	AVP1	>sp|P31414|AVP1_ARATH Pyrophosphate-energized vacuolar membrane proton pump 1 OS=Arabidopsis thaliana GN=AVP1 PE=1 SV=1;>tr|A8MQH1|A8MQH1_ARATH Isoform of P31414, Pyrophosphate-energized vacuolar membrane proton pump 1 OS=Arabidopsis thaliana GN=AVP1 PE=1	2	4	3	2	5	4	3	2	5	80.819	0	5.6	4	3.1	9.4	378880000	87126000	48893000	9332400	233530000	3226900	1810900	345650	8649100	18	549
Q9ZUY6;Q9SGE0	Q9ZUY6;Q9SGE0	UDP-D-apiose/UDP-D-xylose synthase 1;UDP-D-apiose/UDP-D-xylose synthase 2	AXS1;AXS2	>sp|Q9ZUY6|AXS1_ARATH UDP-D-apiose/UDP-D-xylose synthase 1 OS=Arabidopsis thaliana GN=AXS1 PE=1 SV=1;>sp|Q9SGE0|AXS2_ARATH UDP-D-apiose/UDP-D-xylose synthase 2 OS=Arabidopsis thaliana GN=AXS2 PE=2 SV=1	2	1	1	2	1	1	1	2	1	43.637	0	4.1	3.3	6.4	2.6	65012000	7634600	6078100	5723200	45576000	282760	225110	211970	1688000	5	1403
F4I9M3;Q38821-2;Q38821;Q39247-2;Q39247	F4I9M3;Q38821-2;Q38821	Serine/threonine-protein phosphatase 2A 55 kDa regulatory subunit B;Serine/threonine protein phosphatase 2A 55 kDa regulatory subunit B alpha isoform	B ALPHA;PP2AB1	>tr|F4I9M3|F4I9M3_ARATH Isoform of Q38821, Serine/threonine-protein phosphatase 2A 55 kDa regulatory subunit B OS=Arabidopsis thaliana GN=B ALPHA PE=1 SV=1;>sp|Q38821-2|2ABA_ARATH Isoform of Q38821, Isoform 2 of Serine/threonine protein phosphatase 2A 55 k	5	1	2	0	2	1	2	0	2	67.494	0	1.8	3.2	0	4.6	64384000	0	27758000	0	36626000	0	895420	0	1181500	4	160
Q9M2Z1;O49545	Q9M2Z1;O49545	Leucine-rich repeat receptor-like serine/threonine-protein kinase BAM2;Leucine-rich repeat receptor-like serine/threonine-protein kinase BAM1	BAM2;BAM1	>sp|Q9M2Z1|BAME2_ARATH Leucine-rich repeat receptor-like serine/threonine-protein kinase BAM2 OS=Arabidopsis thaliana GN=BAM2 PE=1 SV=1;>sp|O49545|BAME1_ARATH Leucine-rich repeat receptor-like serine/threonine-protein kinase BAM1 OS=Arabidopsis thaliana GN	2	0	0	0	1	0	0	0	1	109.24	0	0	0	0	1.1	18106000	0	0	0	18106000	0	0	0	402350	1	413
Q96291	Q96291	2-Cys peroxiredoxin BAS1, chloroplastic	BAS1	>sp|Q96291|BAS1A_ARATH 2-Cys peroxiredoxin BAS1, chloroplastic OS=Arabidopsis thaliana GN=BAS1 PE=1 SV=2	1	6	5	5	3	3	2	2	1	29.092	0	29.3	20.3	21.1	19.9	479500000	144500000	177120000	94304000	63572000	9633100	11808000	6287000	4238100	25	1038
A8MQA1;P41127;F4IWP7	A8MQA1;P41127	60S ribosomal protein L13-1	BBC1;RPL13B	>tr|A8MQA1|A8MQA1_ARATH Isoform of P41127, 60S ribosomal protein L13 OS=Arabidopsis thaliana GN=BBC1 PE=1 SV=1;>sp|P41127|RL131_ARATH 60S ribosomal protein L13-1 OS=Arabidopsis thaliana GN=RPL13B PE=1 SV=1	3	1	1	3	0	1	1	3	0	23.539	0	5.4	5.4	23.5	0	39454000	17148000	9785400	12521000	0	1714800	978540	1252100	0	4	1
P27140-3;P27140;P27140-2	P27140-3;P27140;P27140-2	Beta carbonic anhydrase 1, chloroplastic	BCA1	>sp|P27140-3|BCA1_ARATH Isoform of P27140, Isoform 3 of Beta carbonic anhydrase 1, chloroplastic OS=Arabidopsis thaliana GN=BCA1;>sp|P27140|BCA1_ARATH Beta carbonic anhydrase 1, chloroplastic OS=Arabidopsis thaliana GN=BCA1 PE=1 SV=2;>sp|P27140-2|BCA1_ARAT	3	11	9	13	9	6	4	8	4	29.504	0	47.4	41.1	55.9	43	3526000000	1187000000	888810000	724830000	725400000	79131000	59254000	48322000	48360000	26	531
P42737-2;A8MQY4;F4K875;F4K873;P42737	P42737-2;A8MQY4;F4K875;F4K873;P42737	Beta carbonic anhydrase 2, chloroplastic;Carbonic anhydrase	BCA2;CA2	>sp|P42737-2|BCA2_ARATH Isoform of P42737, Isoform 2 of Beta carbonic anhydrase 2, chloroplastic OS=Arabidopsis thaliana GN=BCA2;>tr|A8MQY4|A8MQY4_ARATH Isoform of P42737, Carbonic anhydrase OS=Arabidopsis thaliana GN=CA2 PE=1 SV=1;>tr|F4K875|F4K875_ARATH	5	12	10	14	11	7	5	9	6	28.344	0	56	47.9	53.7	47.9	3845500000	1242800000	675270000	586170000	1341300000	88770000	48233000	41869000	95807000	65	580
Q94CE4-2;Q94CE4	Q94CE4-2;Q94CE4	Beta carbonic anhydrase 4	BCA4	>sp|Q94CE4-2|BCA4_ARATH Isoform of Q94CE4, Isoform 2 of Beta carbonic anhydrase 4 OS=Arabidopsis thaliana GN=BCA4;>sp|Q94CE4|BCA4_ARATH Beta carbonic anhydrase 4 OS=Arabidopsis thaliana GN=BCA4 PE=1 SV=1	2	3	4	3	2	3	4	3	2	28.412	0	14	14.7	14.7	8.5	167460000	30747000	86633000	14202000	35882000	1708200	4812900	788980	1993500	13	1015
Q9M7Z1	Q9M7Z1	Lipoamide acyltransferase component of branched-chain alpha-keto acid dehydrogenase complex, mitochondrial	BCE2	>sp|Q9M7Z1|ODB2_ARATH Lipoamide acyltransferase component of branched-chain alpha-keto acid dehydrogenase complex, mitochondrial OS=Arabidopsis thaliana GN=BCE2 PE=1 SV=1	1	0	2	0	0	0	2	0	0	52.706	0	0	3.7	0	0	15119000	0	15119000	0	0	0	604770	0	0	2	1328
Q43348	Q43348	Acid beta-fructofuranosidase 3, vacuolar	BFRUCT3	>sp|Q43348|INVA3_ARATH Acid beta-fructofuranosidase 3, vacuolar OS=Arabidopsis thaliana GN=BFRUCT3 PE=2 SV=1	1	1	1	2	0	1	1	2	0	72.227	0	2.5	2.5	4.5	0	33290000	8766200	10988000	13536000	0	292210	366250	451220	0	4	786
Q9SCW1	Q9SCW1	Beta-galactosidase 1	BGAL1	>sp|Q9SCW1|BGAL1_ARATH Beta-galactosidase 1 OS=Arabidopsis thaliana GN=BGAL1 PE=1 SV=1	1	0	0	2	0	0	0	2	0	93.658	0	0	0	3.5	0	9291100	0	0	9291100	0	0	0	232280	0	2	1376
Q8VZQ4;Q5QIT3	Q8VZQ4;Q5QIT3	Probable serine/threonine protein phosphatase 2A regulatory subunit Bgamma;Serine/threonine protein phosphatase 2A regulatory subunit Bbeta	BGAMMA;BBETA	>sp|Q8VZQ4|2AB2C_ARATH Probable serine/threonine protein phosphatase 2A regulatory subunit Bgamma OS=Arabidopsis thaliana GN=BGAMMA PE=2 SV=1;>sp|Q5QIT3|2AB2B_ARATH Serine/threonine protein phosphatase 2A regulatory subunit Bbeta OS=Arabidopsis thali	2	0	0	0	1	0	0	0	1	62.018	0	0	0	0	2.1	14785000	0	0	0	14785000	0	0	0	547590	1	803
Q9SR37;Q9C525-2;Q9C525;Q9C8Y9;Q9C8Y9-2;Q9SE50-2;Q9LIF9;Q9SE50;Q9LKR7	Q9SR37	Beta-glucosidase 23	BGLU23	>sp|Q9SR37|BGL23_ARATH Beta-glucosidase 23 OS=Arabidopsis thaliana GN=BGLU23 PE=1 SV=1	9	14	9	10	13	14	9	10	13	59.72	0	30	20.8	18.3	32.8	2231900000	568750000	530030000	256950000	876180000	24728000	23045000	11172000	38095000	55	1458
Q9SRU2	Q9SRU2	Auxin transport protein BIG	BIG	>sp|Q9SRU2|BIG_ARATH Auxin transport protein BIG OS=Arabidopsis thaliana GN=BIG PE=1 SV=2	1	0	0	0	3	0	0	0	3	567.88	0	0	0	0	0.6	36283000	0	0	0	36283000	0	0	0	140630	2	1466
F4JSZ5	F4JSZ5	Brefeldin A-inhibited guanine nucleotide-exchange protein 1	BIG1	>sp|F4JSZ5|BIG1_ARATH Brefeldin A-inhibited guanine nucleotide-exchange protein 1 OS=Arabidopsis thaliana GN=BIG1 PE=2 SV=1	1	32	0	19	0	29	0	17	0	187.53	0	22.8	0	13.6	0	2152400000	1953000000	0	199390000	0	25697000	0	2623500	0	60	273
Q9LZX8	Q9LZX8	Brefeldin A-inhibited guanine nucleotide-exchange protein 2	BIG2	>sp|Q9LZX8|BIG2_ARATH Brefeldin A-inhibited guanine nucleotide-exchange protein 2 OS=Arabidopsis thaliana GN=BIG2 PE=2 SV=1	1	46	0	17	1	40	0	13	0	199.63	0	30.7	0	11.2	0.6	4321400000	4119700000	0	170820000	30887000	47353000	0	1963400	355020	71	1306
Q9LPC5	Q9LPC5	Brefeldin A-inhibited guanine nucleotide-exchange protein 3	BIG3	>sp|Q9LPC5|BIG3_ARATH Brefeldin A-inhibited guanine nucleotide-exchange protein 3 OS=Arabidopsis thaliana GN=BIG3 PE=1 SV=1	1	37	1	7	2	31	1	3	1	194.94	0	25.5	0.7	4.4	1.4	940260000	904990000	7508400	10710000	17053000	10168000	84365	120340	191610	43	1230
F4JN05	F4JN05	Brefeldin A-inhibited guanine nucleotide-exchange protein 4	BIG4	>sp|F4JN05|BIG4_ARATH Brefeldin A-inhibited guanine nucleotide-exchange protein 4 OS=Arabidopsis thaliana GN=BIG4 PE=3 SV=1	1	5	0	2	0	1	0	0	0	190.82	0	3.5	0	1.2	0	8202800	8202800	0	0	0	86345	0	0	0	1	267
F4IXW2	F4IXW2	Brefeldin A-inhibited guanine nucleotide-exchange protein 5	BIG5	>sp|F4IXW2|BIG5_ARATH Brefeldin A-inhibited guanine nucleotide-exchange protein 5 OS=Arabidopsis thaliana GN=BIG5 PE=1 SV=2	1	75	18	64	3	75	18	63	3	192.88	0	46.3	11.3	38.2	2.2	14424000000	8910000000	309060000	5153400000	51423000	87353000	3030000	50524000	504150	194	205
Q93XM7	Q93XM7	Mitochondrial carnitine/acylcarnitine carrier-like protein	BOU	>sp|Q93XM7|MCAT_ARATH Mitochondrial carnitine/acylcarnitine carrier-like protein OS=Arabidopsis thaliana GN=BOU PE=2 SV=1	1	5	6	1	7	5	6	1	7	31.022	0	21	25.7	4.7	26.7	627630000	97418000	194120000	4896000	331200000	6958400	13866000	349720	23657000	19	955
Q9FGY1	Q9FGY1	Beta-D-xylosidase 1	BXL1	>sp|Q9FGY1|BXL1_ARATH Beta-D-xylosidase 1 OS=Arabidopsis thaliana GN=BXL1 PE=1 SV=1	1	2	1	3	0	2	1	3	0	83.523	0	2.2	1.7	5.2	0	26070000	11752000	720780	13597000	0	273310	16762	316210	0	6	1108
Q9FLG1	Q9FLG1	Beta-D-xylosidase 4	BXL4	>sp|Q9FLG1|BXL4_ARATH Beta-D-xylosidase 4 OS=Arabidopsis thaliana GN=BXL4 PE=1 SV=1	1	0	0	2	0	0	0	2	0	84.307	0	0	0	3.3	0	11731000	0	0	11731000	0	0	0	325870	0	2	1133
O04983;F4JYE0;F4JYE1	O04983;F4JYE0;F4JYE1	Biotin carboxylase, chloroplastic	CAC2	>sp|O04983|ACCC_ARATH Biotin carboxylase, chloroplastic OS=Arabidopsis thaliana GN=CAC2 PE=1 SV=1;>tr|F4JYE0|F4JYE0_ARATH Isoform of O04983, Biotin carboxylase subunit CAC2 OS=Arabidopsis thaliana GN=CAC2 PE=4 SV=1;>tr|F4JYE1|F4JYE1_ARATH Isoform of O04983	3	9	10	6	4	9	10	6	4	58.386	0	24.2	24.6	16	11.7	949870000	241260000	444080000	62643000	201880000	7782700	14325000	2020800	6512400	31	352
Q9LD43	Q9LD43	Acetyl-coenzyme A carboxylase carboxyl transferase subunit alpha, chloroplastic	CAC3	>sp|Q9LD43|ACCA_ARATH Acetyl-coenzyme A carboxylase carboxyl transferase subunit alpha, chloroplastic OS=Arabidopsis thaliana GN=CAC3 PE=1 SV=1	1	8	7	3	7	8	7	3	7	85.305	0	13.5	12.2	5.9	11.6	351280000	92821000	99124000	11293000	148040000	2062700	2202800	250960	3289800	25	1179
P48523	P48523	Cinnamyl alcohol dehydrogenase 4	CAD4	>sp|P48523|CADH4_ARATH Cinnamyl alcohol dehydrogenase 4 OS=Arabidopsis thaliana GN=CAD4 PE=1 SV=1	1	1	1	2	1	1	1	1	1	39.098	0	2.7	3.8	7.9	3.8	19712000	8267500	1654400	7176400	2613600	413380	82722	358820	130680	4	610
F4JKM2;O49482	F4JKM2;O49482	Cinnamyl alcohol dehydrogenase 5	CAD5	>tr|F4JKM2|F4JKM2_ARATH Isoform of O49482, Cinnamyl alcohol dehydrogenase 5 OS=Arabidopsis thaliana GN=CAD5 PE=3 SV=1;>sp|O49482|CADH5_ARATH Cinnamyl alcohol dehydrogenase 5 OS=Arabidopsis thaliana GN=CAD5 PE=1 SV=1	2	0	0	2	1	0	0	1	1	38.716	0	0	0	8.1	3.9	3998100	0	0	3998100	0	0	0	190390	0	2	259
P42734;P42734-2	P42734;P42734-2	Probable cinnamyl alcohol dehydrogenase 9	CAD9	>sp|P42734|CADH9_ARATH Probable cinnamyl alcohol dehydrogenase 9 OS=Arabidopsis thaliana GN=CAD9 PE=2 SV=2;>sp|P42734-2|CADH9_ARATH Isoform of P42734, Isoform 2 of Probable cinnamyl alcohol dehydrogenase 9 OS=Arabidopsis thaliana GN=CAD9	2	6	6	8	6	6	6	8	6	38.933	0	21.7	22.5	25.6	19.2	420930000	100130000	121370000	33322000	166110000	5006600	6068300	1666100	8305500	30	579
F4IJ46;F4IVN6;Q682T9;Q03509;P59220;P0DH98;P0DH97	F4IJ46;F4IVN6;Q682T9;Q03509;P59220;P0DH98;P0DH97	Calmodulin-5;Calmodulin-6;Calmodulin-7;Calmodulin-3;Calmodulin-2	CAM2;CAM5;CAM6;CAM7;CAM3	>tr|F4IJ46|F4IJ46_ARATH Isoform of P0DH97, Calmodulin 2 OS=Arabidopsis thaliana GN=CAM2 PE=4 SV=1;>tr|F4IVN6|F4IVN6_ARATH Isoform of Q682T9, Calmodulin 5 OS=Arabidopsis thaliana GN=CAM5 PE=4 SV=1;>sp|Q682T9|CALM5_ARATH Calmodulin-5 OS=Arabidopsis thaliana	7	0	0	1	0	0	0	1	0	18.109	0	0	0	8.1	0	4914900	0	0	4914900	0	0	0	546100	0	1	182
Q8L5Y6-2;Q8L5Y6	Q8L5Y6-2;Q8L5Y6	Cullin-associated NEDD8-dissociated protein 1	CAND1	>sp|Q8L5Y6-2|CAND1_ARATH Isoform of Q8L5Y6, Isoform 2 of Cullin-associated NEDD8-dissociated protein 1 OS=Arabidopsis thaliana GN=CAND1;>sp|Q8L5Y6|CAND1_ARATH Cullin-associated NEDD8-dissociated protein 1 OS=Arabidopsis thaliana GN=CAND1 PE=1 SV=1	2	0	1	0	4	0	1	0	4	134.62	0	0	0.9	0	4.7	92529000	0	590520	0	91938000	0	8684.1	0	1352000	5	857
O22265	O22265	Signal recognition particle 43 kDa protein, chloroplastic	CAO	>sp|O22265|SR43C_ARATH Signal recognition particle 43 kDa protein, chloroplastic OS=Arabidopsis thaliana GN=CAO PE=1 SV=2	1	1	2	0	0	1	2	0	0	41.279	0	3.2	5.6	0	0	46801000	5584100	41217000	0	0	279200	2060800	0	0	3	358
Q9LVW7;A8MRD8	Q9LVW7;A8MRD8	Carbamoyl-phosphate synthase small chain, chloroplastic	CARA	>sp|Q9LVW7|CARA_ARATH Carbamoyl-phosphate synthase small chain, chloroplastic OS=Arabidopsis thaliana GN=CARA PE=1 SV=1;>tr|A8MRD8|A8MRD8_ARATH Isoform of Q9LVW7, Carbamoyl phosphate synthetase A OS=Arabidopsis thaliana GN=CARA PE=3 SV=1	2	0	1	1	1	0	1	1	1	47.058	0	0	2.1	5.1	4.7	39593000	0	19661000	1885000	18047000	0	1034800	99210	949820	3	1274
Q42601	Q42601	Carbamoyl-phosphate synthase large chain, chloroplastic	CARB	>sp|Q42601|CARB_ARATH Carbamoyl-phosphate synthase large chain, chloroplastic OS=Arabidopsis thaliana GN=CARB PE=1 SV=1	1	4	7	4	5	4	7	4	5	129.96	0	3.3	6.4	4.4	5.9	270600000	39058000	105000000	12098000	114440000	619960	1666700	192030	1816600	22	781
Q9FN48	Q9FN48	Calcium sensing receptor, chloroplastic	CAS	>sp|Q9FN48|CAS_ARATH Calcium sensing receptor, chloroplastic OS=Arabidopsis thaliana GN=CAS PE=1 SV=1	1	11	11	11	10	11	11	11	10	41.285	0	37.2	39.5	42.6	40.1	3632000000	952480000	1021700000	173170000	1484600000	47624000	51087000	8658400	74230000	49	1145
Q9ZPY7	Q9ZPY7	Exportin-2	CAS	>sp|Q9ZPY7|XPO2_ARATH Exportin-2 OS=Arabidopsis thaliana GN=CAS PE=2 SV=1	1	0	2	0	2	0	2	0	2	108.66	0	0	1.7	0	2.1	42659000	0	9198200	0	33461000	0	187720	0	682870	4	1541
Q96528	Q96528	Catalase-1	CAT1	>sp|Q96528|CATA1_ARATH Catalase-1 OS=Arabidopsis thaliana GN=CAT1 PE=2 SV=3	1	7	8	10	5	1	1	2	0	56.761	0	15.9	17.5	23	10.6	55161000	11779000	27590000	15792000	0	490770	1149600	658020	0	5	1042
P25819;F4JM86	P25819;F4JM86	Catalase-2;Catalase	CAT2	>sp|P25819|CATA2_ARATH Catalase-2 OS=Arabidopsis thaliana GN=CAT2 PE=2 SV=3;>tr|F4JM86|F4JM86_ARATH Isoform of Q9ASS7, Catalase OS=Arabidopsis thaliana GN=CAT2 PE=3 SV=1	2	17	15	18	13	8	5	10	5	56.931	0	46.7	33.7	41.5	29.3	12936000000	3081700000	3369400000	2138800000	4346500000	128410000	140390000	89115000	181100000	77	523
Q42547;B9DG18;F4HUL6;Q2V4M4	Q42547;B9DG18;F4HUL6;Q2V4M4	Catalase-3	CAT3	>sp|Q42547|CATA3_ARATH Catalase-3 OS=Arabidopsis thaliana GN=CAT3 PE=1 SV=3;>tr|B9DG18|B9DG18_ARATH Isoform of Q8GYB4, AT1G20620 protein OS=Arabidopsis thaliana GN=CAT3 PE=1 SV=1;>tr|F4HUL6|F4HUL6_ARATH Isoform of Q8GYB4, Catalase 3 OS=Arabidopsis thaliana	4	18	19	16	17	14	15	13	13	56.695	0	50.4	53.5	43.7	48.6	7114400000	2284500000	1915700000	1433700000	1480400000	91381000	76629000	57349000	59216000	71	776
Q67XQ0-2;Q67XQ0	Q67XQ0-2;Q67XQ0	DUF21 domain-containing protein At4g14240	CBSDUF1	>sp|Q67XQ0-2|Y4424_ARATH Isoform of Q67XQ0, Isoform 2 of DUF21 domain-containing protein At4g14240 OS=Arabidopsis thaliana GN=CBSDUF1;>sp|Q67XQ0|Y4424_ARATH DUF21 domain-containing protein At4g14240 OS=Arabidopsis thaliana GN=CBSDUF1 PE=1 SV=1	2	0	0	0	1	0	0	0	1	52.627	0	0	0	0	3.1	12022000	0	0	0	12022000	0	0	0	546450	1	809
Q9LEV3	Q9LEV3	CBS domain-containing protein CBSX3, mitochondrial	CBSX3	>sp|Q9LEV3|CBSX3_ARATH CBS domain-containing protein CBSX3, mitochondrial OS=Arabidopsis thaliana GN=CBSX3 PE=1 SV=1	1	0	2	1	0	0	2	1	0	22.729	0	0	9.2	4.4	0	4502100	0	4502100	0	0	0	321580	0	0	3	1185
O65572	O65572	Carotenoid 9,10(9,10)-cleavage dioxygenase 1	CCD1	>sp|O65572|CCD1_ARATH Carotenoid 9,10(9,10)-cleavage dioxygenase 1 OS=Arabidopsis thaliana GN=CCD1 PE=1 SV=2	1	0	0	1	0	0	0	1	0	60.907	0	0	0	2.2	0	2847900	0	0	2847900	0	0	0	98204	0	1	437
O49675	O49675	Probable carotenoid cleavage dioxygenase 4, chloroplastic	CCD4	>sp|O49675|CCD4_ARATH Probable carotenoid cleavage dioxygenase 4, chloroplastic OS=Arabidopsis thaliana GN=CCD4 PE=1 SV=1	1	0	0	1	0	0	0	1	0	65.601	0	0	0	2.4	0	2665400	0	0	2665400	0	0	0	88847	0	1	415
F4JVC0;F4JVC1;Q03251;F4JVB9;Q03251-2	F4JVC0;F4JVC1;Q03251;F4JVB9	Glycine-rich RNA-binding protein 8	CCR1;RBG8	>tr|F4JVC0|F4JVC0_ARATH Isoform of Q9S7D9, Glycine-rich RNA-binding protein 8 OS=Arabidopsis thaliana GN=CCR1 PE=4 SV=1;>tr|F4JVC1|F4JVC1_ARATH Isoform of Q9S7D9, Glycine-rich RNA-binding protein 8 OS=Arabidopsis thaliana GN=CCR1 PE=4 SV=1;>sp|Q03251|RBG8_	5	3	3	3	2	2	2	2	2	10.23	0	35.9	35.9	35.9	23.9	328490000	101920000	74284000	73199000	79078000	14561000	10612000	10457000	11297000	8	284
P28769	P28769	T-complex protein 1 subunit alpha	CCT1	>sp|P28769|TCPA_ARATH T-complex protein 1 subunit alpha OS=Arabidopsis thaliana GN=CCT1 PE=1 SV=1	1	7	11	4	6	7	11	4	6	59.229	0	13.8	25.7	7.5	12.7	506740000	79791000	158460000	28413000	240080000	2573900	5111600	916560	7744400	30	535
O65896	O65896	Cytidine deaminase 1	CDA1	>sp|O65896|CDA1_ARATH Cytidine deaminase 1 OS=Arabidopsis thaliana GN=CDA1 PE=1 SV=1	1	0	0	2	0	0	0	2	0	32.581	0	0	0	7.3	0	2952200	0	0	2952200	0	0	0	173660	0	2	443
P54609;Q9LZF6;Q9SCN8	P54609;Q9LZF6;Q9SCN8	Cell division control protein 48 homolog A;Cell division control protein 48 homolog E;Cell division control protein 48 homolog D	CDC48A;CDC48E;CDC48D	>sp|P54609|CD48A_ARATH Cell division control protein 48 homolog A OS=Arabidopsis thaliana GN=CDC48A PE=1 SV=1;>sp|Q9LZF6|CD48E_ARATH Cell division control protein 48 homolog E OS=Arabidopsis thaliana GN=CDC48E PE=1 SV=2;>sp|Q9SCN8|CD48D_ARATH Cell division	3	9	14	6	4	9	14	6	4	89.392	0	12.5	19.2	10.6	6.1	844870000	205020000	438200000	40613000	161040000	4767800	10191000	944490	3745100	37	632
P24100;Q8L6Y9;Q9FGS7;Q9FM43;Q9LT56;Q9SCQ4;Q9LVQ9;F4KGG0;Q9C9M7;Q9LMT0;Q9C9U2;Q9LFT8;Q9C821;Q8W4P1;Q8W4G6	P24100	Cyclin-dependent kinase A-1	CDKA-1	>sp|P24100|CDKA1_ARATH Cyclin-dependent kinase A-1 OS=Arabidopsis thaliana GN=CDKA-1 PE=1 SV=1	15	1	3	0	0	1	3	0	0	34.03	0	2.7	10.5	0	0	64131000	25294000	38837000	0	0	1331300	2044000	0	0	5	517
Q9SGS4	Q9SGS4	Thioredoxin-like protein CDSP32, chloroplastic	CDSP32	>sp|Q9SGS4|CDSP_ARATH Thioredoxin-like protein CDSP32, chloroplastic OS=Arabidopsis thaliana GN=CDSP32 PE=1 SV=1	1	1	0	2	0	1	0	2	0	33.684	0	3	0	6.6	0	70363000	28360000	0	42003000	0	1668300	0	2470700	0	3	1405
F4J1Y2;Q9M291	F4J1Y2;Q9M291	Protein transport protein Sec24-like CEF	CEF	>tr|F4J1Y2|F4J1Y2_ARATH Isoform of Q9M291, Transport protein sec24-like CEF OS=Arabidopsis thaliana GN=CEF PE=4 SV=1;>sp|Q9M291|SC24C_ARATH Protein transport protein Sec24-like CEF OS=Arabidopsis thaliana GN=CEF PE=2 SV=3	2	0	0	2	0	0	0	2	0	114.68	0	0	0	2.2	0	6243400	0	0	6243400	0	0	0	164300	0	2	215
Q39048	Q39048	Protein ECERIFERUM 1	CER2	>sp|Q39048|CER2_ARATH Protein ECERIFERUM 1 OS=Arabidopsis thaliana GN=CER2 PE=1 SV=1	1	3	4	4	6	3	4	4	6	47.237	0	9.5	9.5	10.7	20.2	404960000	63222000	69798000	29481000	242460000	2528900	2791900	1179300	9698400	26	744
Q941L0	Q941L0	Cellulose synthase A catalytic subunit 3 [UDP-forming]	CESA3	>sp|Q941L0|CESA3_ARATH Cellulose synthase A catalytic subunit 3 [UDP-forming] OS=Arabidopsis thaliana GN=CESA3 PE=1 SV=2	1	1	1	0	0	1	1	0	0	119.68	0	1.2	1.2	0	0	6858400	3856900	3001500	0	0	75626	58852	0	0	2	979
Q0WNJ6	Q0WNJ6	Clathrin heavy chain 1	CHC1	>sp|Q0WNJ6|CLAH1_ARATH Clathrin heavy chain 1 OS=Arabidopsis thaliana GN=CHC1 PE=1 SV=1	1	12	18	13	9	1	1	2	2	193.24	0	9.5	11.3	9.7	6.6	825690000	199170000	319110000	92045000	215360000	2263300	3626200	1046000	2447300	52	714
Q0WLB5	Q0WLB5	Clathrin heavy chain 2	CHC2	>sp|Q0WLB5|CLAH2_ARATH Clathrin heavy chain 2 OS=Arabidopsis thaliana GN=CHC2 PE=1 SV=1	1	13	18	12	8	2	1	1	1	193.27	0	10.1	11.1	9	5.9	35059000	11475000	6400100	4343800	12840000	130400	72729	49361	145910	4	711
Q9SJE1	Q9SJE1	Magnesium-chelatase subunit ChlD, chloroplastic	CHLD	>sp|Q9SJE1|CHLD_ARATH Magnesium-chelatase subunit ChlD, chloroplastic OS=Arabidopsis thaliana GN=CHLD PE=1 SV=3	1	9	10	3	2	9	10	3	2	83.283	0	15.8	14.2	5.1	4.3	337570000	102410000	200820000	6910300	27423000	2695100	5284800	181850	721650	25	1428
Q38833	Q38833	Chlorophyll synthase, chloroplastic	CHLG	>sp|Q38833|CHLG_ARATH Chlorophyll synthase, chloroplastic OS=Arabidopsis thaliana GN=CHLG PE=2 SV=1	1	3	2	1	0	3	2	1	0	41.881	0	9.8	8.3	4.4	0	129090000	60537000	63139000	5412800	0	4324000	4509900	386630	0	7	731
P16127	P16127	Magnesium-chelatase subunit ChlI-1, chloroplastic	CHLI1	>sp|P16127|CHLI1_ARATH Magnesium-chelatase subunit ChlI-1, chloroplastic OS=Arabidopsis thaliana GN=CHLI1 PE=1 SV=1	1	14	16	7	4	5	7	2	2	46.269	0	39.6	40.6	17.2	9.9	1980100000	787840000	901400000	93232000	197650000	37516000	42924000	4439600	9411900	50	497
Q5XF33	Q5XF33	Magnesium-chelatase subunit ChlI-2, chloroplastic	CHLI2	>sp|Q5XF33|CHLI2_ARATH Magnesium-chelatase subunit ChlI-2, chloroplastic OS=Arabidopsis thaliana GN=CHLI2 PE=1 SV=1	1	10	12	6	2	1	3	1	0	46.097	0	28	32.1	16	5	85208000	11253000	71128000	2827400	0	450120	2845100	113100	0	5	806
Q9SW18-2;Q9SW18	Q9SW18-2;Q9SW18	Magnesium protoporphyrin IX methyltransferase, chloroplastic	CHLM	>sp|Q9SW18-2|CHLM_ARATH Isoform of Q9SW18, Isoform 2 of Magnesium protoporphyrin IX methyltransferase, chloroplastic OS=Arabidopsis thaliana GN=CHLM;>sp|Q9SW18|CHLM_ARATH Magnesium protoporphyrin IX methyltransferase, chloroplastic OS=Arabidopsis thaliana	2	3	5	0	2	3	5	0	2	27.148	0	13.5	23.7	0	9	98782000	30253000	63823000	0	4706600	1779600	3754300	0	276860	10	1496
Q9CA67	Q9CA67	Geranylgeranyl diphosphate reductase, chloroplastic	CHLP	>sp|Q9CA67|CHLP_ARATH Geranylgeranyl diphosphate reductase, chloroplastic OS=Arabidopsis thaliana GN=CHLP PE=1 SV=1	1	8	8	6	7	8	8	6	7	51.837	0	19.5	18.8	15.2	17.3	1706500000	336800000	300000000	85197000	984470000	13472000	12000000	3407900	39379000	31	1080
Q9SRZ6;Q9SLK0	Q9SRZ6	Cytosolic isocitrate dehydrogenase [NADP]	CICDH	>sp|Q9SRZ6|ICDHC_ARATH Cytosolic isocitrate dehydrogenase [NADP] OS=Arabidopsis thaliana GN=CICDH PE=2 SV=1	2	7	8	8	3	6	8	8	3	45.746	0	20	22.4	22	8	381980000	97504000	114410000	53338000	116730000	3900200	4576500	2133500	4669200	26	1468
F4JME0;F4IEC7;Q9S7N9;Q9SG10;Q9LPI5	F4JME0;F4IEC7;Q9S7N9;Q9SG10;Q9LPI5	Polyadenylate-binding protein-interacting protein 12;Polyadenylate-binding protein-interacting protein 10;Polyadenylate-binding protein-interacting protein 11	CID12;CID11;CID10	>tr|F4JME0|F4JME0_ARATH Isoform of Q9S7N9, RNA-binding protein 37 OS=Arabidopsis thaliana GN=CID12 PE=4 SV=1;>tr|F4IEC7|F4IEC7_ARATH Isoform of Q9LPI5, CTC-interacting domain 11 protein OS=Arabidopsis thaliana GN=CID11 PE=4 SV=1;>sp|Q9S7N9|CID12_ARATH Poly	5	0	0	0	1	0	0	0	1	35.596	0	0	0	0	4	12479000	0	0	0	12479000	0	0	0	891360	1	172
Q9FGE6	Q9FGE6	Polyadenylate-binding protein-interacting protein 13	CID13	>sp|Q9FGE6|CID13_ARATH Polyadenylate-binding protein-interacting protein 13 OS=Arabidopsis thaliana GN=CID13 PE=3 SV=1	1	0	0	1	0	0	0	1	0	36.095	0	0	0	3.4	0	7751900	0	0	7751900	0	0	0	369140	0	1	1103
Q08467-4;Q08467-3;Q08466-2;Q08467-2;Q08466;Q08467;O64816	Q08467-4;Q08467-3;Q08466-2;Q08467-2;Q08466;Q08467;O64816	Casein kinase II subunit alpha-1;Casein kinase II subunit alpha-2;Casein kinase II subunit alpha, chloroplastic	CKA1;CKA2	>sp|Q08467-4|CSK21_ARATH Isoform of Q08467, Isoform 4 of Casein kinase II subunit alpha-1 OS=Arabidopsis thaliana GN=CKA1;>sp|Q08467-3|CSK21_ARATH Isoform of Q08467, Isoform 3 of Casein kinase II subunit alpha-1 OS=Arabidopsis thaliana GN=CKA1;>sp|Q08466-2	7	1	1	0	1	1	1	0	1	21.933	0	7	7	0	7	33401000	6760400	5762400	0	20878000	845050	720300	0	2609800	3	428
Q9LF37	Q9LF37	Chaperone protein ClpB3, chloroplastic	CLPB3	>sp|Q9LF37|CLPB3_ARATH Chaperone protein ClpB3, chloroplastic OS=Arabidopsis thaliana GN=CLPB3 PE=2 SV=1	1	1	1	0	0	1	1	0	0	108.94	0	1.2	1.2	0	0	40013000	35455000	4558300	0	0	709100	91167	0	0	2	1188
Q9FI56;P42730;Q8VYJ7	Q9FI56	Chaperone protein ClpC1, chloroplastic	CLPC1	>sp|Q9FI56|CLPC1_ARATH Chaperone protein ClpC1, chloroplastic OS=Arabidopsis thaliana GN=CLPC1 PE=1 SV=1	3	28	36	15	31	9	17	6	13	103.45	0	37.7	42.9	18.6	39.8	8771800000	1785700000	3429100000	197140000	3359800000	40585000	77934000	4480500	76359000	133	1113
P42762	P42762	Chaperone protein ClpD, chloroplastic	CLPD	>sp|P42762|CLPD_ARATH Chaperone protein ClpD, chloroplastic OS=Arabidopsis thaliana GN=CLPD PE=1 SV=1	1	2	1	1	2	1	1	0	1	103.23	0	2.1	1	1.2	2.4	27171000	3876700	10964000	0	12330000	77534	219280	0	246610	5	583
P56772	P56772	ATP-dependent Clp protease proteolytic subunit 1	clpP1	>sp|P56772|CLPP1_ARATH Chloroplastic ATP-dependent Clp protease proteolytic subunit 1 OS=Arabidopsis thaliana GN=clpP1 PE=1 SV=2	1	1	1	1	1	1	1	1	1	22.123	0	7.7	7.7	7.7	7.7	106030000	25438000	44332000	4700800	31559000	2826400	4925700	522310	3506600	6	651
Q9SXJ6	Q9SXJ6	ATP-dependent Clp protease proteolytic subunit 3, chloroplastic	CLPP3	>sp|Q9SXJ6|CLPP3_ARATH ATP-dependent Clp protease proteolytic subunit 3, chloroplastic OS=Arabidopsis thaliana GN=CLPP3 PE=1 SV=1	1	2	2	0	2	2	2	0	2	33.925	0	7.8	7.8	0	13.9	62709000	14162000	20572000	0	27974000	833080	1210100	0	1645500	6	1498
Q94B60	Q94B60	ATP-dependent Clp protease proteolytic subunit 4, chloroplastic	CLPP4	>sp|Q94B60|CLPP4_ARATH ATP-dependent Clp protease proteolytic subunit 4, chloroplastic OS=Arabidopsis thaliana GN=CLPP4 PE=1 SV=1	1	3	2	2	2	3	2	2	2	31.498	0	10.6	8.2	8.6	8.6	181620000	15527000	76661000	9498100	79939000	913320	4509500	558710	4702300	10	1006
Q9S834	Q9S834	ATP-dependent Clp protease proteolytic subunit 5, chloroplastic	CLPP5	>sp|Q9S834|CLPP5_ARATH ATP-dependent Clp protease proteolytic subunit 5, chloroplastic OS=Arabidopsis thaliana GN=CLPP5 PE=1 SV=1	1	2	1	1	1	2	1	1	1	32.356	0	9.4	4.7	4.7	4.7	89268000	28762000	31765000	4384100	24357000	1797600	1985300	274010	1522300	6	1363
F4IAG5;Q9SAA2	F4IAG5;Q9SAA2	ATP-dependent Clp protease proteolytic subunit;ATP-dependent Clp protease proteolytic subunit 6, chloroplastic	CLPP6	>tr|F4IAG5|F4IAG5_ARATH Isoform of Q9SAA2, ATP-dependent Clp protease proteolytic subunit OS=Arabidopsis thaliana GN=CLPP6 PE=3 SV=1;>sp|Q9SAA2|CLPP6_ARATH ATP-dependent Clp protease proteolytic subunit 6, chloroplastic OS=Arabidopsis thaliana GN=CLPP6 PE=	2	2	4	2	3	2	4	2	3	31.313	0	8.3	20.1	8.3	15.9	334330000	63505000	128220000	18731000	123870000	3735600	7542500	1101900	7286600	9	163
Q9XJ35	Q9XJ35	ATP-dependent Clp protease proteolytic subunit-related protein 1, chloroplastic	CLPR1	>sp|Q9XJ35|CLPR1_ARATH ATP-dependent Clp protease proteolytic subunit-related protein 1, chloroplastic OS=Arabidopsis thaliana GN=CLPR1 PE=1 SV=1	1	3	4	1	0	3	4	1	0	42.627	0	5.7	5.7	2.8	0	63451000	25701000	34528000	3223200	0	1070900	1438700	134300	0	8	1530
Q9XJ36	Q9XJ36	ATP-dependent Clp protease proteolytic subunit-related protein 2, chloroplastic	CLPR2	>sp|Q9XJ36|CLPR2_ARATH ATP-dependent Clp protease proteolytic subunit-related protein 2, chloroplastic OS=Arabidopsis thaliana GN=CLPR2 PE=1 SV=1	1	1	1	1	0	1	1	1	0	31.208	0	3.9	3.9	3.9	0	7924400	3622500	3218100	1083700	0	241500	214540	72248	0	3	1531
Q8LB10	Q8LB10	ATP-dependent Clp protease proteolytic subunit-related protein 4, chloroplastic	CLPR4	>sp|Q8LB10|CLPR4_ARATH ATP-dependent Clp protease proteolytic subunit-related protein 4, chloroplastic OS=Arabidopsis thaliana GN=CLPR4 PE=1 SV=1	1	2	3	2	0	2	3	2	0	33.44	0	8.2	12.8	8.2	0	58185000	15950000	36084000	6151200	0	996870	2255200	384450	0	6	876
Q9SR06	Q9SR06	Protein CLP1 homolog	CLPS3	>sp|Q9SR06|CLP1_ARATH Protein CLP1 homolog OS=Arabidopsis thaliana GN=CLPS3 PE=1 SV=1	1	0	1	0	1	0	1	0	1	48.421	0	0	3.2	0	2.5	339170000	0	310170	0	338860000	0	18245	0	19933000	2	1457
P25071;F4IJ45;F4IJ44	P25071;F4IJ45;F4IJ44	Calmodulin-like protein 12	CML12;TCH3	>sp|P25071|CML12_ARATH Calmodulin-like protein 12 OS=Arabidopsis thaliana GN=CML12 PE=1 SV=3;>tr|F4IJ45|F4IJ45_ARATH Isoform of P25071, Calmodulin-like protein 4 OS=Arabidopsis thaliana GN=TCH3 PE=4 SV=1;>tr|F4IJ44|F4IJ44_ARATH Isoform of P25071, Calmoduli	3	0	0	0	2	0	0	0	2	36.807	0	0	0	0	11.4	23277000	0	0	0	23277000	0	0	0	1225100	2	519
P29402	P29402	Calnexin homolog 1	CNX1	>sp|P29402|CALX1_ARATH Calnexin homolog 1 OS=Arabidopsis thaliana GN=CNX1 PE=1 SV=1	1	1	0	1	1	1	0	1	1	60.485	0	2.8	0	2.8	2.8	2107600	296080	0	772160	1039300	9252.4	0	24130	32479	3	537
F4JAF3;Q43349-2;Q43349	F4JAF3;Q43349-2;Q43349	29 kDa ribonucleoprotein, chloroplastic	CP29;RBP29	>tr|F4JAF3|F4JAF3_ARATH Isoform of Q43349, Chloroplast RNA-binding protein 29 OS=Arabidopsis thaliana GN=CP29 PE=4 SV=1;>sp|Q43349-2|CP29A_ARATH Isoform of Q43349, Isoform 2 of 29 kDa ribonucleoprotein, chloroplastic OS=Arabidopsis thaliana GN=CP29A;>sp|Q4	3	1	0	0	0	1	0	0	0	38.403	0	5	0	0	0	163300	163300	0	0	0	7422.8	0	0	0	1	234
Q9SI75	Q9SI75	Elongation factor G, chloroplastic	CPEFG	>sp|Q9SI75|EFGC_ARATH Elongation factor G, chloroplastic OS=Arabidopsis thaliana GN=CPEFG PE=1 SV=1	1	13	16	8	15	13	16	8	15	86.057	0	20.9	26.8	13.5	26.2	2711500000	378670000	763020000	54702000	1515100000	8806300	17745000	1272100	35234000	59	1414
O80842	O80842	Cell division protein FtsY homolog, chloroplastic	CPFTSY	>sp|O80842|CFTSY_ARATH Cell division protein FtsY homolog, chloroplastic OS=Arabidopsis thaliana GN=CPFTSY PE=1 SV=2	1	1	2	1	0	1	2	1	0	39.679	0	2.7	4.9	2.7	0	52640000	5684000	44376000	2579600	0	270670	2113200	122840	0	4	455
Q39016;Q38869	Q39016;Q38869	Calcium-dependent protein kinase 11;Calcium-dependent protein kinase 4	CPK11;CPK4	>sp|Q39016|CDPKB_ARATH Calcium-dependent protein kinase 11 OS=Arabidopsis thaliana GN=CPK11 PE=1 SV=2;>sp|Q38869|CDPK4_ARATH Calcium-dependent protein kinase 4 OS=Arabidopsis thaliana GN=CPK4 PE=1 SV=1	2	0	0	2	0	0	0	2	0	55.915	0	0	0	3.8	0	3904600	0	0	3904600	0	0	0	162690	0	2	741
Q42479	Q42479	Calcium-dependent protein kinase 3	CPK3	>sp|Q42479|CDPK3_ARATH Calcium-dependent protein kinase 3 OS=Arabidopsis thaliana GN=CPK3 PE=1 SV=1	1	0	0	0	3	0	0	0	3	59.336	0	0	0	0	8.3	48734000	0	0	0	48734000	0	0	0	1949400	3	770
O65282	O65282	20 kDa chaperonin, chloroplastic	CPN21	>sp|O65282|CH10C_ARATH 20 kDa chaperonin, chloroplastic OS=Arabidopsis thaliana GN=CPN21 PE=1 SV=2	1	1	0	2	0	1	0	2	0	26.802	0	4.7	0	15.4	0	28207000	12462000	0	15745000	0	830810	0	1049700	0	3	431
P29197	P29197	Chaperonin CPN60, mitochondrial	CPN60	>sp|P29197|CH60A_ARATH Chaperonin CPN60, mitochondrial OS=Arabidopsis thaliana GN=CPN60 PE=1 SV=2	1	6	10	11	3	2	3	5	0	61.28	0	12.5	16.8	23.7	6.1	829350000	145420000	366930000	111450000	205550000	4154800	10484000	3184300	5872800	32	536
P21238	P21238	Chaperonin 60 subunit alpha 1, chloroplastic	CPN60A1	>sp|P21238|CPNA1_ARATH Chaperonin 60 subunit alpha 1, chloroplastic OS=Arabidopsis thaliana GN=CPN60A1 PE=1 SV=2	1	16	19	14	16	16	19	14	16	62.071	0	37.7	46.2	30.2	37.2	5546600000	895600000	2294100000	222470000	2134500000	28890000	74002000	7176500	68855000	83	510
P21240;C0Z361	P21240	Chaperonin 60 subunit beta 1, chloroplastic	CPN60B1	>sp|P21240|CPNB1_ARATH Chaperonin 60 subunit beta 1, chloroplastic OS=Arabidopsis thaliana GN=CPN60B1 PE=1 SV=3	2	15	24	17	20	1	3	3	6	63.808	0	32	49.3	31.3	36.7	5529300000	794040000	1904600000	371790000	2458900000	22057000	52906000	10328000	68302000	86	511
Q9LJE4;Q9C667-2;Q9C667	Q9LJE4	Chaperonin 60 subunit beta 2, chloroplastic	CPN60B2	>sp|Q9LJE4|CPNB2_ARATH Chaperonin 60 subunit beta 2, chloroplastic OS=Arabidopsis thaliana GN=CPN60B2 PE=1 SV=1	3	17	24	14	15	3	3	0	1	63.341	0	36.2	47.7	24.8	32.2	161070000	44424000	89488000	0	27156000	1306600	2632000	0	798710	7	1210
Q9LR75	Q9LR75	Coproporphyrinogen-III oxidase 1, chloroplastic	CPX1	>sp|Q9LR75|HEM61_ARATH Coproporphyrinogen-III oxidase 1, chloroplastic OS=Arabidopsis thaliana GN=CPX1 PE=2 SV=1	1	0	0	1	3	0	0	1	3	43.796	0	0	0	3.4	10.6	93175000	0	0	1776300	91399000	0	0	74014	3808300	4	1239
Q9SIF2-2;Q9SIF2	Q9SIF2-2;Q9SIF2		CR88	>sp|Q9SIF2-2|HS905_ARATH Isoform of Q9SIF2, Isoform 2 of Heat shock protein 90-5, chloroplastic OS=Arabidopsis thaliana GN=HSP90-5;>sp|Q9SIF2|HS905_ARATH Heat shock protein 90-5, chloroplastic OS=Arabidopsis thaliana GN=HSP90-5 PE=1 SV=1	2	12	20	6	16	12	17	6	15	88.255	0	21.1	33.6	10.9	30	1614100000	213480000	514330000	33033000	853260000	4542200	10943000	702830	18154000	58	1418
P15455;F4K8S2;P15455-2	P15455;F4K8S2;P15455-2	12S seed storage protein CRA1;12S seed storage protein CRA1 alpha chain;12S seed storage protein CRA1 beta chain	CRA1	>sp|P15455|CRU1_ARATH 12S seed storage protein CRA1 OS=Arabidopsis thaliana GN=CRA1 PE=1 SV=2;>tr|F4K8S2|F4K8S2_ARATH Isoform of P15455, 12S seed storage protein CRU1 OS=Arabidopsis thaliana GN=CRA1 PE=1 SV=1;>sp|P15455-2|CRU1_ARATH Isoform of P15455, Isof	3	7	0	1	0	6	0	1	0	52.594	0	22	0	4.7	0	140580000	137830000	0	2746900	0	7657400	0	152600	0	10	493
P15456	P15456	12S seed storage protein CRB;12S seed storage protein CRB alpha chain;12S seed storage protein CRB beta chain	CRB	>sp|P15456|CRU2_ARATH 12S seed storage protein CRB OS=Arabidopsis thaliana GN=CRB PE=1 SV=2	1	3	0	0	0	2	0	0	0	50.558	0	8.1	0	0	0	16453000	16453000	0	0	0	865930	0	0	0	3	494
Q96318;F4JLA9;Q96318-4;Q96318-3	Q96318;F4JLA9	12S seed storage protein CRC;12S seed storage protein CRC alpha chain;12S seed storage protein CRC beta chain	CRC;CRU3	>sp|Q96318|CRU3_ARATH 12S seed storage protein CRC OS=Arabidopsis thaliana GN=CRC PE=1 SV=1;>tr|F4JLA9|F4JLA9_ARATH Isoform of Q96318, Cruciferin 3 OS=Arabidopsis thaliana GN=CRU3 PE=1 SV=1	4	6	0	3	0	6	0	3	0	58.235	0	16.4	0	8	0	113870000	98858000	0	15007000	0	3661400	0	555820	0	9	1040
Q9M591;F4J0U9	Q9M591;F4J0U9	Magnesium-protoporphyrin IX monomethyl ester [oxidative] cyclase, chloroplastic	CRD1	>sp|Q9M591|CRD1_ARATH Magnesium-protoporphyrin IX monomethyl ester [oxidative] cyclase, chloroplastic OS=Arabidopsis thaliana GN=CRD1 PE=1 SV=2;>tr|F4J0U9|F4J0U9_ARATH Isoform of Q9M591, Magnesium-protoporphyrin IX monomethyl ester [oxidative] cyclase OS=A	2	6	4	4	6	6	4	4	6	47.63	0	16.9	11.2	12.7	18.3	561890000	113700000	103650000	17630000	326920000	5168000	4711400	801360	14860000	22	1325
Q9M9Y8	Q9M9Y8	Prolycopene isomerase, chloroplastic	CRTISO	>sp|Q9M9Y8|CRTSO_ARATH Prolycopene isomerase, chloroplastic OS=Arabidopsis thaliana GN=CRTISO PE=1 SV=2	1	0	1	1	0	0	1	1	0	65.428	0	0	1.8	1.8	0	14874000	0	12783000	2090900	0	0	473450	77439	0	1	1336
O78310	O78310	Superoxide dismutase [Cu-Zn] 2, chloroplastic	CSD2	>sp|O78310|SODC2_ARATH Superoxide dismutase [Cu-Zn] 2, chloroplastic OS=Arabidopsis thaliana GN=CSD2 PE=1 SV=2	1	1	0	1	0	1	0	1	0	22.244	0	5.1	0	6.9	0	14388000	9422200	0	4965500	0	1046900	0	551720	0	1	444
Q9SRT3	Q9SRT3	Probable xyloglucan glycosyltransferase 6	CSLC6	>sp|Q9SRT3|CSLC6_ARATH Probable xyloglucan glycosyltransferase 6 OS=Arabidopsis thaliana GN=CSLC6 PE=1 SV=1	1	0	1	0	1	0	1	0	1	78.37	0	0	1.6	0	1.2	5768500	0	644100	0	5124400	0	20128	0	160140	2	1464
P45432	P45432	COP9 signalosome complex subunit 1	CSN1	>sp|P45432|CSN1_ARATH COP9 signalosome complex subunit 1 OS=Arabidopsis thaliana GN=CSN1 PE=1 SV=2	1	0	0	0	1	0	0	0	1	50.578	0.0088315	0	0	0	2.3	17987000	0	0	0	17987000	0	0	0	856510	1	592
F4I325;Q8LAZ7	F4I325;Q8LAZ7	COP9 signalosome complex subunit 5b	CSN5A;CSN5B	>tr|F4I325|F4I325_ARATH Isoform of Q9FVU9, COP9 signalosome complex subunit 5a OS=Arabidopsis thaliana GN=CSN5A PE=1 SV=1;>sp|Q8LAZ7|CSN5B_ARATH COP9 signalosome complex subunit 5b OS=Arabidopsis thaliana GN=CSN5B PE=1 SV=2	2	0	1	0	1	0	1	0	1	39.105	0	0	3.1	0	3.4	5168200	0	0	0	5168200	0	0	0	287120	2	140
Q41188;Q41188-2	Q41188;Q41188-2	Cold shock protein 2	CSP2	>sp|Q41188|CSP2_ARATH Cold shock protein 2 OS=Arabidopsis thaliana GN=CSP2 PE=1 SV=1;>sp|Q41188-2|CSP2_ARATH Isoform of Q41188, Isoform 2 of Cold shock protein 2 OS=Arabidopsis thaliana GN=CSP2	2	1	1	1	1	1	1	1	1	19.153	0	10.8	10.8	10.8	10.8	253430000	75810000	79405000	34166000	64053000	7581000	7940500	3416600	6405300	8	757
Q94C69	Q94C69	Cold shock domain-containing protein 3	CSP3	>sp|Q94C69|CSP3_ARATH Cold shock domain-containing protein 3 OS=Arabidopsis thaliana GN=CSP3 PE=1 SV=1	1	0	0	1	0	0	0	1	0	29.564	0.00071327	0	0	3	0	954830	0	0	954830	0	0	0	53046	0	1	1014
Q38896	Q38896	Cold shock domain-containing protein 4	CSP4	>sp|Q38896|CSP4_ARATH Cold shock domain-containing protein 4 OS=Arabidopsis thaliana GN=CSP4 PE=1 SV=1	1	0	2	2	0	0	2	2	0	19.077	0	0	17.9	17.9	0	45460000	0	24078000	21381000	0	0	2188900	1943800	0	4	738
Q9LYA9	Q9LYA9	Chloroplast stem-loop binding protein of 41 kDa a, chloroplastic	CSP41A	>sp|Q9LYA9|CP41A_ARATH Chloroplast stem-loop binding protein of 41 kDa a, chloroplastic OS=Arabidopsis thaliana GN=CSP41A PE=1 SV=1	1	3	4	2	3	3	4	2	3	43.929	0	8.1	9.1	4.9	8.1	140640000	36738000	33464000	20624000	49811000	1530700	1394300	859340	2075400	16	1287
Q9SA52	Q9SA52	Chloroplast stem-loop binding protein of 41 kDa b, chloroplastic	CSP41B	>sp|Q9SA52|CP41B_ARATH Chloroplast stem-loop binding protein of 41 kDa b, chloroplastic OS=Arabidopsis thaliana GN=CSP41B PE=1 SV=1	1	8	8	8	11	8	8	8	11	42.619	0	26.5	24.6	20.6	34.4	1718100000	248660000	269950000	165230000	1034200000	11303000	12270000	7510600	47010000	44	1368
Q9LXS6	Q9LXS6	Citrate synthase 2, peroxisomal	CSY2	>sp|Q9LXS6|CISY2_ARATH Citrate synthase 2, peroxisomal OS=Arabidopsis thaliana GN=CSY2 PE=2 SV=1	1	2	3	0	1	1	1	0	1	56.602	0	6.2	8.4	0	3.7	83072000	23737000	45876000	0	13459000	1186800	2293800	0	672950	7	1283
P20115-2;P20115;Q9M1D3	P20115-2;P20115	Citrate synthase 4, mitochondrial	CSY4	>sp|P20115-2|CISY4_ARATH Isoform of P20115, Isoform 2 of Citrate synthase 4, mitochondrial OS=Arabidopsis thaliana GN=CSY4;>sp|P20115|CISY4_ARATH Citrate synthase 4, mitochondrial OS=Arabidopsis thaliana GN=CSY4 PE=1 SV=3	3	2	3	5	3	2	3	5	3	52.654	0	5.1	7.8	12.1	7.8	144450000	17603000	41238000	42798000	42809000	765340	1793000	1860800	1861300	15	505
Q9ZQN9;F4IKT4;O82384	Q9ZQN9;F4IKT4;O82384		CTF2A;CTF2B	>tr|Q9ZQN9|Q9ZQN9_ARATH CTF2A like oxidoreductase OS=Arabidopsis thaliana GN=CTF2A PE=4 SV=2;>tr|F4IKT4|F4IKT4_ARATH Isoform of Q9ZQN9, CTF2A like oxidoreductase OS=Arabidopsis thaliana GN=CTF2A PE=4 SV=1;>tr|O82384|O82384_ARATH CTF2B like oxidoreductase O	3	2	1	0	0	2	1	0	0	48.314	0	5	2.5	0	0	7716000	5839300	1876700	0	0	233570	75067	0	0	1	1544
P48491	P48491	Triosephosphate isomerase, cytosolic	CTIMC	>sp|P48491|TPIS_ARATH Triosephosphate isomerase, cytosolic OS=Arabidopsis thaliana GN=CTIMC PE=1 SV=2	1	2	2	4	0	2	2	4	0	27.169	0	10.6	10.6	19.3	0	103940000	37772000	16049000	50119000	0	2698000	1146400	3580000	0	10	609
Q94AH6;P0CH31	Q94AH6;P0CH31	Cullin-1;Putative cullin-like protein 1	CUL1	>sp|Q94AH6|CUL1_ARATH Cullin-1 OS=Arabidopsis thaliana GN=CUL1 PE=1 SV=1;>sp|P0CH31|CLL1_ARATH Putative cullin-like protein 1 OS=Arabidopsis thaliana GN=At1g43140 PE=3 SV=1	2	0	0	1	1	0	0	1	1	86.301	0	0	0	1.4	1.6	22738000	0	0	827660	21910000	0	0	21781	576580	2	999
Q8LGH4	Q8LGH4	Cullin-4	CUL4	>sp|Q8LGH4|CUL4_ARATH Cullin-4 OS=Arabidopsis thaliana GN=CUL4 PE=1 SV=1	1	0	1	0	0	0	1	0	0	91.47	0.0068823	0	1.5	0	0	484430	0	484430	0	0	0	9316	0	0	1	889
Q8LCA1	Q8LCA1	Protein CURVATURE THYLAKOID 1B, chloroplastic	CURT1B	>sp|Q8LCA1|CUT1B_ARATH Protein CURVATURE THYLAKOID 1B, chloroplastic OS=Arabidopsis thaliana GN=CURT1B PE=1 SV=2	1	1	1	0	0	1	1	0	0	18.482	0	14.4	4.6	0	0	31230000	15832000	15398000	0	0	2638600	2566400	0	0	2	879
Q949P2;Q94AM1	Q949P2;Q94AM1	Probable cytosolic oligopeptidase A;Organellar oligopeptidase A, chloroplastic/mitochondrial	CYOP;OOP	>sp|Q949P2|COPDA_ARATH Probable cytosolic oligopeptidase A OS=Arabidopsis thaliana GN=CYOP PE=1 SV=1;>sp|Q94AM1|OOPDA_ARATH Organellar oligopeptidase A, chloroplastic/mitochondrial OS=Arabidopsis thaliana GN=OOP PE=1 SV=1	2	0	0	1	0	0	0	1	0	79.043	0	0	0	2.4	0	1199500	0	0	1199500	0	0	0	29257	0	1	989
P34790;Q9SKQ0	P34790;Q9SKQ0	Peptidyl-prolyl cis-trans isomerase CYP18-3;Peptidyl-prolyl cis-trans isomerase CYP19-2	CYP18-3;CYP19-2	>sp|P34790|CP18C_ARATH Peptidyl-prolyl cis-trans isomerase CYP18-3 OS=Arabidopsis thaliana GN=CYP18-3 PE=1 SV=1;>sp|Q9SKQ0|CP19B_ARATH Peptidyl-prolyl cis-trans isomerase CYP19-2 OS=Arabidopsis thaliana GN=CYP19-2 PE=1 SV=1	2	1	1	0	0	1	1	0	0	18.373	0	4.7	4.7	0	0	25873000	15637000	10236000	0	0	1421500	930540	0	0	2	555
Q42406	Q42406	Peptidyl-prolyl cis-trans isomerase CYP18-4	CYP18-4	>sp|Q42406|CP18D_ARATH Peptidyl-prolyl cis-trans isomerase CYP18-4 OS=Arabidopsis thaliana GN=CYP18-4 PE=1 SV=1	1	4	2	5	0	3	1	4	0	18.378	0	28.5	9.9	35.5	0	129560000	76790000	19880000	32887000	0	7679000	1988000	3288700	0	12	767
Q38900-2;Q38900	Q38900-2;Q38900	Peptidyl-prolyl cis-trans isomerase CYP19-1	CYP19-1	>sp|Q38900-2|CP19A_ARATH Isoform of Q38900, Isoform 2 of Peptidyl-prolyl cis-trans isomerase CYP19-1 OS=Arabidopsis thaliana GN=CYP19-1;>sp|Q38900|CP19A_ARATH Peptidyl-prolyl cis-trans isomerase CYP19-1 OS=Arabidopsis thaliana GN=CYP19-1 PE=1 SV=1	2	2	1	3	0	1	0	2	0	15.992	0	17.2	5.3	27.2	0	30789000	16539000	0	14250000	0	1837600	0	1583400	0	3	739
Q9SP02	Q9SP02	Peptidyl-prolyl cis-trans isomerase CYP20-1	CYP20-1	>sp|Q9SP02|CP20A_ARATH Peptidyl-prolyl cis-trans isomerase CYP20-1 OS=Arabidopsis thaliana GN=CYP20-1 PE=1 SV=1	1	0	0	1	1	0	0	1	1	21.961	0	0	0	5.9	5.9	2314600	0	0	1821700	492880	0	0	202420	54765	2	1453
Q9ASS6-2;Q9ASS6	Q9ASS6-2;Q9ASS6	Peptidyl-prolyl cis-trans isomerase CYP20-2, chloroplastic	CYP20-2	>sp|Q9ASS6-2|PNSL5_ARATH Isoform of Q9ASS6, Isoform 2 of Photosynthetic NDH subunit of lumenal location 5, chloroplastic OS=Arabidopsis thaliana GN=PNSL5;>sp|Q9ASS6|PNSL5_ARATH Photosynthetic NDH subunit of lumenal location 5, chloroplastic OS=Arabidopsis	2	1	0	1	0	1	0	1	0	27.879	0	3.5	0	3.5	0	5571500	3511300	0	2060300	0	250800	0	147160	0	2	1045
P82869	P82869	Peptidyl-prolyl cis-trans isomerase CYP37, chloroplastic	CYP37	>sp|P82869|CYP37_ARATH Peptidyl-prolyl cis-trans isomerase CYP37, chloroplastic OS=Arabidopsis thaliana GN=CYP37 PE=1 SV=3	1	2	1	0	0	2	1	0	0	50.482	0	3.9	2.4	0	0	15283000	15032000	250180	0	0	653580	10877	0	0	3	674
Q9FI39;Q9SJ39;O23391	Q9FI39;Q9SJ39;O23391	Cytochrome P450 705A5	CYP705A5;CYP705A6;dl3720w	>sp|Q9FI39|THAD_ARATH Cytochrome P450 705A5 OS=Arabidopsis thaliana GN=CYP705A5 PE=2 SV=1;>tr|Q9SJ39|Q9SJ39_ARATH Cytochrome P450, family 705, subfamily A, polypeptide 6 OS=Arabidopsis thaliana GN=CYP705A6 PE=4 SV=1;>tr|O23391|O23391_ARATH Cytochrome P450	3	0	2	0	0	0	2	0	0	58.44	0	0	4.1	0	0	1752700	0	1752700	0	0	0	64916	0	0	2	1111
Q66GJ1	Q66GJ1		CYP706A6	>tr|Q66GJ1|Q66GJ1_ARATH At4g12320 OS=Arabidopsis thaliana GN=CYP706A6 PE=2 SV=1	1	0	0	0	1	0	0	0	1	59.028	0.0082079	0	0	0	1.9	69750000	0	0	0	69750000	0	0	0	2325000	1	808
O65787	O65787	Cytochrome P450 71B6	CYP71B6	>sp|O65787|C71B6_ARATH Cytochrome P450 71B6 OS=Arabidopsis thaliana GN=CYP71B6 PE=2 SV=1	1	0	1	0	1	0	1	0	1	57.008	0	0	1.8	0	2.2	60364000	0	4351800	0	56012000	0	155420	0	2000400	2	442
P92994;F4JDI1;F4JD30;Q9LEX2;Q9LJY8;Q8L7H7;Q9SGP1;O64636	P92994	Trans-cinnamate 4-monooxygenase	CYP73A5	>sp|P92994|TCMO_ARATH Trans-cinnamate 4-monooxygenase OS=Arabidopsis thaliana GN=CYP73A5 PE=2 SV=1	8	1	4	1	7	1	4	1	7	57.792	0	2.4	7.9	1.6	17.6	389380000	17325000	49900000	0	322150000	641660	1848100	0	11932000	14	684
P48421	P48421	Cytochrome P450 83A1	CYP83A1	>sp|P48421|C83A1_ARATH Cytochrome P450 83A1 OS=Arabidopsis thaliana GN=CYP83A1 PE=1 SV=2	1	0	0	0	1	0	0	0	1	57.448	0.0035014	0	0	0	2.2	30143000	0	0	0	30143000	0	0	0	1205700	1	607
O65782	O65782	Cytochrome P450 83B1	CYP83B1	>sp|O65782|C83B1_ARATH Cytochrome P450 83B1 OS=Arabidopsis thaliana GN=CYP83B1 PE=1 SV=1	1	1	1	0	5	1	1	0	5	56.846	0	2.6	1.4	0	10	193690000	0	236950	0	193450000	0	8775.9	0	7164800	7	441
Q42600	Q42600	Cytochrome P450 84A1	CYP84A1	>sp|Q42600|C84A1_ARATH Cytochrome P450 84A1 OS=Arabidopsis thaliana GN=CYP84A1 PE=1 SV=1	1	2	2	0	2	2	2	0	2	58.72	0	4.2	4.2	0	4.2	68926000	13329000	7519100	0	48078000	429970	242550	0	1550900	6	780
O23066;Q9LMM1;P48422;Q9CAD6;O80823	O23066;Q9LMM1;P48422;Q9CAD6;O80823	Cytochrome P450 86A2;Cytochrome P450 86A4;Cytochrome P450 86A1;Cytochrome P450 86A7;Cytochrome P450 86A8	CYP86A2;CYP86A4;CYP86A1;CYP86A7;CYP86A8	>sp|O23066|C86A2_ARATH Cytochrome P450 86A2 OS=Arabidopsis thaliana GN=CYP86A2 PE=1 SV=1;>sp|Q9LMM1|C86A4_ARATH Cytochrome P450 86A4 OS=Arabidopsis thaliana GN=CYP86A4 PE=1 SV=1;>sp|P48422|C86A1_ARATH Cytochrome P450 86A1 OS=Arabidopsis thaliana GN=CYP86A1	5	0	0	0	2	0	0	0	2	62.529	0	0	0	0	4	39520000	0	0	0	39520000	0	0	0	1068100	2	372
Q9LNL3;Q9LXX7	Q9LNL3;Q9LXX7		CYP94D1;T5P19_280	>tr|Q9LNL3|Q9LNL3_ARATH Cytochrome P450 family protein OS=Arabidopsis thaliana GN=CYP94D1 PE=2 SV=1;>tr|Q9LXX7|Q9LXX7_ARATH Cytochrome P450, family 94, subfamily D, polypeptide 2 OS=Arabidopsis thaliana GN=T5P19_280 PE=3 SV=1	2	0	0	0	1	0	0	0	1	56.824	0	0	0	0	2	11230000	0	0	0	11230000	0	0	0	330290	1	1226
Q93VK5	Q93VK5	Protein LUTEIN DEFICIENT 5, chloroplastic	CYP97A3	>sp|Q93VK5|LUT5_ARATH Protein LUTEIN DEFICIENT 5, chloroplastic OS=Arabidopsis thaliana GN=CYP97A3 PE=1 SV=1	1	0	1	0	1	0	1	0	1	66.845	0	0	2	0	2	26070000	0	12732000	0	13338000	0	374480	0	392300	2	945
O23365	O23365	Cytochrome P450 97B3, chloroplastic	CYP97B3	>sp|O23365|C97B3_ARATH Cytochrome P450 97B3, chloroplastic OS=Arabidopsis thaliana GN=CYP97B3 PE=2 SV=2	1	1	3	1	1	1	3	1	1	65.174	0	2.4	6.2	2.1	2.4	81180000	10205000	55634000	1850300	13491000	392490	2139800	71165	518890	6	378
O22203	O22203	Cytochrome P450 98A3	CYP98A3	>sp|O22203|C98A3_ARATH Cytochrome P450 98A3 OS=Arabidopsis thaliana GN=CYP98A3 PE=1 SV=1	1	1	1	1	0	1	1	1	0	57.926	0	2.6	1.4	1.4	0	80128000	4363200	32025000	43740000	0	161600	1186100	1620000	0	2	356
Q9S757;Q9S757-3;Q9S757-2	Q9S757;Q9S757-3;Q9S757-2	Bifunctional L-3-cyanoalanine synthase/cysteine synthase C1, mitochondrial	CYSC1	>sp|Q9S757|CYSC1_ARATH Bifunctional L-3-cyanoalanine synthase/cysteine synthase C1, mitochondrial OS=Arabidopsis thaliana GN=CYSC1 PE=1 SV=1;>sp|Q9S757-3|CYSC1_ARATH Isoform of Q9S757, Isoform 3 of Bifunctional L-3-cyanoalanine synthase/cysteine synthase C	3	1	6	1	5	1	6	1	5	39.927	0	2.2	19	3.3	16.6	497710000	27033000	149240000	3156200	318280000	1501800	8291200	175340	17682000	12	1347
O22287;Q9M2S0	O22287;Q9M2S0	Mannose-1-phosphate guanylyltransferase 1;Probable mannose-1-phosphate guanylyltransferase 2	CYT1	>sp|O22287|GMPP1_ARATH Mannose-1-phosphate guanylyltransferase 1 OS=Arabidopsis thaliana GN=CYT1 PE=1 SV=1;>sp|Q9M2S0|GMPP2_ARATH Probable mannose-1-phosphate guanylyltransferase 2 OS=Arabidopsis thaliana GN=At3g55590 PE=2 SV=1	2	5	7	1	4	5	7	1	4	39.577	0	18.6	27.4	5.5	17.7	593840000	132730000	142800000	3892600	314430000	8295500	8924800	243290	19652000	19	359
Q8LB01-2;O80574;Q8LB01	Q8LB01-2;O80574;Q8LB01	4-hydroxy-tetrahydrodipicolinate reductase 2, chloroplastic;4-hydroxy-tetrahydrodipicolinate reductase 1, chloroplastic	DAPB2;DAPB1	>sp|Q8LB01-2|DAPB2_ARATH Isoform of Q8LB01, Isoform 2 of 4-hydroxy-tetrahydrodipicolinate reductase 2, chloroplastic OS=Arabidopsis thaliana GN=DAPB2;>sp|O80574|DAPB1_ARATH 4-hydroxy-tetrahydrodipicolinate reductase 1, chloroplastic OS=Arabidopsis thaliana	3	0	0	1	0	0	0	1	0	37.311	0	0	0	4.1	0	4540400	0	0	4540400	0	0	0	238970	0	1	451
Q9LFG2	Q9LFG2	Diaminopimelate epimerase, chloroplastic	DAPF	>sp|Q9LFG2|DAPF_ARATH Diaminopimelate epimerase, chloroplastic OS=Arabidopsis thaliana GN=DAPF PE=1 SV=1	1	5	2	2	1	5	2	2	1	38.984	0	14.6	6.1	6.1	3.3	131040000	68409000	29061000	17198000	16377000	3420400	1453100	859890	818850	11	1192
F4HYF3	F4HYF3	Bifunctional D-cysteine desulfhydrase/1-aminocyclopropane-1-carboxylate deaminase, mitochondrial	DCD	>sp|F4HYF3|DCYD1_ARATH Bifunctional D-cysteine desulfhydrase/1-aminocyclopropane-1-carboxylate deaminase, mitochondrial OS=Arabidopsis thaliana GN=DCD PE=1 SV=1	1	1	2	3	1	1	2	3	1	43.9	0	4	8.2	9	4.2	64609000	9728000	22496000	22925000	9459600	486400	1124800	1146300	472980	7	127
Q9MAJ0	Q9MAJ0		DD18	>tr|Q9MAJ0|Q9MAJ0_ARATH F27F5.27 OS=Arabidopsis thaliana GN=DD18 PE=4 SV=1	1	0	0	1	0	0	0	1	0	19.468	0	0	0	11	0	6468500	0	0	6468500	0	0	0	718720	0	1	1341
B3H581;O82261	B3H581;O82261	Protease Do-like 2, chloroplastic	DEGP2	>tr|B3H581|B3H581_ARATH Isoform of O82261, DegP2 protease OS=Arabidopsis thaliana GN=DEGP2 PE=4 SV=1;>sp|O82261|DEGP2_ARATH Protease Do-like 2, chloroplastic OS=Arabidopsis thaliana GN=DEGP2 PE=1 SV=2	2	3	1	6	2	3	1	6	2	66.673	0	5.8	2	11.6	3.6	134030000	33171000	25928000	56285000	18647000	1326900	1037100	2251400	745890	13	38
Q9SEL7	Q9SEL7	Protease Do-like 5, chloroplastic	DEGP5	>sp|Q9SEL7|DEGP5_ARATH Protease Do-like 5, chloroplastic OS=Arabidopsis thaliana GN=DEGP5 PE=1 SV=3	1	2	1	0	0	2	1	0	0	34.923	0	8.7	4.3	0	0	31836000	20288000	11547000	0	0	1067800	607760	0	0	3	1393
Q8VZG1	Q8VZG1	Diacylglycerol kinase 3	DGK3	>sp|Q8VZG1|DGK3_ARATH Diacylglycerol kinase 3 OS=Arabidopsis thaliana GN=DGK3 PE=2 SV=1	1	0	1	0	1	0	1	0	1	53.88	0	0	1.8	0	4.7	15282000	0	521970	0	14760000	0	21749	0	614980	2	925
Q9FRL8	Q9FRL8	Glutathione S-transferase DHAR2	DHAR2	>sp|Q9FRL8|DHAR2_ARATH Glutathione S-transferase DHAR2 OS=Arabidopsis thaliana GN=DHAR2 PE=1 SV=1	1	0	0	1	0	0	0	1	0	23.407	0	0	0	8	0	4799800	0	0	4799800	0	0	0	282340	0	1	1156
Q8LE52	Q8LE52	Glutathione S-transferase DHAR3, chloroplastic	DHAR3	>sp|Q8LE52|DHAR3_ARATH Glutathione S-transferase DHAR3, chloroplastic OS=Arabidopsis thaliana GN=DHAR3 PE=1 SV=1	1	0	1	2	1	0	1	2	1	28.514	0	0	3.5	6.6	4.3	20269000	0	7349300	12919000	0	0	408290	717740	0	4	885
Q9LZX6-2;Q9LZX6;Q9FVC8	Q9LZX6-2;Q9LZX6;Q9FVC8	4-hydroxy-tetrahydrodipicolinate synthase 1, chloroplastic;4-hydroxy-tetrahydrodipicolinate synthase 2, chloroplastic	DHDPS1;DHDPS2	>sp|Q9LZX6-2|DAPA1_ARATH Isoform of Q9LZX6, Isoform 2 of 4-hydroxy-tetrahydrodipicolinate synthase 1, chloroplastic OS=Arabidopsis thaliana GN=DHDPS1;>sp|Q9LZX6|DAPA1_ARATH 4-hydroxy-tetrahydrodipicolinate synthase 1, chloroplastic OS=Arabidopsis thaliana	3	0	0	1	0	0	0	1	0	40.464	0.0088136	0	0	3	0	532440	0	0	532440	0	0	0	28023	0	1	1159
P29976	P29976	Phospho-2-dehydro-3-deoxyheptonate aldolase 1, chloroplastic	DHS1	>sp|P29976|AROF_ARATH Phospho-2-dehydro-3-deoxyheptonate aldolase 1, chloroplastic OS=Arabidopsis thaliana GN=DHS1 PE=2 SV=2	1	0	2	0	2	0	0	0	1	57.978	0.00071531	0	3.4	0	5.5	20147000	0	0	0	20147000	0	0	0	671550	1	545
Q39085	Q39085	Delta(24)-sterol reductase	DIM	>sp|Q39085|DIM_ARATH Delta(24)-sterol reductase OS=Arabidopsis thaliana GN=DIM PE=1 SV=2	1	10	8	5	6	10	8	5	6	65.393	0	18.5	15.3	10.2	11.8	799810000	248830000	285550000	37642000	227790000	8294400	9518300	1254700	7592900	29	745
F4K470;Q8RX87;F4J3E6;Q94A08-3;Q94A08-2;Q94A08	F4K470;Q8RX87	Probable galactinol--sucrose galactosyltransferase 6	DIN10;RFS6	>tr|F4K470|F4K470_ARATH Isoform of Q8RX87, Putative galactinol--sucrose galactosyltransferase 6 OS=Arabidopsis thaliana GN=DIN10 PE=4 SV=1;>sp|Q8RX87|RFS6_ARATH Probable galactinol--sucrose galactosyltransferase 6 OS=Arabidopsis thaliana GN=RFS6 PE=2 SV=2	6	0	3	0	5	0	3	0	5	94.215	0	0	4.3	0	8.4	109550000	0	25530000	0	84023000	0	607850	0	2000500	8	303
Q9C891	Q9C891	Dirigent protein 20	DIR20	>sp|Q9C891|DIR20_ARATH Dirigent protein 20 OS=Arabidopsis thaliana GN=DIR20 PE=2 SV=1	1	1	1	0	0	1	1	0	0	20.618	0	6.4	6.4	0	0	37011000	16853000	20158000	0	0	2407600	2879700	0	0	2	1066
Q9SUQ8	Q9SUQ8	Dirigent protein 6	DIR6	>sp|Q9SUQ8|DIR6_ARATH Dirigent protein 6 OS=Arabidopsis thaliana GN=DIR6 PE=1 SV=1	1	0	1	0	1	0	1	0	1	21.412	0	0	6.4	0	6.4	37117000	0	21032000	0	16085000	0	2629000	0	2010600	2	1489
B3H4S6;Q9LXV3	B3H4S6;Q9LXV3	Dicarboxylate transporter 1, chloroplastic	DiT1;DIT1	>tr|B3H4S6|B3H4S6_ARATH Isoform of Q9LXV3, Dicarboxylate transporter 1 OS=Arabidopsis thaliana GN=DiT1 PE=4 SV=1;>sp|Q9LXV3|DIT1_ARATH Dicarboxylate transporter 1, chloroplastic OS=Arabidopsis thaliana GN=DIT1 PE=1 SV=1	2	1	1	0	1	1	1	0	1	59.026	0	3.1	1.8	0	1.8	88732000	0	39438000	0	49294000	0	2191000	0	2738600	3	36
Q9FPF0-2;Q9FPF0	Q9FPF0-2;Q9FPF0	Protein DJ-1 homolog A	DJ1A	>sp|Q9FPF0-2|DJ1A_ARATH Isoform of Q9FPF0, Isoform 2 of Protein DJ-1 homolog A OS=Arabidopsis thaliana GN=DJ1A;>sp|Q9FPF0|DJ1A_ARATH Protein DJ-1 homolog A OS=Arabidopsis thaliana GN=DJ1A PE=1 SV=1	2	9	11	9	7	9	11	9	7	39.478	0	28.7	30.9	25.7	21.1	1200500000	234780000	403960000	177970000	383810000	16770000	28854000	12712000	27415000	43	1153
Q9MAH3	Q9MAH3	Protein DJ-1 homolog B	DJ1B	>sp|Q9MAH3|DJ1B_ARATH Protein DJ-1 homolog B OS=Arabidopsis thaliana GN=DJ1B PE=1 SV=1	1	2	2	2	1	2	2	2	1	46.99	0	4.8	4.8	4.8	2.3	96804000	28722000	39777000	25608000	2695900	1511700	2093500	1347800	141890	10	1340
Q9ZV19-2;Q9ZV19	Q9ZV19-2;Q9ZV19	DJ-1 protein homolog E	DJ1E	>sp|Q9ZV19-2|DJ1E_ARATH Isoform of Q9ZV19, Isoform 2 of DJ-1 protein homolog E OS=Arabidopsis thaliana GN=DJ1E;>sp|Q9ZV19|DJ1E_ARATH DJ-1 protein homolog E OS=Arabidopsis thaliana GN=DJ1E PE=1 SV=1	2	0	0	1	0	0	0	1	0	41.668	0.0035186	0	0	2.6	0	3625900	0	0	3625900	0	0	0	190840	0	1	1565
F4K015;P42697;P42697-2	F4K015;P42697;P42697-2	Dynamin-related protein 1A	DL1;DRP1A	>tr|F4K015|F4K015_ARATH Isoform of P42697, Dynamin-related protein 1A OS=Arabidopsis thaliana GN=DL1 PE=1 SV=1;>sp|P42697|DRP1A_ARATH Dynamin-related protein 1A OS=Arabidopsis thaliana GN=DRP1A PE=1 SV=3;>sp|P42697-2|DRP1A_ARATH Isoform of P42697, Isoform	3	0	1	2	0	0	1	2	0	67.51	0	0	2	4.5	0	6252600	0	1165900	5086600	0	0	28438	124060	0	3	292
O23392	O23392		dl3740c	>tr|O23392|O23392_ARATH HSR201 like protein OS=Arabidopsis thaliana GN=dl3740c PE=2 SV=1	1	1	0	3	0	1	0	3	0	48.767	0	2.7	0	7.6	0	10902000	2849200	0	8053200	0	135680	0	383490	0	4	379
Q8RXD9	Q8RXD9	4-alpha-glucanotransferase DPE2	DPE2	>sp|Q8RXD9|DPE2_ARATH 4-alpha-glucanotransferase DPE2 OS=Arabidopsis thaliana GN=DPE2 PE=1 SV=1	1	0	0	5	1	0	0	5	1	109.78	0	0	0	6.2	1.2	52198000	0	0	36557000	15641000	0	0	777810	332780	6	903
Q9LQ55;Q9SE83	Q9LQ55;Q9SE83	Dynamin-2B;Dynamin-2A	DRP2B;DRP2A	>sp|Q9LQ55|DRP2B_ARATH Dynamin-2B OS=Arabidopsis thaliana GN=DRP2B PE=1 SV=2;>sp|Q9SE83|DRP2A_ARATH Dynamin-2A OS=Arabidopsis thaliana GN=DRP2A PE=1 SV=2	2	0	0	2	0	0	0	2	0	100.23	0	0	0	2.3	0	2091800	0	0	2091800	0	0	0	37353	0	2	1236
F4JJ15;Q8S944-2;Q8S944;F4IFG1;F4IFG2;Q8LFT2-2;Q8LFT2	F4JJ15;Q8S944-2;Q8S944;F4IFG1;F4IFG2;Q8LFT2-2;Q8LFT2	Dynamin-related protein 3A;Dynamin-related protein 3B	DRP3A;DRP3B	>tr|F4JJ15|F4JJ15_ARATH Isoform of Q8S944, Dynamin-related protein 3A OS=Arabidopsis thaliana GN=DRP3A PE=3 SV=1;>sp|Q8S944-2|DRP3A_ARATH Isoform of Q8S944, Isoform 2 of Dynamin-related protein 3A OS=Arabidopsis thaliana GN=DRP3A;>sp|Q8S944|DRP3A_ARATH Dyn	7	1	0	1	1	1	0	1	1	89.754	0	1.6	0	1.6	1.6	27945000	3079000	0	726970	24139000	58093	0	13717	455460	3	253
Q05212	Q05212	DNA-damage-repair/toleration protein DRT102	DRT102	>sp|Q05212|DR102_ARATH DNA-damage-repair/toleration protein DRT102 OS=Arabidopsis thaliana GN=DRT102 PE=1 SV=2	1	1	1	1	1	1	1	1	1	33.233	0	3.2	3.5	3.2	3.5	868870	270830	149350	0	448690	15931	8785.3	0	26393	4	704
Q9FEB5	Q9FEB5	Phosphoglucan phosphatase DSP4, chloroplastic	DSP4	>sp|Q9FEB5|DSP4_ARATH Phosphoglucan phosphatase DSP4, chloroplastic OS=Arabidopsis thaliana GN=DSP4 PE=1 SV=1	1	1	1	0	0	1	1	0	0	42.625	0	3.4	3.4	0	0	20906000	8475100	12431000	0	0	325960	478130	0	0	2	1090
Q9C5M0	Q9C5M0	Mitochondrial dicarboxylate/tricarboxylate transporter DTC	DTC	>sp|Q9C5M0|DTC_ARATH Mitochondrial dicarboxylate/tricarboxylate transporter DTC OS=Arabidopsis thaliana GN=DTC PE=1 SV=1	1	7	6	3	6	7	6	3	6	31.912	0	34.6	25.2	12.4	27.9	653950000	159060000	250050000	18832000	226010000	8836800	13891000	1046200	12556000	27	1057
F4JTB3;F4JTB2	F4JTB3;F4JTB2	MATE efflux family protein	DTX35	>sp|F4JTB3|DTX35_ARATH Protein DETOXIFICATION 35 OS=Arabidopsis thaliana GN=DTX35 PE=2 SV=1;>tr|F4JTB2|F4JTB2_ARATH Isoform of F4JTB3, MATE efflux family protein OS=Arabidopsis thaliana GN=DTX35 PE=3 SV=1	2	0	0	0	1	0	0	0	1	53.224	0	0	0	0	4.5	7966300	0	0	0	7966300	0	0	0	724210	0	274
Q1H537	Q1H537	Divinyl chlorophyllide a 8-vinyl-reductase, chloroplastic	DVR	>sp|Q1H537|DCVR_ARATH Divinyl chlorophyllide a 8-vinyl-reductase, chloroplastic OS=Arabidopsis thaliana GN=DVR PE=1 SV=1	1	1	3	2	3	1	3	2	3	45.892	0	3.1	8.6	6.2	8.4	285190000	26521000	99395000	8842600	150440000	1153100	4321500	384460	6540700	9	722
F4K7T6;Q9XFS9	F4K7T6;Q9XFS9	1-deoxy-D-xylulose 5-phosphate reductoisomerase, chloroplastic	DXR	>tr|F4K7T6|F4K7T6_ARATH Isoform of Q9XFS9, 1-deoxy-D-xylulose 5-phosphate reductoisomerase OS=Arabidopsis thaliana GN=DXR PE=3 SV=1;>sp|Q9XFS9|DXR_ARATH 1-deoxy-D-xylulose 5-phosphate reductoisomerase, chloroplastic OS=Arabidopsis thaliana GN=DXR PE=2 SV=2	2	3	2	4	3	3	2	4	3	54.228	0	8.5	6.2	10.1	7	121500000	41048000	26013000	24486000	29951000	1324100	839120	789870	966150	12	316
Q38854	Q38854	1-deoxy-D-xylulose-5-phosphate synthase, chloroplastic	DXS	>sp|Q38854|DXS_ARATH 1-deoxy-D-xylulose-5-phosphate synthase, chloroplastic OS=Arabidopsis thaliana GN=DXS PE=1 SV=2	1	0	1	0	0	0	1	0	0	76.832	0.0088556	0	1.1	0	0	11130000	0	11130000	0	0	0	371010	0	0	1	733
Q9XES1;P92939	Q9XES1;P92939	Calcium-transporting ATPase 4, endoplasmic reticulum-type;Calcium-transporting ATPase 1, endoplasmic reticulum-type	ECA4;ECA1	>sp|Q9XES1|ECA4_ARATH Calcium-transporting ATPase 4, endoplasmic reticulum-type OS=Arabidopsis thaliana GN=ECA4 PE=2 SV=2;>sp|P92939|ECA1_ARATH Calcium-transporting ATPase 1, endoplasmic reticulum-type OS=Arabidopsis thaliana GN=ECA1 PE=1 SV=2	2	2	3	0	1	2	3	0	1	116.18	0	2.1	3.5	0	1	29438000	4959400	23168000	0	1311000	107810	503650	0	28499	6	681
Q9M2U2	Q9M2U2	Very-long-chain enoyl-CoA reductase	ECR	>sp|Q9M2U2|TECR_ARATH Very-long-chain enoyl-CoA reductase OS=Arabidopsis thaliana GN=ECR PE=1 SV=1	1	2	1	1	3	2	1	1	3	35.723	0	9.4	2.9	6.5	13.2	258050000	38262000	13929000	3495100	202360000	2943200	1071500	268850	15566000	10	1321
F4K6W6;Q41969	F4K6W6;Q41969	Eukaryotic translation initiation factor 2 subunit beta	EIF2 BETA;EMB1401	>tr|F4K6W6|F4K6W6_ARATH Isoform of Q41969, Translation initiation factor eIF-2 beta subunit OS=Arabidopsis thaliana GN=EIF2 BETA PE=1 SV=1;>sp|Q41969|IF2B_ARATH Eukaryotic translation initiation factor 2 subunit beta OS=Arabidopsis thaliana GN=EMB1401 PE=1	2	1	1	0	0	1	1	0	0	30.534	0.0041638	3.7	3.7	0	0	4905800	2390100	2515600	0	0	199180	209640	0	0	2	312
Q8GUM1;F4K4D5;Q9C5Z1	Q8GUM1;F4K4D5;Q9C5Z1	Eukaryotic translation initiation factor 3 subunit B	EIF3B-2;TIF3B1	>tr|Q8GUM1|Q8GUM1_ARATH Eukaryotic translation initiation factor 3 subunit B OS=Arabidopsis thaliana GN=EIF3B-2 PE=2 SV=1;>tr|F4K4D5|F4K4D5_ARATH Isoform of Q9C5Z1, Eukaryotic translation initiation factor 3 subunit B OS=Arabidopsis thaliana GN=TIF3B1 PE=1	3	0	1	0	1	0	1	0	1	82.176	0	0	1.1	0	1.4	25869000	0	11959000	0	13910000	0	362400	0	421510	1	306
Q9M060	Q9M060	Eukaryotic translation initiation factor 6-2	EIF6-2	>sp|Q9M060|IF62_ARATH Eukaryotic translation initiation factor 6-2 OS=Arabidopsis thaliana GN=EIF6-2 PE=2 SV=1	1	1	0	1	0	1	0	1	0	26.482	0	4.5	0	4.5	0	20337000	12064000	0	8273300	0	1340400	0	919250	0	2	1307
Q93VP3;Q93VP3-2;Q9XI91	Q93VP3;Q93VP3-2	Eukaryotic translation initiation factor 5A-2	ELF5A-2	>sp|Q93VP3|IF5A2_ARATH Eukaryotic translation initiation factor 5A-2 OS=Arabidopsis thaliana GN=ELF5A-2 PE=1 SV=1;>sp|Q93VP3-2|IF5A2_ARATH Isoform of Q93VP3, Isoform 2 of Eukaryotic translation initiation factor 5A-2 OS=Arabidopsis thaliana GN=ELF5A-2	3	6	4	5	6	4	2	4	2	17.14	0	43.4	34.6	38.4	38.4	777960000	252650000	92477000	117900000	314940000	25265000	9247700	11790000	31494000	28	946
Q9C505	Q9C505	Eukaryotic translation initiation factor 5A-3	ELF5A-3	>sp|Q9C505|IF5A3_ARATH Eukaryotic translation initiation factor 5A-3 OS=Arabidopsis thaliana GN=ELF5A-3 PE=2 SV=1	1	4	3	2	4	2	1	1	0	17.207	0	34.8	27.2	22.2	22.2	27072000	13448000	6453000	7171300	0	1344800	645300	717130	0	4	1051
B9DFQ9;Q9FGI6	B9DFQ9;Q9FGI6	NADH dehydrogenase [ubiquinone] iron-sulfur protein 1, mitochondrial	EMB1467	>tr|B9DFQ9|B9DFQ9_ARATH Isoform of Q9FGI6, AT5G37510 protein OS=Arabidopsis thaliana GN=EMB1467 PE=2 SV=1;>sp|Q9FGI6|NDUS1_ARATH NADH dehydrogenase [ubiquinone] iron-sulfur protein 1, mitochondrial OS=Arabidopsis thaliana GN=EMB1467 PE=1 SV=2	2	0	0	0	1	0	0	0	1	81.181	0	0	0	0	2.1	19136000	0	0	0	19136000	0	0	0	490680	1	54
Q93ZV8	Q93ZV8		emb2004	>tr|Q93ZV8|Q93ZV8_ARATH Putative uncharacterized protein At1g10510 OS=Arabidopsis thaliana GN=emb2004 PE=2 SV=1	1	1	2	1	2	1	2	1	2	64.722	0	2.5	4.3	2.3	4.5	89635000	8681300	22971000	2287300	55696000	271290	717830	71479	1740500	5	970
Q84WW2	Q84WW2	Probable 6-phosphogluconolactonase 5, chloroplastic	EMB2024	>sp|Q84WW2|6PGL5_ARATH Probable 6-phosphogluconolactonase 5, chloroplastic OS=Arabidopsis thaliana GN=EMB2024 PE=2 SV=1	1	1	2	2	0	1	2	2	0	35.644	0	3.1	5.5	5.5	0	71175000	4211000	41572000	25391000	0	200520	1979600	1209100	0	5	834
F4KFD7;Q9FIB6;B3H6B0;F4KF39;Q8VWK0	F4KFD7;Q9FIB6;B3H6B0;F4KF39;Q8VWK0	26S proteasome non-ATPase regulatory subunit 12 homolog A;26S proteasome non-ATPase regulatory subunit 12 homolog B	EMB2107;RPN5A;RPN5B	>tr|F4KFD7|F4KFD7_ARATH Isoform of Q9FIB6, 26S proteasome regulatory particle non-ATPase subunit 5A OS=Arabidopsis thaliana GN=EMB2107 PE=4 SV=1;>sp|Q9FIB6|PS12A_ARATH 26S proteasome non-ATPase regulatory subunit 12 homolog A OS=Arabidopsis thaliana GN=RPN	5	4	4	2	2	4	4	2	2	50.85	0	8.6	8.6	6.6	4.5	181210000	57161000	72721000	6561800	44765000	2198500	2796900	252380	1721700	11	328
F4J3P1;P49690	F4J3P1;P49690	60S ribosomal protein L23	emb2171;RPL23A	>tr|F4J3P1|F4J3P1_ARATH Isoform of P49690, 60S ribosomal protein L23 OS=Arabidopsis thaliana GN=emb2171 PE=3 SV=1;>sp|P49690|RL23_ARATH 60S ribosomal protein L23 OS=Arabidopsis thaliana GN=RPL23A PE=2 SV=3	2	3	2	3	1	3	2	3	1	13.406	0	36.8	22.4	30.4	8	326840000	134960000	53747000	96774000	41361000	16870000	6718300	12097000	5170100	9	219
F4KE63	F4KE63		EMB2247	>sp|F4KE63|SYVM2_ARATH Valine--tRNA ligase, chloroplastic/mitochondrial 2 OS=Arabidopsis thaliana GN=EMB2247 PE=3 SV=1	1	2	0	0	0	2	0	0	0	110.63	0	2	0	0	0	13418000	13418000	0	0	0	268350	0	0	0	2	324
Q9FG71	Q9FG71	ER membrane protein complex subunit 8/9 homolog	EMB2731	>sp|Q9FG71|EMC89_ARATH ER membrane protein complex subunit 8/9 homolog OS=Arabidopsis thaliana GN=EMB2731 PE=2 SV=1	1	0	0	0	1	0	0	0	1	22.979	0.00071124	0	0	0	6.2	7464300	0	0	0	7464300	0	0	0	622020	1	1099
Q93VS8	Q93VS8		emb2734	>tr|Q93VS8|Q93VS8_ARATH Protein EMBRYO DEFECTIVE 2734 OS=Arabidopsis thaliana GN=emb2734 PE=2 SV=1	1	0	1	0	4	0	1	0	4	123.82	0	0	0.9	0	5.5	88886000	0	5549000	0	83337000	0	100890	0	1515200	6	950
Q8VZM1;F4HS68	Q8VZM1;F4HS68		EMB2753	>tr|Q8VZM1|Q8VZM1_ARATH Isoform of F4HS68, Putative N-terminal acetyltransferase OS=Arabidopsis thaliana GN=EMB2753 PE=2 SV=1;>tr|F4HS68|F4HS68_ARATH Tetratricopeptide repeat-containing protein OS=Arabidopsis thaliana GN=EMB2753 PE=4 SV=1	2	1	6	0	7	1	6	0	7	102.15	0	1.3	7.8	0	10.7	164750000	4163400	24845000	0	135740000	80066	477790	0	2610500	14	112
F4IFC5	F4IFC5		EMB2761	>sp|F4IFC5|SYTM2_ARATH Threonine--tRNA ligase, chloroplastic/mitochondrial 2 OS=Arabidopsis thaliana GN=EMB2761 PE=2 SV=1	1	1	3	2	5	1	3	2	5	74.784	0	2	6.2	4	8.9	176060000	10154000	57968000	10035000	97904000	282070	1610200	278740	2719600	11	174
Q9C8P0	Q9C8P0	Dihydrolipoyllysine-residue acetyltransferase component 5 of pyruvate dehydrogenase complex, chloroplastic	EMB3003	>sp|Q9C8P0|ODP25_ARATH Dihydrolipoyllysine-residue acetyltransferase component 5 of pyruvate dehydrogenase complex, chloroplastic OS=Arabidopsis thaliana GN=EMB3003 PE=2 SV=1	1	8	9	9	2	7	7	8	2	48.306	0	24.9	26	29.2	6.7	388610000	61111000	191280000	96135000	40083000	2657000	8316700	4179800	1742700	31	1067
F4KGU2;P51430	F4KGU2;P51430	40S ribosomal protein S6-2	EMB3010;RPS6B	>tr|F4KGU2|F4KGU2_ARATH Isoform of P51430, 40S ribosomal protein S6-2 OS=Arabidopsis thaliana GN=EMB3010 PE=1 SV=1;>sp|P51430|RS62_ARATH 40S ribosomal protein S6-2 OS=Arabidopsis thaliana GN=RPS6B PE=1 SV=3	2	1	1	3	0	1	1	1	0	22.097	0	7.6	7.6	13.2	0	47112000	13263000	12628000	21220000	0	1473700	1403100	2357800	0	5	332
Q9FFC7	Q9FFC7	Probable alanine--tRNA ligase, chloroplastic	EMB86	>sp|Q9FFC7|SYAP_ARATH Alanine--tRNA ligase, chloroplastic/mitochondrial OS=Arabidopsis thaliana GN=EMB86 PE=1 SV=2	1	0	2	0	3	0	2	0	3	107.83	0	0	2.9	0	2.9	189790000	0	18858000	0	170940000	0	294650	0	2670900	5	1092
Q9FFJ2;A8MSF2	Q9FFJ2;A8MSF2		ENH1	>tr|Q9FFJ2|Q9FFJ2_ARATH Putative uncharacterized protein At5g17170 OS=Arabidopsis thaliana GN=ENH1 PE=2 SV=1;>tr|A8MSF2|A8MSF2_ARATH Isoform of Q9FFJ2, Rubredoxin family protein OS=Arabidopsis thaliana GN=ENH1 PE=4 SV=1	2	2	1	0	0	2	1	0	0	28.458	0	12.5	6.3	0	0	36124000	22187000	13937000	0	0	1479100	929120	0	0	4	1093
Q9C9C4	Q9C9C4	Enolase 1, chloroplastic	ENO1	>sp|Q9C9C4|ENO1_ARATH Enolase 1, chloroplastic OS=Arabidopsis thaliana GN=ENO1 PE=1 SV=1	1	1	0	1	0	1	0	1	0	51.474	0	2.7	0	3.8	0	5201100	2929100	0	2272000	0	139480	0	108190	0	1	1070
P25696	P25696	Bifunctional enolase 2/transcriptional activator	ENO2	>sp|P25696|ENO2_ARATH Bifunctional enolase 2/transcriptional activator OS=Arabidopsis thaliana GN=ENO2 PE=1 SV=1	1	14	14	14	10	14	14	14	10	47.719	0	44.8	41.9	44.8	31.1	4259400000	1155900000	1027500000	869820000	1206100000	46237000	41099000	34793000	48245000	63	520
Q9LPV8;P35614	Q9LPV8;P35614	Eukaryotic peptide chain release factor subunit 1-2;Eukaryotic peptide chain release factor subunit 1-3	ERF1-2;ERF1-3	>sp|Q9LPV8|ERF1Y_ARATH Eukaryotic peptide chain release factor subunit 1-2 OS=Arabidopsis thaliana GN=ERF1-2 PE=1 SV=1;>sp|P35614|ERF1Z_ARATH Eukaryotic peptide chain release factor subunit 1-3 OS=Arabidopsis thaliana GN=ERF1-3 PE=1 SV=1	2	1	3	1	2	1	3	1	2	48.941	0	2.8	8.5	3	5.5	101530000	20832000	30452000	5551100	44692000	905750	1324000	241350	1943100	6	558
Q42139	Q42139		F10M6.100	>tr|Q42139|Q42139_ARATH AT4g32260/F10M6_100 OS=Arabidopsis thaliana GN=F10M6.100 PE=1 SV=2	1	2	0	1	0	2	0	1	0	23.917	0	9.1	0	5	0	7264900	5097600	0	2167300	0	392120	0	166720	0	3	763
Q9LPT6	Q9LPT6		F11F12.1	>tr|Q9LPT6|Q9LPT6_ARATH F11F12.1 protein OS=Arabidopsis thaliana GN=F11F12.1 PE=1 SV=1	1	1	0	0	0	1	0	0	0	23.425	0	6.7	0	0	0	8531100	8531100	0	0	0	710930	0	0	0	1	1233
Q9SYB8	Q9SYB8		F11M15.2	>tr|Q9SYB8|Q9SYB8_ARATH At1g51160 OS=Arabidopsis thaliana GN=F11M15.2 PE=2 SV=1	1	1	0	0	0	1	0	0	0	18.965	0	7.7	0	0	0	12958000	12958000	0	0	0	1295800	0	0	0	1	1499
Q9SK84	Q9SK84		F12K8.24	>tr|Q9SK84|Q9SK84_ARATH Class-II DAHP synthetase family protein OS=Arabidopsis thaliana GN=F12K8.24 PE=4 SV=1	1	4	5	0	3	3	3	0	2	58.326	0	11.4	13.9	0	9.7	318730000	55778000	75578000	0	187370000	2145300	2906800	0	7206700	13	1437
Q9SD78	Q9SD78		F13G24.260	>tr|Q9SD78|Q9SD78_ARATH Putative uncharacterized protein At5g08060 OS=Arabidopsis thaliana GN=F13G24.260 PE=2 SV=1	1	0	1	0	0	0	1	0	0	15.038	0	0	10.7	0	0	8739100	0	8739100	0	0	0	1456500	0	0	1	1381
Q9SD98;Q9SD97	Q9SD98;Q9SD97		F13G24.60;F13G24.70	>tr|Q9SD98|Q9SD98_ARATH HXXXD-type acyl-transferase family protein OS=Arabidopsis thaliana GN=F13G24.60 PE=2 SV=1;>tr|Q9SD97|Q9SD97_ARATH HXXXD-type acyl-transferase family protein OS=Arabidopsis thaliana GN=F13G24.70 PE=4 SV=1	2	1	0	1	2	1	0	1	2	50.433	0	2.6	0	2.6	5.1	10062000	433380	0	3125300	6503300	25493	0	183840	382550	5	1382
Q9C7V7	Q9C7V7		F15H21.4	>tr|Q9C7V7|Q9C7V7_ARATH At1g64330 OS=Arabidopsis thaliana GN=F15H21.4 PE=2 SV=1	1	0	0	0	2	0	0	0	2	64.494	0	0	0	0	3.2	10741000	0	0	0	10741000	0	0	0	358040	2	1065
Q9ZVS5;Q9ZVS4	Q9ZVS5;Q9ZVS4		F15K9.16;F15K9.17	>tr|Q9ZVS5|Q9ZVS5_ARATH Aspartyl protease-like protein OS=Arabidopsis thaliana GN=F15K9.16 PE=2 SV=1;>tr|Q9ZVS4|Q9ZVS4_ARATH Aspartyl protease-like protein OS=Arabidopsis thaliana GN=F15K9.17 PE=2 SV=1	2	0	0	2	0	0	0	2	0	46.148	0	0	0	7.1	0	4099400	0	0	4099400	0	0	0	186330	0	1	1570
Q9M888	Q9M888		F16B3.16	>sp|Q9M888|TCPZA_ARATH T-complex protein 1 subunit zeta 1 OS=Arabidopsis thaliana GN=CCT6A PE=1 SV=1	1	7	13	5	12	0	3	1	2	58.949	0	15.7	27.1	10.1	27.1	1796400000	158510000	598540000	27102000	1012300000	5465900	20639000	934540	34906000	40	1329
Q9M1X3	Q9M1X3		F16M2_10	>tr|Q9M1X3|Q9M1X3_ARATH AT3g63160/F16M2_10 OS=Arabidopsis thaliana GN=F16M2_10 PE=1 SV=1	1	1	1	0	0	1	1	0	0	7.2563	0.0034868	13	13	0	0	15312000	15312000	0	0	0	5104000	0	0	0	2	1318
Q9LQ04	Q9LQ04		F16P17.17	>sp|Q9LQ04|RMLCD_ARATH Bifunctional dTDP-4-dehydrorhamnose 3,5-epimerase/dTDP-4-dehydrorhamnose reductase OS=Arabidopsis thaliana GN=NRS/ER PE=1 SV=1	1	1	2	0	0	1	1	0	0	33.597	0	3.7	7.6	0	0	44718000	8958700	35760000	0	0	471510	1882100	0	0	2	1235
Q8W4D6	Q8W4D6		F17F16.7	>tr|Q8W4D6|Q8W4D6_ARATH High chlorophyll fluorescence phenotype 173 protein OS=Arabidopsis thaliana GN=F17F16.7 PE=2 SV=1	1	3	4	1	6	3	4	1	6	65.708	0	5.7	9.4	2.7	14.2	165440000	29684000	34628000	4646900	96477000	724000	844590	113340	2353100	14	930
Q9FZK4	Q9FZK4		F17L21.10	>tr|Q9FZK4|Q9FZK4_ARATH F17L21.10 OS=Arabidopsis thaliana GN=NTF2A PE=1 SV=1	1	1	0	1	0	1	0	1	0	13.527	0.00071174	8.2	0	8.2	0	7259100	7259100	0	0	0	1209800	0	0	0	2	1178
Q9C9Z2	Q9C9Z2		F17O14.11	>sp|Q9C9Z2|RER3_ARATH Protein RETICULATA-RELATED 3, chloroplastic OS=Arabidopsis thaliana GN=RER3 PE=1 SV=1	1	1	1	0	0	1	1	0	0	35.252	0	3.9	3.9	0	0	12184000	3856000	8328200	0	0	257060	555220	0	0	2	1077
Q9SN96	Q9SN96		F18L15.150	>tr|Q9SN96|Q9SN96_ARATH AT3g46430/F18L15_150 OS=Arabidopsis thaliana GN=F18L15.150 PE=2 SV=1	1	1	1	0	0	1	1	0	0	6.5846	0	20	20	0	0	23041000	11006000	12035000	0	0	3668800	4011600	0	0	2	1452
Q8VZB5	Q8VZB5		F18O22_50	>tr|Q8VZB5|Q8VZB5_ARATH Putative uncharacterized protein At5g14260 OS=Arabidopsis thaliana GN=F18O22_50 PE=1 SV=1	1	2	1	3	1	2	1	3	1	57.585	0	4.5	2.3	8.4	2.3	46578000	10233000	8104300	10608000	17634000	444890	352360	461200	766690	5	924
Q9SZD6;F4JMU5	Q9SZD6;F4JMU5	Elongation factor Ts	F19B15.90;emb2726	>tr|Q9SZD6|Q9SZD6_ARATH Elongation factor Ts OS=Arabidopsis thaliana GN=F19B15.90 PE=2 SV=1;>tr|F4JMU5|F4JMU5_ARATH Isoform of Q9SZD6, Elongation factor Ts OS=Arabidopsis thaliana GN=emb2726 PE=3 SV=1	2	5	5	6	2	5	5	6	2	103.78	0	5.5	7.1	9.7	2.7	183290000	58084000	38710000	49250000	37249000	1262700	841520	1070700	809770	18	1507
Q9LFS3	Q9LFS3		F1N13_150	>tr|Q9LFS3|Q9LFS3_ARATH 3-oxo-5-alpha-steroid 4-dehydrogenase family protein OS=Arabidopsis thaliana GN=F1N13_150 PE=2 SV=1	1	1	2	0	1	1	2	0	1	30.126	0	3.4	6.7	0	3.4	105150000	17665000	50165000	0	37324000	2523600	7166400	0	5332000	5	1195
O64490	O64490		F20D22.6	>tr|O64490|O64490_ARATH F20D22.6 protein OS=Arabidopsis thaliana GN=F20D22.6 PE=2 SV=1	1	3	0	0	0	3	0	0	0	50.853	0	10.5	0	0	0	31699000	31699000	0	0	0	1668400	0	0	0	3	419
Q9SHG8	Q9SHG8		F20D23.21	>tr|Q9SHG8|Q9SHG8_ARATH At1g17100 OS=Arabidopsis thaliana GN=F20D23.21 PE=2 SV=1	1	2	1	4	2	2	1	4	2	25.388	0	21.6	6.9	36.2	21.6	117970000	42809000	4352300	44225000	26587000	3891800	395660	4020500	2417000	9	1409
Q9SZP6	Q9SZP6		F20M13.250	>tr|Q9SZP6|Q9SZP6_ARATH 1-phosphatidylinositol phosphodiesterase-related protein OS=Arabidopsis thaliana GN=F20M13.250 PE=2 SV=1	1	0	1	1	1	0	1	1	1	36.289	0	0	3.5	3.5	3.5	3629700	0	363080	605180	2661400	0	20171	33621	147860	3	1509
Q9SRR8	Q9SRR8		F21O3.19	>tr|Q9SRR8|Q9SRR8_ARATH 2Fe-2S ferredoxin-like protein OS=Arabidopsis thaliana GN=F21O3.19 PE=2 SV=1	1	0	1	0	0	0	1	0	0	17.602	0	0	8.2	0	0	9663800	0	9663800	0	0	0	1073800	0	0	1	1463
O65502	O65502		F23E12.190	>tr|O65502|O65502_ARATH AT4g35250/F23E12_190 OS=Arabidopsis thaliana GN=F23E12.190 PE=1 SV=1	1	8	10	6	6	8	10	6	6	43.723	0	25.1	26.6	18.2	18.7	1915000000	492070000	606700000	37728000	778510000	19683000	24268000	1509100	31140000	34	435
Q9XIF5	Q9XIF5		F23H11.4	>tr|Q9XIF5|Q9XIF5_ARATH Putative DNAJ heat shock protein OS=Arabidopsis thaliana GN=F23H11.4 PE=4 SV=1	1	0	1	1	0	0	1	1	0	36.612	0.0068871	0	2.1	2.1	0	16629000	0	10584000	6044900	0	0	661500	377810	0	2	1528
Q9CAD1;F4I3P5	Q9CAD1;F4I3P5		F24D7.15;At1g63660	>tr|Q9CAD1|Q9CAD1_ARATH At1g63660 OS=Arabidopsis thaliana GN=F24D7.15 PE=2 SV=1;>tr|F4I3P5|F4I3P5_ARATH Isoform of Q9CAD1, GMP-synthase-C and glutamine amidotransferase domain-containing protein OS=Arabidopsis thaliana GN=At1g63660 PE=4 SV=1	2	5	10	2	3	5	10	2	3	59.314	0	13.1	22.1	4.9	6.2	328860000	71205000	178580000	8418900	70649000	2225200	5580700	263090	2207800	20	1081
Q9M1J7	Q9M1J7		F24I3.90	>sp|Q9M1J7|SSL8_ARATH Protein STRICTOSIDINE SYNTHASE-LIKE 8 OS=Arabidopsis thaliana GN=SSL8 PE=2 SV=1	1	1	0	0	1	1	0	0	1	41.98	0	4.8	0	0	4.8	16136000	6399800	0	0	9735800	304750	0	0	463610	2	1316
Q9SSJ0;F4J6A1	Q9SSJ0;F4J6A1	Eukaryotic translation initiation factor 3 subunit G	F24K9.7;EIF3G1	>tr|Q9SSJ0|Q9SSJ0_ARATH Isoform of F4J6A1, Eukaryotic translation initiation factor 3 subunit G OS=Arabidopsis thaliana GN=F24K9.7 PE=2 SV=1;>tr|F4J6A1|F4J6A1_ARATH Eukaryotic translation initiation factor 3 subunit G OS=Arabidopsis thaliana GN=EIF3G1 PE=3	2	0	1	0	1	0	1	0	1	32.714	0	0	3.1	0	3.1	1791600	0	341600	0	1450000	0	17979	0	76316	2	226
Q9C9I7	Q9C9I7		F26A9.12	>tr|Q9C9I7|Q9C9I7_ARATH Putative uncharacterized protein At1g71500 OS=Arabidopsis thaliana GN=F26A9.12 PE=2 SV=1	1	5	7	4	6	5	7	4	6	31.727	0	24.7	30.3	22.3	28.2	1646300000	305140000	824140000	38230000	478840000	16952000	45785000	2123900	26602000	22	1072
Q9SF16-2;Q9SF16	Q9SF16-2;Q9SF16		F26K24.12	>sp|Q9SF16-2|TCPH_ARATH Isoform of Q9SF16, Isoform 2 of T-complex protein 1 subunit eta OS=Arabidopsis thaliana GN=CCT7;>sp|Q9SF16|TCPH_ARATH T-complex protein 1 subunit eta OS=Arabidopsis thaliana GN=CCT7 PE=1 SV=1	2	3	0	3	1	3	0	3	1	59.515	0	6.3	0	5.6	2	72308000	34703000	0	26685000	10920000	1051600	0	808640	330900	7	1395
Q9SF21	Q9SF21		F26K24.6	>tr|Q9SF21|Q9SF21_ARATH At3g11770 OS=Arabidopsis thaliana GN=F26K24.6 PE=2 SV=1	1	1	1	1	0	1	1	1	0	22.956	0	5.5	5.5	5.5	0	42756000	16741000	15978000	10037000	0	1195800	1141300	716950	0	3	1396
Q9LZJ2	Q9LZJ2		F26K9_160	>tr|Q9LZJ2|Q9LZJ2_ARATH AT3g62730/F26K9_160 OS=Arabidopsis thaliana GN=F26K9_160 PE=2 SV=1	1	0	0	1	0	0	0	1	0	34.731	0	0	0	5.4	0	4153600	0	0	4153600	0	0	0	218610	0	1	1302
Q94JY0;Q3E7I4;F4JJY7	Q94JY0;Q3E7I4;F4JJY7		F28A23.80;At4g34090	>tr|Q94JY0|Q94JY0_ARATH Isoform of P42753, Cyclin delta-3 OS=Arabidopsis thaliana GN=F28A23.80 PE=2 SV=1;>tr|Q3E7I4|Q3E7I4_ARATH Isoform of P42753, Uncharacterized protein OS=Arabidopsis thaliana GN=At4g34090 PE=4 SV=2;>tr|F4JJY7|F4JJY7_ARATH Isoform of P4	3	0	0	0	1	0	0	0	1	36.909	0	0	0	0	3.6	27236000	0	0	0	27236000	0	0	0	1602100	1	257
Q9C713	Q9C713		F28G11.14	>sp|Q9C713|SYRC_ARATH Arginine--tRNA ligase, cytoplasmic OS=Arabidopsis thaliana GN=At1g66530 PE=1 SV=1	1	1	2	0	2	1	0	0	2	66.445	0	1.2	3.2	0	2.4	15050000	2688300	0	0	12361000	84010	0	0	386300	1	1064
Q9LP53;Q9SR12;O22969	Q9LP53;Q9SR12;O22969	Uncharacterized protein At2g34160	F28N24.7;F7O18.10	>tr|Q9LP53|Q9LP53_ARATH Alba DNA/RNA-binding protein OS=Arabidopsis thaliana GN=F28N24.7 PE=1 SV=1;>tr|Q9SR12|Q9SR12_ARATH At3g04620 OS=Arabidopsis thaliana GN=F7O18.10 PE=1 SV=1;>sp|O22969|Y2416_ARATH Uncharacterized protein At2g34160 OS=Arabidopsis thali	3	1	0	0	1	1	0	0	1	14.574	0	8.5	0	0	11.5	693150000	6471500	0	0	686680000	719050	0	0	76298000	2	1229
Q9SRD4	Q9SRD4		F28O16.16	>tr|Q9SRD4|Q9SRD4_ARATH Indole glucosinolate o-methyltransferase OS=Arabidopsis thaliana GN=F28O16.16 PE=2 SV=1	1	0	1	2	1	0	1	2	1	40.222	0	0	4.9	9.3	4.9	53935000	0	14324000	20313000	19299000	0	795770	1128500	1072200	4	1461
Q9LFM3	Q9LFM3		F2I11_230	>tr|Q9LFM3|Q9LFM3_ARATH At5g11340 OS=Arabidopsis thaliana GN=F2I11_230 PE=2 SV=1	1	0	1	0	0	0	1	0	0	18.553	0	0	6.1	0	0	25361000	0	25361000	0	0	0	2536100	0	0	1	1194
Q9LFJ7;Q9M9N1	Q9LFJ7		F2K13_210	>tr|Q9LFJ7|Q9LFJ7_ARATH ADP-ribosylation factor B1B OS=Arabidopsis thaliana GN=F2K13_210 PE=2 SV=1	2	1	20	8	4	1	20	8	4	21.833	0	6.2	84.4	51	26.6	46655000000	15302000	46258000000	254290000	127800000	1391100	4205300000	23117000	11618000	224	1193
Q9ZNS2	Q9ZNS2		F4C21.36	>tr|Q9ZNS2|Q9ZNS2_ARATH Auxin-responsive GH3 family protein OS=Arabidopsis thaliana GN=F4C21.36 PE=2 SV=1	1	0	0	1	0	0	0	1	0	66.858	0	0	0	2.7	0	2146400	0	0	2146400	0	0	0	79497	0	1	1532
Q9S791;F4I4N5;F4I4N4	Q9S791		F5A18.5	>tr|Q9S791|Q9S791_ARATH AT1G70770 protein OS=Arabidopsis thaliana GN=F5A18.5 PE=1 SV=1	3	5	7	0	4	5	6	0	3	66.864	0	9.2	11	0	7.7	395620000	76627000	131460000	0	187530000	2394600	4108100	0	5860400	15	1349
O04482	O04482		F5I14.18	>tr|O04482|O04482_ARATH Ubiquitin carboxyl-terminal hydrolase OS=Arabidopsis thaliana GN=F5I14.18 PE=1 SV=1	1	0	0	0	1	0	0	0	1	37.498	0	0	0	0	2.4	5372900	0	0	0	5372900	0	0	0	335810	1	345
Q9C969	Q9C969		F5I6.11	>tr|Q9C969|Q9C969_ARATH At1g80360 OS=Arabidopsis thaliana GN=F5I6.11 PE=1 SV=1	1	0	0	1	0	0	0	1	0	43.761	0	0	0	2.5	0	631970	0	0	631970	0	0	0	37174	0	1	1069
Q9M328;Q8LC99	Q9M328;Q8LC99		F5K20_290;At3g53990	>tr|Q9M328|Q9M328_ARATH AT3G53990 protein OS=Arabidopsis thaliana GN=F5K20_290 PE=2 SV=1;>tr|Q8LC99|Q8LC99_ARATH Isoform of Q9M328, Adenine nucleotide alpha hydrolases-like superfamily protein OS=Arabidopsis thaliana GN=At3g53990 PE=2 SV=1	2	1	2	0	0	1	2	0	0	17.793	0	5.6	13.1	0	0	33431000	8611200	24820000	0	0	782830	2256300	0	0	3	1322
Q9FXH3;Q9FWT4	Q9FXH3;Q9FWT4		F6F9.20;F1B16.1	>tr|Q9FXH3|Q9FXH3_ARATH ATP-dependent protease La domain-containing protein OS=Arabidopsis thaliana GN=F6F9.20 PE=2 SV=1;>tr|Q9FWT4|Q9FWT4_ARATH ATP-dependent protease La domain-containing protein OS=Arabidopsis thaliana GN=F1B16.1 PE=2 SV=1	2	1	1	0	0	1	1	0	0	31.371	0	4.7	4.7	0	0	19209000	9596700	9611900	0	0	799730	800990	0	0	2	1165
Q9SZW6	Q9SZW6		F6G3.160	>tr|Q9SZW6|Q9SZW6_ARATH Putative uncharacterized protein AT4g30130 OS=Arabidopsis thaliana GN=F6G3.160 PE=2 SV=1	1	1	0	1	0	1	0	1	0	81.799	0	2.2	0	2.2	0	8358500	2842700	0	5515800	0	71069	0	137890	0	2	1511
Q9SZV4	Q9SZV4		F6G3.40	>tr|Q9SZV4|Q9SZV4_ARATH AT4g30010/F6G3_40 OS=Arabidopsis thaliana GN=F6G3.40 PE=2 SV=1	1	1	0	0	1	1	0	0	1	10.439	0	10	0	0	10	94442000	42307000	0	0	52135000	8461400	0	0	10427000	2	1510
Q9XI93	Q9XI93		F7A19.2	>tr|Q9XI93|Q9XI93_ARATH At1g13930/F16A14.27 OS=Arabidopsis thaliana GN=F7A19.2 PE=1 SV=1	1	0	0	0	1	0	0	0	1	16.163	0	0	0	0	7.1	11241000	0	0	0	11241000	0	0	0	1249000	1	1524
Q9LMQ2	Q9LMQ2		F7H2.16	>tr|Q9LMQ2|Q9LMQ2_ARATH Chlorophyll A-B binding protein OS=Arabidopsis thaliana GN=F7H2.16 PE=1 SV=1	1	4	3	4	3	4	3	4	3	27.522	0	19	15.9	17.8	15.9	1562500000	215520000	655630000	47948000	643430000	17960000	54636000	3995600	53619000	16	1222
Q9LMR1	Q9LMR1		F7H2.7	>tr|Q9LMR1|Q9LMR1_ARATH At1g15730/F7H2_7 OS=Arabidopsis thaliana GN=F7H2.7 PE=2 SV=1	1	3	3	1	2	1	1	0	0	50.258	0	8.5	8.5	3.1	5.6	6902500	863080	6039400	0	0	47949	335520	0	0	2	1223
Q9LFB5	Q9LFB5		F7J8_190	>tr|Q9LFB5|Q9LFB5_ARATH AT5g01210/F7J8_190 OS=Arabidopsis thaliana GN=F7J8_190 PE=2 SV=1	1	1	1	3	0	1	1	3	0	52.331	0	3.2	3.2	7.6	0	24630000	6488600	7280100	10861000	0	270360	303340	452540	0	5	1191
Q9SR15;F4J4T3	Q9SR15;F4J4T3		F7O18.7;At3g04600	>sp|Q9SR15|SYWC_ARATH Tryptophan--tRNA ligase, cytoplasmic OS=Arabidopsis thaliana GN=At3g04600 PE=2 SV=1;>tr|F4J4T3|F4J4T3_ARATH Isoform of Q9SR15, Tryptophanyl-tRNA synthetase-like protein OS=Arabidopsis thaliana GN=At3g04600 PE=3 SV=1	2	2	2	1	1	2	2	1	1	45.754	0	5.7	5.2	3	3	45637000	13262000	10756000	2536700	19082000	552590	448170	105700	795080	5	223
Q9LF98;Q9LZR9;F4KGQ0	Q9LF98		F8J2_100	>tr|Q9LF98|Q9LF98_ARATH Fructose-bisphosphate aldolase OS=Arabidopsis thaliana GN=F8J2_100 PE=1 SV=1	3	14	13	17	7	8	7	10	3	38.539	0	58.1	56.7	66.2	33.8	2129500000	524140000	561660000	626480000	417180000	22789000	24420000	27238000	18138000	66	1190
O81493;F4JZS4	O81493		F9D12.8	>tr|O81493|O81493_ARATH F9D12.8 protein OS=Arabidopsis thaliana GN=F9D12.8 PE=2 SV=1	2	0	1	3	0	0	1	2	0	39.826	0	0	2.6	10	0	24982000	0	13540000	11442000	0	0	796450	673080	0	3	463
Q9SUR0	Q9SUR0		F9D16.140	>tr|Q9SUR0|Q9SUR0_ARATH AT4G23670 protein OS=Arabidopsis thaliana GN=F9D16.140 PE=2 SV=1	1	1	1	3	0	0	0	1	0	17.518	0	11.9	11.9	19.2	0	6750900	0	0	6750900	0	0	0	750100	0	1	1491
Q9SUQ9;Q9ZVF3;O23267;Q9ZVF2;Q9LIM9;Q39132	Q9SUQ9;Q9ZVF3	MLP-like protein 328	F9D16.150;MLP328	>tr|Q9SUQ9|Q9SUQ9_ARATH AT4g23680/F9D16_150 OS=Arabidopsis thaliana GN=F9D16.150 PE=2 SV=1;>sp|Q9ZVF3|ML328_ARATH MLP-like protein 328 OS=Arabidopsis thaliana GN=MLP328 PE=2 SV=1	6	3	1	2	2	2	0	0	2	17.473	0	26.5	11.9	11.9	12.6	124750000	29389000	11504000	42717000	41141000	3265500	1278200	4746400	4571200	8	1490
Q9C9P3;F4HXD1;F4IFA4	Q9C9P3;F4HXD1		F9E10.24;At1g74910	>tr|Q9C9P3|Q9C9P3_ARATH ADP-glucose pyrophosphorylase family protein OS=Arabidopsis thaliana GN=F9E10.24 PE=1 SV=1;>tr|F4HXD1|F4HXD1_ARATH Isoform of Q9C9P3, ADP-glucose pyrophosphorylase family protein OS=Arabidopsis thaliana GN=At1g74910 PE=1 SV=1	3	5	6	2	2	5	6	2	2	45.563	0	14	16.4	6.3	5.8	230750000	72936000	84948000	11282000	61585000	2917400	3397900	451280	2463400	15	1074
Q9XI22;Q9LW17;Q9SSS7	Q9XI22;Q9LW17;Q9SSS7		F9L1.42;At3g15610;F6D8.2	>tr|Q9XI22|Q9XI22_ARATH F9L1.42 protein OS=Arabidopsis thaliana GN=F9L1.42 PE=2 SV=1;>tr|Q9LW17|Q9LW17_ARATH Expressed protein OS=Arabidopsis thaliana GN=At3g15610 PE=2 SV=1;>tr|Q9SSS7|Q9SSS7_ARATH AT1G52730 protein OS=Arabidopsis thaliana GN=F6D8.2 PE=2 S	3	0	0	1	0	0	0	1	0	36.344	0	0	0	3.9	0	4149900	0	0	4149900	0	0	0	197620	0	1	1276
Q9SJU4;F4IGL5;F4IGL7	Q9SJU4;F4IGL5;F4IGL7	Probable fructose-bisphosphate aldolase 1, chloroplastic	FBA1	>sp|Q9SJU4|ALFC1_ARATH Probable fructose-bisphosphate aldolase 1, chloroplastic OS=Arabidopsis thaliana GN=FBA1 PE=1 SV=2;>tr|F4IGL5|F4IGL5_ARATH Isoform of Q9SJU4, Fructose-bisphosphate aldolase OS=Arabidopsis thaliana GN=FBA1 PE=3 SV=1;>tr|F4IGL7|F4IGL7_	3	9	8	9	4	4	3	4	2	42.93	0	28.6	26.6	31.1	12.5	444310000	189750000	82310000	97150000	75095000	9035900	3919500	4626200	3576000	13	1433
Q944G9;F4JUJ5	Q944G9;F4JUJ5	Probable fructose-bisphosphate aldolase 2, chloroplastic	FBA2	>sp|Q944G9|ALFC2_ARATH Probable fructose-bisphosphate aldolase 2, chloroplastic OS=Arabidopsis thaliana GN=FBA2 PE=1 SV=2;>tr|F4JUJ5|F4JUJ5_ARATH Isoform of Q944G9, Fructose-bisphosphate aldolase OS=Arabidopsis thaliana GN=FBA2 PE=1 SV=1	2	11	10	10	5	6	5	5	3	42.987	0	33.7	28.1	29.1	18.6	1417200000	401470000	321760000	328080000	365870000	17455000	13990000	14264000	15907000	37	982
Q9ZU52	Q9ZU52	Probable fructose-bisphosphate aldolase 3, chloroplastic	FBA3	>sp|Q9ZU52|ALFC3_ARATH Probable fructose-bisphosphate aldolase 3, chloroplastic OS=Arabidopsis thaliana GN=FBA3 PE=1 SV=1	1	1	1	2	0	0	0	1	0	42.327	0	2.3	2.3	5.1	0	1528100	0	0	1528100	0	0	0	72764	0	1	1554
P25851	P25851	Fructose-1,6-bisphosphatase, chloroplastic	FBP	>sp|P25851|F16P1_ARATH Fructose-1,6-bisphosphatase, chloroplastic OS=Arabidopsis thaliana GN=FBP PE=1 SV=2	1	2	3	4	0	2	3	4	0	45.161	0	6.7	9.8	9.6	0	111970000	23180000	40185000	48603000	0	1220000	2115000	2558100	0	11	524
Q570B4	Q570B4	3-ketoacyl-CoA synthase 10	FDH	>sp|Q570B4|KCS10_ARATH 3-ketoacyl-CoA synthase 10 OS=Arabidopsis thaliana GN=FDH PE=1 SV=2	1	2	2	0	4	2	2	0	4	61.96	0	5.8	5.5	0	8.4	222590000	23089000	29014000	0	170490000	796170	1000500	0	5878800	8	801
Q9S7E4	Q9S7E4	Formate dehydrogenase, mitochondrial	FDH1	>sp|Q9S7E4|FDH_ARATH Formate dehydrogenase, mitochondrial OS=Arabidopsis thaliana GN=FDH1 PE=1 SV=1	1	0	2	0	5	0	2	0	5	42.409	0	0	5.5	0	16.9	205350000	0	14764000	0	190580000	0	703050	0	9075400	7	1353
P37107	P37107	Signal recognition particle 54 kDa protein, chloroplastic	FFC	>sp|P37107|SR54C_ARATH Signal recognition particle 54 kDa protein, chloroplastic OS=Arabidopsis thaliana GN=FFC PE=1 SV=1	1	7	11	2	5	7	11	2	5	61.232	0	13.7	21.5	4.1	12.4	420230000	87231000	236240000	4866800	91895000	2813900	7620600	157000	2964300	32	562
Q9SE96	Q9SE96	GEM-like protein 1	FIP1	>sp|Q9SE96|GEML1_ARATH GEM-like protein 1 OS=Arabidopsis thaliana GN=FIP1 PE=1 SV=1	1	1	2	0	1	1	2	0	1	27.958	0	4.6	9.3	0	4.6	49156000	5929200	21458000	0	21769000	370580	1341100	0	1360600	4	1387
Q9LDY5	Q9LDY5	Peptidyl-prolyl cis-trans isomerase FKBP17-2, chloroplastic	FKBP17-2	>sp|Q9LDY5|FK172_ARATH Peptidyl-prolyl cis-trans isomerase FKBP17-2, chloroplastic OS=Arabidopsis thaliana GN=FKBP17-2 PE=1 SV=1	1	0	1	0	0	0	1	0	0	26.529	0	0	4.5	0	0	12421000	0	12421000	0	0	0	1242100	0	0	1	1182
Q9FM65	Q9FM65	Fasciclin-like arabinogalactan protein 1	FLA1	>sp|Q9FM65|FLA1_ARATH Fasciclin-like arabinogalactan protein 1 OS=Arabidopsis thaliana GN=FLA1 PE=1 SV=1	1	1	1	0	0	1	1	0	0	44.849	0	3.8	3.3	0	0	13145000	4701700	8443200	0	0	276570	496660	0	0	2	1140
O22126;Q9LZX4	O22126	Fasciclin-like arabinogalactan protein 8	FLA8	>sp|O22126|FLA8_ARATH Fasciclin-like arabinogalactan protein 8 OS=Arabidopsis thaliana GN=FLA8 PE=1 SV=1	2	6	7	1	4	6	7	1	4	43.074	0	16.4	24	2.6	17.4	386370000	160160000	118540000	6125100	101540000	10677000	7902600	408340	6769700	19	353
F4JIW8;Q9SZB3;B3H6K6	F4JIW8;Q9SZB3;B3H6K6		FLDH;F17M5.120	>tr|F4JIW8|F4JIW8_ARATH Isoform of Q9SZB3, Rossmann-fold NAD(P)-binding domain-containing protein OS=Arabidopsis thaliana GN=FLDH PE=4 SV=1;>tr|Q9SZB3|Q9SZB3_ARATH Putative uncharacterized protein AT4g33360 OS=Arabidopsis thaliana GN=F17M5.120 PE=2 SV=1;>t	3	1	2	0	1	1	2	0	1	35.98	0	4	8	0	4	68489000	8595200	22049000	0	37845000	452380	1160500	0	1991800	4	251
Q9LHH7	Q9LHH7	Bifunctional protein FolD 2;Methylenetetrahydrofolate dehydrogenase;Methenyltetrahydrofolate cyclohydrolase	FOLD2	>sp|Q9LHH7|FOLD2_ARATH Bifunctional protein FolD 2 OS=Arabidopsis thaliana GN=FOLD2 PE=2 SV=1	1	2	2	1	3	2	2	1	3	31.589	0	7.4	7.4	2.7	10.7	70120000	1247300	1559500	6953700	60359000	62365	77974	347680	3018000	9	1198
O65271	O65271	Bifunctional protein FolD 4, chloroplastic;Methylenetetrahydrofolate dehydrogenase;Methenyltetrahydrofolate cyclohydrolase	FOLD4	>sp|O65271|FOLD4_ARATH Bifunctional protein FolD 4, chloroplastic OS=Arabidopsis thaliana GN=FOLD4 PE=1 SV=1	1	0	2	0	1	0	2	0	1	38.741	0	0	7.2	0	3.9	55287000	0	34109000	0	21178000	0	1624200	0	1008500	3	430
Q09152-2;Q09152	Q09152-2;Q09152	Farnesyl pyrophosphate synthase 1, mitochondrial	FPS1	>sp|Q09152-2|FPPS1_ARATH Isoform of Q09152, Isoform Cytoplasmic of Farnesyl pyrophosphate synthase 1, mitochondrial OS=Arabidopsis thaliana GN=FPS1;>sp|Q09152|FPPS1_ARATH Farnesyl pyrophosphate synthase 1, mitochondrial OS=Arabidopsis thaliana GN=FPS1 PE=2	2	2	0	0	0	2	0	0	0	39.696	0	7.9	0	0	0	5673100	5673100	0	0	0	333710	0	0	0	1	710
P21276;F4JRV2	P21276;F4JRV2	Superoxide dismutase [Fe] 1, chloroplastic;Superoxide dismutase	FSD1	>sp|P21276|SODF1_ARATH Superoxide dismutase [Fe] 1, chloroplastic OS=Arabidopsis thaliana GN=FSD1 PE=1 SV=4;>tr|F4JRV2|F4JRV2_ARATH Isoform of P21276, Superoxide dismutase OS=Arabidopsis thaliana GN=FSD1 PE=3 SV=1	2	3	2	2	0	3	2	2	0	23.791	0	22.2	9	9	0	54285000	30779000	7636700	15869000	0	3419900	848520	1763300	0	6	512
Q39102	Q39102	ATP-dependent zinc metalloprotease FTSH 1, chloroplastic	FTSH1	>sp|Q39102|FTSH1_ARATH ATP-dependent zinc metalloprotease FTSH 1, chloroplastic OS=Arabidopsis thaliana GN=FTSH1 PE=1 SV=2	1	7	14	4	7	1	3	0	1	76.758	0	13.7	23.9	6.3	14.1	80701000	13903000	36995000	0	29803000	421290	1121100	0	903130	6	747
O80860;F4K9Q6;Q1PDW5	O80860	ATP-dependent zinc metalloprotease FTSH 2, chloroplastic	FTSH2	>sp|O80860|FTSH2_ARATH ATP-dependent zinc metalloprotease FTSH 2, chloroplastic OS=Arabidopsis thaliana GN=FTSH2 PE=1 SV=1	3	15	18	6	10	7	9	2	4	74.157	0	24.2	27.8	12.2	18.8	3502100000	576280000	1960200000	40004000	925650000	17463000	59401000	1212200	28050000	57	457
Q9FH02	Q9FH02	ATP-dependent zinc metalloprotease FTSH 5, chloroplastic	FTSH5	>sp|Q9FH02|FTSH5_ARATH ATP-dependent zinc metalloprotease FTSH 5, chloroplastic OS=Arabidopsis thaliana GN=FTSH5 PE=1 SV=1	1	9	19	7	9	3	8	3	3	75.231	0	19	32.7	14.6	19.5	2183500000	304690000	1225900000	55914000	596990000	10507000	42272000	1928100	20586000	55	1109
Q8W585	Q8W585	ATP-dependent zinc metalloprotease FTSH 8, chloroplastic	FTSH8	>sp|Q8W585|FTSH8_ARATH ATP-dependent zinc metalloprotease FTSH 8, chloroplastic OS=Arabidopsis thaliana GN=FTSH8 PE=1 SV=1	1	10	13	4	6	2	4	0	0	73.198	0	19.9	24.2	7.2	11.2	87535000	23103000	64433000	0	0	770100	2147800	0	0	6	937
Q42545	Q42545	Cell division protein FtsZ homolog 1, chloroplastic	FTSZ1	>sp|Q42545|FTSZ1_ARATH Cell division protein FtsZ homolog 1, chloroplastic OS=Arabidopsis thaliana GN=FTSZ1 PE=1 SV=2	1	2	6	0	1	2	6	0	1	45.564	0	4.8	23.1	0	3.2	324980000	53297000	259760000	0	11921000	2664900	12988000	0	596050	9	775
O82533	O82533	Cell division protein FtsZ homolog 2-1, chloroplastic	FTSZ2-1	>sp|O82533|FTZ21_ARATH Cell division protein FtsZ homolog 2-1, chloroplastic OS=Arabidopsis thaliana GN=FTSZ2-1 PE=1 SV=2	1	7	8	1	9	4	5	0	6	50.721	0	20.9	26.4	2.9	26.8	643690000	140260000	266770000	0	236650000	6679300	12703000	0	11269000	26	473
Q9LXJ0	Q9LXJ0	Cell division protein FtsZ homolog 2-2, chloroplastic	FTSZ2-2	>sp|Q9LXJ0|FTZ22_ARATH Cell division protein FtsZ homolog 2-2, chloroplastic OS=Arabidopsis thaliana GN=FTSZ2-2 PE=1 SV=1	1	4	5	1	4	1	2	0	1	50.317	0	12.1	14.2	3	12.1	85159000	6168500	36143000	0	42848000	308430	1807100	0	2142400	4	1281
P93033;B3H477;Q9FI53;Q9FI53-2	P93033	Fumarate hydratase 1, mitochondrial	FUM1	>sp|P93033|FUM1_ARATH Fumarate hydratase 1, mitochondrial OS=Arabidopsis thaliana GN=FUM1 PE=2 SV=2	4	4	1	5	4	4	1	5	4	52.999	0	10	2.6	12.4	9.8	145410000	41088000	18994000	38332000	46993000	1580300	730520	1474300	1807400	14	690
Q42521;Q9ZPS3;Q9ZPS4	Q42521;Q9ZPS3;Q9ZPS4	Glutamate decarboxylase 1;Glutamate decarboxylase 4;Glutamate decarboxylase 3	GAD1;GAD4;GAD3	>sp|Q42521|DCE1_ARATH Glutamate decarboxylase 1 OS=Arabidopsis thaliana GN=GAD1 PE=1 SV=2;>sp|Q9ZPS3|DCE4_ARATH Glutamate decarboxylase 4 OS=Arabidopsis thaliana GN=GAD4 PE=1 SV=1;>sp|Q9ZPS4|DCE3_ARATH Glutamate decarboxylase 3 OS=Arabidopsis thaliana GN=G	3	1	2	3	2	1	2	3	0	57.066	0	2.4	4.6	7.8	3	59177000	8029300	35112000	16035000	0	334550	1463000	668140	0	6	772
Q42472;Q56W28;Q9LSH2;F4J6E0	Q42472;Q56W28	Glutamate decarboxylase 2;Glutamate decarboxylase	GAD2	>sp|Q42472|DCE2_ARATH Glutamate decarboxylase 2 OS=Arabidopsis thaliana GN=GAD2 PE=1 SV=1;>tr|Q56W28|Q56W28_ARATH Isoform of Q42472, Glutamate decarboxylase OS=Arabidopsis thaliana GN=GAD2 PE=2 SV=1	4	1	2	1	4	1	2	1	2	56.14	0	2.4	4.3	2.8	9.3	286230000	12788000	121890000	3150300	148390000	491860	4688300	121160	5707500	8	769
Q9SEE5	Q9SEE5	Galactokinase	GAL1	>sp|Q9SEE5|GALK1_ARATH Galactokinase OS=Arabidopsis thaliana GN=GAL1 PE=1 SV=2	1	3	5	6	5	3	5	6	5	54.34	0	10.7	14.9	18.8	15.7	403750000	71644000	95259000	44922000	191930000	2985200	3969100	1871700	7996900	21	1388
F4KAQ8;Q9FMV1;Q9SMN1	F4KAQ8;Q9FMV1;Q9SMN1	Gamma carbonic anhydrase-like 1, mitochondrial;Gamma carbonic anhydrase-like 2, mitochondrial	GAMMA CAL1;GAMMACAL1;GAMMACAL2	>tr|F4KAQ8|F4KAQ8_ARATH Isoform of Q9FMV1, Gamma carbonic anhydrase like 1 OS=Arabidopsis thaliana GN=GAMMA CAL1 PE=4 SV=1;>sp|Q9FMV1|GCAL1_ARATH Gamma carbonic anhydrase-like 1, mitochondrial OS=Arabidopsis thaliana GN=GAMMACAL1 PE=1 SV=1;>sp|Q9SMN1|GCAL2	3	0	1	0	0	0	1	0	0	30.561	0	0	4.3	0	0	11033000	0	11033000	0	0	0	735550	0	0	1	318
P25856	P25856	Glyceraldehyde-3-phosphate dehydrogenase GAPA1, chloroplastic	GAPA1	>sp|P25856|G3PA1_ARATH Glyceraldehyde-3-phosphate dehydrogenase GAPA1, chloroplastic OS=Arabidopsis thaliana GN=GAPA1 PE=1 SV=3	1	21	20	18	21	7	8	4	8	42.489	0	66.7	63.1	52.3	63.4	23924000000	3966100000	6653100000	930420000	12374000000	158650000	266120000	37217000	494970000	103	526
Q9LPW0-2;Q9LPW0	Q9LPW0-2;Q9LPW0	Glyceraldehyde-3-phosphate dehydrogenase GAPA2, chloroplastic	GAPA2	>sp|Q9LPW0-2|G3PA2_ARATH Isoform of Q9LPW0, Isoform 2 of Glyceraldehyde-3-phosphate dehydrogenase GAPA2, chloroplastic OS=Arabidopsis thaliana GN=GAPA2;>sp|Q9LPW0|G3PA2_ARATH Glyceraldehyde-3-phosphate dehydrogenase GAPA2, chloroplastic OS=Arabidopsis thal	2	18	18	17	18	2	3	2	2	37.667	0	54.6	52.6	53.1	57.1	5418900000	834270000	1462900000	99037000	3022700000	43909000	76996000	5212500	159090000	29	1234
F4HNZ6	F4HNZ6		GAPA-2	>tr|F4HNZ6|F4HNZ6_ARATH Isoform of Q9LPW0, Glyceraldehyde-3-phosphate dehydrogenase (NADP+) (Phosphorylating) OS=Arabidopsis thaliana GN=GAPA-2 PE=3 SV=1	1	14	14	13	17	0	0	0	1	34.332	0.0062198	42.3	42.3	42.9	55.2	3173200	0	0	0	3173200	0	0	0	198330	4	101
P25857	P25857	Glyceraldehyde-3-phosphate dehydrogenase GAPB, chloroplastic	GAPB	>sp|P25857|G3PB_ARATH Glyceraldehyde-3-phosphate dehydrogenase GAPB, chloroplastic OS=Arabidopsis thaliana GN=GAPB PE=1 SV=2	1	22	24	21	25	17	20	16	20	47.659	0	48.3	55.9	49.4	64.2	44486000000	5393200000	10087000000	2020100000	26986000000	192620000	360240000	72146000	963790000	126	527
P25858	P25858	Glyceraldehyde-3-phosphate dehydrogenase GAPC1, cytosolic	GAPC1	>sp|P25858|G3PC1_ARATH Glyceraldehyde-3-phosphate dehydrogenase GAPC1, cytosolic OS=Arabidopsis thaliana GN=GAPC1 PE=1 SV=2	1	16	20	16	21	0	2	0	0	36.914	0	52.7	64.2	57.4	62.1	274880000	0	274880000	0	0	0	13090000	0	0	2	528
Q9FX54;F4HQT1	Q9FX54;F4HQT1	Glyceraldehyde-3-phosphate dehydrogenase GAPC2, cytosolic	GAPC2	>sp|Q9FX54|G3PC2_ARATH Glyceraldehyde-3-phosphate dehydrogenase GAPC2, cytosolic OS=Arabidopsis thaliana GN=GAPC2 PE=1 SV=1;>tr|F4HQT1|F4HQT1_ARATH Isoform of Q9FX54, Glyceraldehyde 3-phosphate dehydrogenase OS=Arabidopsis thaliana GN=GAPC2 PE=1 SV=1	2	17	19	16	23	1	1	0	2	36.913	0	53.6	56.5	57.4	65.4	47667000000	7903200000	12860000000	1650300000	25253000000	376340000	612400000	78584000	1202500000	185	1167
Q9SAJ6;Q5E924	Q9SAJ6	Glyceraldehyde-3-phosphate dehydrogenase GAPCP1, chloroplastic	GAPCP1	>sp|Q9SAJ6|G3PP1_ARATH Glyceraldehyde-3-phosphate dehydrogenase GAPCP1, chloroplastic OS=Arabidopsis thaliana GN=GAPCP1 PE=1 SV=1	2	6	6	3	8	5	6	3	7	44.83	0	14.7	17.1	9.5	22.5	249990000	44598000	105480000	10275000	89643000	1858200	4394900	428120	3735100	21	1373
F4I0N7;P46689	F4I0N7;P46689	Gibberellin-regulated protein 1	GASA1	>tr|F4I0N7|F4I0N7_ARATH Isoform of P46689, GA-responsive GAST1 protein-like protein OS=Arabidopsis thaliana GN=GASA1 PE=4 SV=1;>sp|P46689|GASA1_ARATH Gibberellin-regulated protein 1 OS=Arabidopsis thaliana GN=GASA1 PE=2 SV=2	2	2	1	3	0	2	1	3	0	10.645	0	11.3	11.3	24.7	0	51559000	20654000	3614600	27290000	0	4130800	722930	5458000	0	8	133
O65396	O65396	Aminomethyltransferase, mitochondrial	GDCST	>sp|O65396|GCST_ARATH Aminomethyltransferase, mitochondrial OS=Arabidopsis thaliana GN=GDCST PE=2 SV=1	1	8	8	10	2	8	8	10	2	44.444	0	25.2	27.2	33.1	7.6	843830000	284250000	250540000	207980000	101060000	12921000	11388000	9453500	4593500	38	433
P25855;Q9LQL0	P25855;Q9LQL0	Glycine cleavage system H protein 1, mitochondrial;Glycine cleavage system H protein 3, mitochondrial	GDH1;GDH3	>sp|P25855|GCSH1_ARATH Glycine cleavage system H protein 1, mitochondrial OS=Arabidopsis thaliana GN=GDH1 PE=1 SV=1;>sp|Q9LQL0|GCSH3_ARATH Glycine cleavage system H protein 3, mitochondrial OS=Arabidopsis thaliana GN=GDH3 PE=1 SV=1	2	2	1	2	0	2	1	2	0	17.947	0	17.6	5.5	17.6	0	25958000	15412000	3681800	6864000	0	1541200	368180	686400	0	6	525
F4K6P9;Q38946	F4K6P9;Q38946	Glutamate dehydrogenase 2	GDH2	>tr|F4K6P9|F4K6P9_ARATH Isoform of Q38946, Glutamate dehydrogenase 2 OS=Arabidopsis thaliana GN=GDH2 PE=3 SV=1;>sp|Q38946|DHE2_ARATH Glutamate dehydrogenase 2 OS=Arabidopsis thaliana GN=GDH2 PE=1 SV=1	2	1	2	1	0	1	2	1	0	33.209	0	3.9	6.8	3.9	0	43656000	10083000	24721000	8852100	0	593100	1454200	520710	0	4	311
Q96254-2;Q96254;Q9LXC0	Q96254-2;Q96254	Guanosine nucleotide diphosphate dissociation inhibitor 1	GDI1	>sp|Q96254-2|GDI1_ARATH Isoform of Q96254, Isoform 2 of Guanosine nucleotide diphosphate dissociation inhibitor 1 OS=Arabidopsis thaliana GN=GDI1;>sp|Q96254|GDI1_ARATH Guanosine nucleotide diphosphate dissociation inhibitor 1 OS=Arabidopsis thaliana GN=GDI	3	0	0	0	9	0	0	0	5	48.438	0	0	0	0	23	314220000	0	0	0	314220000	0	0	0	14963000	10	1034
O24653	O24653	Guanosine nucleotide diphosphate dissociation inhibitor 2	GDI2	>sp|O24653|GDI2_ARATH Guanosine nucleotide diphosphate dissociation inhibitor 2 OS=Arabidopsis thaliana GN=GDI2 PE=2 SV=1	1	0	0	0	6	0	0	0	2	49.538	0	0	0	0	14.2	50199000	0	0	0	50199000	0	0	0	2182600	2	399
P94072	P94072	Germin-like protein subfamily 3 member 3	GER3	>sp|P94072|GL33_ARATH Germin-like protein subfamily 3 member 3 OS=Arabidopsis thaliana GN=GER3 PE=1 SV=1	1	1	2	2	1	1	2	2	1	21.836	0	10.9	16.1	16.1	10.9	316570000	68514000	30287000	15603000	202170000	11419000	5047800	2600600	33694000	9	697
Q9LR30;Q9LR30-2;Q9S7E9	Q9LR30;Q9LR30-2	Glutamate--glyoxylate aminotransferase 1	GGAT1	>sp|Q9LR30|GGT1_ARATH Glutamate--glyoxylate aminotransferase 1 OS=Arabidopsis thaliana GN=GGAT1 PE=1 SV=1;>sp|Q9LR30-2|GGT1_ARATH Isoform of Q9LR30, Isoform 2 of Glutamate--glyoxylate aminotransferase 1 OS=Arabidopsis thaliana GN=GGAT1	3	8	13	10	5	8	13	10	5	53.301	0	27.4	40.1	32	17.3	931440000	143830000	443950000	162310000	181340000	5327100	16443000	6011600	6716400	37	1238
F4IBT7;O65355	F4IBT7;O65355	Gamma-glutamyl hydrolase 2	GGH2	>tr|F4IBT7|F4IBT7_ARATH Isoform of O65355, Gamma-glutamyl hydrolase 2 OS=Arabidopsis thaliana GN=GGH2 PE=4 SV=1;>sp|O65355|GGH2_ARATH Gamma-glutamyl hydrolase 2 OS=Arabidopsis thaliana GN=GGH2 PE=1 SV=2	2	0	0	1	0	0	0	1	0	36.957	0	0	0	3.3	0	1704100	0	0	1704100	0	0	0	77458	0	1	165
Q9LI88	Q9LI88		GHS1	>tr|Q9LI88|Q9LI88_ARATH Genomic DNA, chromosome 3, P1 clone:MYF5 OS=Arabidopsis thaliana GN=GHS1 PE=3 SV=1	1	0	0	3	0	0	0	3	0	20.911	0	0	0	9.8	0	7782600	0	0	7782600	0	0	0	1556500	0	4	1201
Q9ZST4	Q9ZST4	Nitrogen regulatory protein P-II homolog	GLB1	>sp|Q9ZST4|GLNB_ARATH Nitrogen regulatory protein P-II homolog OS=Arabidopsis thaliana GN=GLB1 PE=1 SV=1	1	1	0	1	0	1	0	1	0	21.275	0	5.6	0	5.6	0	12236000	8028000	0	4207700	0	573430	0	300550	0	2	1551
O64765;Q940S3	O64765;Q940S3	UDP-N-acetylglucosamine diphosphorylase 2;UDP-N-acetylglucosamine diphosphorylase 1	GLCNAC1PUT2;GLCNAC1PUT1	>sp|O64765|UAP2_ARATH UDP-N-acetylglucosamine diphosphorylase 2 OS=Arabidopsis thaliana GN=GLCNAC1PUT2 PE=1 SV=1;>sp|Q940S3|UAP1_ARATH UDP-N-acetylglucosamine diphosphorylase 1 OS=Arabidopsis thaliana GN=GLCNAC1PUT1 PE=1 SV=1	2	1	0	2	0	1	0	2	0	55.759	0	2.6	0	4.4	0	9611800	4895300	0	4716500	0	203970	0	196520	0	3	427
Q94B78;B3H5Y8	Q94B78;B3H5Y8	Glycine dehydrogenase (decarboxylating) 1, mitochondrial	GLDP1	>sp|Q94B78|GCSP1_ARATH Glycine dehydrogenase (decarboxylating) 1, mitochondrial OS=Arabidopsis thaliana GN=GLDP1 PE=1 SV=2;>tr|B3H5Y8|B3H5Y8_ARATH Isoform of Q94B78, Glycine dehydrogenase [decarboxylating] 2 OS=Arabidopsis thaliana GN=GLDP1 PE=4 SV=1	2	15	13	19	8	6	7	12	5	112.92	0	18.5	16.1	24.4	11.8	1302500000	401420000	237120000	370800000	293160000	9123200	5389100	8427300	6662700	60	1007
O80988	O80988	Glycine dehydrogenase (decarboxylating) 2, mitochondrial	GLDP2	>sp|O80988|GCSP2_ARATH Glycine dehydrogenase (decarboxylating) 2, mitochondrial OS=Arabidopsis thaliana GN=GLDP2 PE=2 SV=1	1	12	8	11	3	3	2	4	0	113.77	0	13	10.6	15.9	3.5	139730000	50469000	20591000	68671000	0	1173700	478860	1597000	0	10	460
Q8W4H8	Q8W4H8	Inactive GDSL esterase/lipase-like protein 23	GLL23	>sp|Q8W4H8|GDL19_ARATH Inactive GDSL esterase/lipase-like protein 23 OS=Arabidopsis thaliana GN=GLL23 PE=1 SV=1	1	1	0	1	1	1	0	1	1	43.143	0.0021262	3.4	0	3.4	3.4	47525000	24486000	0	2936100	20103000	1288700	0	154530	1058100	3	933
Q43127	Q43127	Glutamine synthetase, chloroplastic/mitochondrial	GLN2	>sp|Q43127|GLNA2_ARATH Glutamine synthetase, chloroplastic/mitochondrial OS=Arabidopsis thaliana GN=GLN2 PE=1 SV=1	1	8	10	12	11	7	8	11	10	47.41	0	20	22.6	27.7	32.6	3469600000	387400000	653420000	728310000	1700500000	20390000	34391000	38332000	89498000	55	782
Q9LRR9;Q9LRR9-2;A8MS37;B3H4B8;Q2V3V9;O49506;O49506-2	Q9LRR9;Q9LRR9-2;A8MS37;B3H4B8;Q2V3V9	Peroxisomal (S)-2-hydroxy-acid oxidase GLO1	GLO1;At3g14420	>sp|Q9LRR9|GLO1_ARATH Peroxisomal (S)-2-hydroxy-acid oxidase GLO1 OS=Arabidopsis thaliana GN=GLO1 PE=1 SV=1;>sp|Q9LRR9-2|GLO1_ARATH Isoform of Q9LRR9, Isoform 2 of Peroxisomal (S)-2-hydroxy-acid oxidase GLO1 OS=Arabidopsis thaliana GN=GLO1;>tr|A8MS37|A8MS3	7	12	15	12	15	4	5	4	5	40.341	0	41.7	49	39.2	49	5554500000	826630000	1384200000	393780000	2949900000	37574000	62918000	17899000	134090000	71	1240
Q9LRS0;F4JFV6	Q9LRS0;F4JFV6	Peroxisomal (S)-2-hydroxy-acid oxidase GLO2	GLO2;At3g14415	>sp|Q9LRS0|GLO2_ARATH Peroxisomal (S)-2-hydroxy-acid oxidase GLO2 OS=Arabidopsis thaliana GN=GLO2 PE=1 SV=1;>tr|F4JFV6|F4JFV6_ARATH Isoform of Q9LRS0, Peroxisomal (S)-2-hydroxy-acid oxidase GLO2 OS=Arabidopsis thaliana GN=At3g14415 PE=4 SV=1	2	13	14	12	15	5	4	4	5	40.306	0	41.7	46.3	38.4	48.5	1253300000	287290000	279000000	127940000	559050000	12491000	12130000	5562700	24307000	23	1241
Q9LV03	Q9LV03	Glutamate synthase 1 [NADH], chloroplastic	GLT1	>sp|Q9LV03|GLUT1_ARATH Glutamate synthase 1 [NADH], chloroplastic OS=Arabidopsis thaliana GN=GLT1 PE=2 SV=2	1	3	1	5	2	3	1	5	2	241.9	0	1.8	0.5	2.9	1.2	42582000	11464000	862420	14559000	15697000	92449	6955	117410	126590	12	1264
Q9ZNZ7;Q9ZNZ7-2;Q9T0P4	Q9ZNZ7;Q9ZNZ7-2	Ferredoxin-dependent glutamate synthase 1, chloroplastic/mitochondrial	GLU1	>sp|Q9ZNZ7|GLTB1_ARATH Ferredoxin-dependent glutamate synthase 1, chloroplastic/mitochondrial OS=Arabidopsis thaliana GN=GLU1 PE=1 SV=3;>sp|Q9ZNZ7-2|GLTB1_ARATH Isoform of Q9ZNZ7, Isoform 2 of Ferredoxin-dependent glutamate synthase 1, chloroplastic/mitoch	3	14	6	19	6	14	6	19	6	176.75	0	10.5	4.6	14.4	4.9	623130000	204470000	98624000	175750000	144280000	2493600	1202700	2143300	1759500	47	1535
O24496	O24496	Hydroxyacylglutathione hydrolase cytoplasmic	GLX2-2	>sp|O24496|GLO2C_ARATH Hydroxyacylglutathione hydrolase cytoplasmic OS=Arabidopsis thaliana GN=GLX2-2 PE=1 SV=2	1	2	1	3	0	2	1	3	0	28.791	0	8.5	3.5	14	0	32625000	15126000	6163200	11336000	0	1163500	474090	871990	0	7	397
Q9LSV0;Q9LSV0-2	Q9LSV0;Q9LSV0-2	Glyoxylate/succinic semialdehyde reductase 1	GLYR1	>sp|Q9LSV0|GLYR1_ARATH Glyoxylate/succinic semialdehyde reductase 1 OS=Arabidopsis thaliana GN=GLYR1 PE=1 SV=1;>sp|Q9LSV0-2|GLYR1_ARATH Isoform of Q9LSV0, Isoform 2 of Glyoxylate/succinic semialdehyde reductase 1 OS=Arabidopsis thaliana GN=GLYR1	2	0	2	2	1	0	2	2	1	30.691	0	0	6.2	12.5	5.2	134650000	0	32141000	12310000	90201000	0	2008800	769390	5637600	5	1250
O23627-2;O23627;Q9FXG2	O23627-2;O23627	Glycine--tRNA ligase 1, mitochondrial	GLYRS-1	>sp|O23627-2|SYGM1_ARATH Isoform of O23627, Isoform Cytoplasmic of Glycine--tRNA ligase, mitochondrial 1 OS=Arabidopsis thaliana GN=At1g29880;>sp|O23627|SYGM1_ARATH Glycine--tRNA ligase, mitochondrial 1 OS=Arabidopsis thaliana GN=At1g29880 PE=1 SV=1	3	1	1	6	6	1	1	6	6	77.23	0	2.2	1.7	12	8.7	160530000	22906000	2574300	22730000	112310000	572660	64358	568250	2807900	13	383
Q8L785-2;Q8L785	Q8L785-2;Q8L785	Glycine--tRNA ligase 2, chloroplastic/mitochondrial	GLYRS-2	>sp|Q8L785-2|SYGM2_ARATH Isoform of Q8L785, Isoform 2 of Glycine--tRNA ligase, chloroplastic/mitochondrial 2 OS=Arabidopsis thaliana GN=EDD1;>sp|Q8L785|SYGM2_ARATH Glycine--tRNA ligase, chloroplastic/mitochondrial 2 OS=Arabidopsis thaliana GN=EDD1 PE=1 SV=	2	0	0	0	3	0	0	0	3	119.67	0	0	0	0	3.7	55869000	0	0	0	55869000	0	0	0	1074400	3	860
Q42510	Q42510	ARF guanine-nucleotide exchange factor GNOM	GN	>sp|Q42510|GNOM_ARATH ARF guanine-nucleotide exchange factor GNOM OS=Arabidopsis thaliana GN=GN PE=1 SV=1	1	25	0	0	2	23	0	0	2	162.62	0	20.7	0	0	1.6	1069100000	1036800000	0	0	32260000	14812000	0	0	460860	29	771
Q9FLY5	Q9FLY5	ARF guanine-nucleotide exchange factor GNL1	GNL1	>sp|Q9FLY5|GNL1_ARATH ARF guanine-nucleotide exchange factor GNL1 OS=Arabidopsis thaliana GN=GNL1 PE=3 SV=1	1	15	0	0	0	13	0	0	0	161.95	0	13.7	0	0	0	180670000	180670000	0	0	0	2316300	0	0	0	15	1137
Q9LMM0	Q9LMM0	Glycerol-3-phosphate 2-O-acyltransferase 4	GPAT4	>sp|Q9LMM0|GPAT4_ARATH Glycerol-3-phosphate 2-O-acyltransferase 4 OS=Arabidopsis thaliana GN=GPAT4 PE=1 SV=1	1	3	5	3	4	1	1	1	2	56.261	0	7.2	11.5	7.4	10.5	321270000	36714000	91397000	7266300	185890000	1112500	2769600	220190	5633200	16	1221
Q5XF03	Q5XF03	Probable glycerol-3-phosphate acyltransferase 8	GPAT8	>sp|Q5XF03|GPAT8_ARATH Probable glycerol-3-phosphate acyltransferase 8 OS=Arabidopsis thaliana GN=GPAT8 PE=2 SV=1	1	2	5	2	3	0	1	0	1	55.867	0	5	11.6	5.2	7.4	58751000	0	15087000	0	43664000	0	443720	0	1284200	2	805
Q9M5A9;Q94B38	Q9M5A9;Q94B38	Glucose-6-phosphate/phosphate translocator 1, chloroplastic;Glucose-6-phosphate/phosphate translocator 2, chloroplastic	GPT1;GPT2	>sp|Q9M5A9|GPT1_ARATH Glucose-6-phosphate/phosphate translocator 1, chloroplastic OS=Arabidopsis thaliana GN=GPT1 PE=2 SV=1;>sp|Q94B38|GPT2_ARATH Glucose-6-phosphate/phosphate translocator 2, chloroplastic OS=Arabidopsis thaliana GN=GPT2 PE=2 SV=2	2	1	1	0	0	1	1	0	0	42.328	0	3.1	3.1	0	0	35204000	9316500	25888000	0	0	716650	1991400	0	0	2	1005
P52032;Q9SZ54	P52032	Phospholipid hydroperoxide glutathione peroxidase 1, chloroplastic	GPX1	>sp|P52032|GPX1_ARATH Phospholipid hydroperoxide glutathione peroxidase 1, chloroplastic OS=Arabidopsis thaliana GN=GPX1 PE=2 SV=2	2	2	1	3	0	2	1	3	0	26.015	0	9.7	4.7	15.3	0	31152000	15249000	5026500	10876000	0	1173000	386650	836630	0	6	626
O04922	O04922	Probable glutathione peroxidase 2	GPX2	>sp|O04922|GPX2_ARATH Probable glutathione peroxidase 2 OS=Arabidopsis thaliana GN=GPX2 PE=1 SV=1	1	0	1	0	0	0	1	0	0	18.944	0	0	7.7	0	0	8970900	0	8970900	0	0	0	747570	0	0	1	351
Q9LYB4	Q9LYB4	Probable glutathione peroxidase 5	GPX5	>sp|Q9LYB4|GPX5_ARATH Probable glutathione peroxidase 5 OS=Arabidopsis thaliana GN=GPX5 PE=1 SV=1	1	0	0	0	1	0	0	0	1	19.327	0	0	0	0	6.9	12626000	0	0	0	12626000	0	0	0	1262600	1	1288
F4JJ94;P42643	F4JJ94;P42643	14-3-3-like protein GF14 chi	GRF1	>tr|F4JJ94|F4JJ94_ARATH Isoform of O81001, 14-3-3-like protein GF14 chi OS=Arabidopsis thaliana GN=GRF1 PE=1 SV=1;>sp|P42643|14331_ARATH 14-3-3-like protein GF14 chi OS=Arabidopsis thaliana GN=GRF1 PE=1 SV=3	2	8	9	6	5	5	4	4	3	35.838	0	30.8	31.4	24.2	20.4	719650000	160400000	241370000	41847000	276040000	9435100	14198000	2461600	16237000	33	254
F4I1C1;P48347-2;P48347;Q9S9Z8-2;Q9S9Z8;Q9S9Z8-3	F4I1C1;P48347-2;P48347	14-3-3-like protein GF14 epsilon	GRF10	>tr|F4I1C1|F4I1C1_ARATH Isoform of P48347, 14-3-3-like protein GF14 epsilon OS=Arabidopsis thaliana GN=GRF10 PE=3 SV=1;>sp|P48347-2|14310_ARATH Isoform of P48347, Isoform 2 of 14-3-3-like protein GF14 epsilon OS=Arabidopsis thaliana GN=GRF10;>sp|P48347|143	6	5	5	2	5	4	4	1	4	28.568	0	21.1	22.3	8.4	22.7	329370000	31542000	127200000	1968100	168660000	1971400	7950300	123010	10541000	12	137
Q01525;Q9C5W6	Q01525	14-3-3-like protein GF14 omega	GRF2	>sp|Q01525|14332_ARATH 14-3-3-like protein GF14 omega OS=Arabidopsis thaliana GN=GRF2 PE=2 SV=2	2	3	5	3	3	1	2	1	1	29.161	0	11.2	19.7	11.2	13.1	38899000	2352200	7889900	2085800	26571000	156810	526000	139050	1771400	4	698
P42644-2;P42644	P42644-2;P42644	14-3-3-like protein GF14 psi	GRF3	>sp|P42644-2|14333_ARATH Isoform of P42644, Isoform 2 of 14-3-3-like protein GF14 psi OS=Arabidopsis thaliana GN=GRF3;>sp|P42644|14333_ARATH 14-3-3-like protein GF14 psi OS=Arabidopsis thaliana GN=GRF3 PE=1 SV=2	2	4	6	3	3	1	2	1	1	28.491	0	17.7	25.6	13.4	13.4	91032000	6976900	56889000	11831000	15336000	465130	3792600	788710	1022400	7	575
P42645;Q96300	P42645;Q96300	14-3-3-like protein GF14 upsilon;14-3-3-like protein GF14 nu	GRF5;GRF7	>sp|P42645|14335_ARATH 14-3-3-like protein GF14 upsilon OS=Arabidopsis thaliana GN=GRF5 PE=1 SV=2;>sp|Q96300|14337_ARATH 14-3-3-like protein GF14 nu OS=Arabidopsis thaliana GN=GRF7 PE=1 SV=1	2	5	7	3	3	2	3	1	1	30.182	0	23.9	28	12.7	12.7	170500000	37439000	62849000	4684300	65532000	2202300	3697000	275550	3854800	10	576
F4KGV2;F4KGV5;P48349;P48349-2;F4KHY7;P48348-2;P48348	F4KGV2;F4KGV5;P48349;P48349-2;F4KHY7;P48348-2;P48348	14-3-3-like protein GF14 lambda;14-3-3-like protein GF14 kappa	GRF6;GRF8	>tr|F4KGV2|F4KGV2_ARATH Isoform of P48349, 14-3-3-like protein GF14 lambda OS=Arabidopsis thaliana GN=GRF6 PE=3 SV=1;>tr|F4KGV5|F4KGV5_ARATH Isoform of P48349, 14-3-3-like protein GF14 lambda OS=Arabidopsis thaliana GN=GRF6 PE=3 SV=1;>sp|P48349|14336_ARATH	7	3	3	2	5	1	1	0	3	27.718	0	10.2	10.6	6.9	22.8	100030000	8256200	10194000	0	81583000	516010	637100	0	5098900	6	333
F4IP53;F4IP55;Q96299	F4IP53;F4IP55;Q96299	14-3-3-like protein GF14 mu	GRF9	>tr|F4IP53|F4IP53_ARATH Isoform of Q8S9M3, 14-3-3-like protein GF14 mu OS=Arabidopsis thaliana GN=GRF9 PE=3 SV=1;>tr|F4IP55|F4IP55_ARATH Isoform of Q8S9M3, 14-3-3-like protein GF14 mu OS=Arabidopsis thaliana GN=GRF9 PE=1 SV=1;>sp|Q96299|14339_ARATH 14-3-3-	3	2	2	1	1	1	1	0	0	29.463	0.0034819	7.3	7.3	3.8	3.8	2075000	1031600	1043400	0	0	68773	69560	0	0	2	190
F4IVL6	F4IVL6	DnaJ homolog subfamily C GRV2	GRV2	>sp|F4IVL6|GRV2_ARATH DnaJ homolog subfamily C GRV2 OS=Arabidopsis thaliana GN=GRV2 PE=1 SV=1	1	0	0	0	1	0	0	0	1	279.07	0.0062413	0	0	0	0.5	12971000	0	0	0	12971000	0	0	0	117920	1	199
Q84Y95	Q84Y95	Monothiol glutaredoxin-S14, chloroplastic	GRXS14	>sp|Q84Y95|GRS14_ARATH Monothiol glutaredoxin-S14, chloroplastic OS=Arabidopsis thaliana GN=GRXS14 PE=1 SV=2	1	0	1	0	1	0	1	0	1	19.309	0	0	5.8	0	10.4	13420000	0	2643500	0	10776000	0	377650	0	1539400	3	835
Q8H7F6	Q8H7F6	Monothiol glutaredoxin-S16, chloroplastic	GRXS16	>sp|Q8H7F6|GRS16_ARATH Bifunctional monothiol glutaredoxin-S16, chloroplastic OS=Arabidopsis thaliana GN=GRXS16 PE=1 SV=2	1	1	1	0	2	1	1	0	2	32.205	0	4.8	3.4	0	8.5	88525000	5663900	3875000	0	78986000	333170	227940	0	4646200	4	854
Q9ZPH2	Q9ZPH2	Monothiol glutaredoxin-S17	GRXS17	>sp|Q9ZPH2|GRS17_ARATH Monothiol glutaredoxin-S17 OS=Arabidopsis thaliana GN=GRXS17 PE=1 SV=1	1	0	1	0	0	0	1	0	0	53.115	0	0	2.3	0	0	5064700	0	5064700	0	0	0	202590	0	0	1	1537
P42799	P42799	Glutamate-1-semialdehyde 2,1-aminomutase 1, chloroplastic	GSA1	>sp|P42799|GSA1_ARATH Glutamate-1-semialdehyde 2,1-aminomutase 1, chloroplastic OS=Arabidopsis thaliana GN=GSA1 PE=2 SV=1	1	4	4	5	3	0	1	2	0	50.369	0	13.7	13.3	15.4	11.2	19703000	0	6670800	13033000	0	0	370600	724040	0	3	586
Q42522	Q42522	Glutamate-1-semialdehyde 2,1-aminomutase 2, chloroplastic	GSA2	>sp|Q42522|GSA2_ARATH Glutamate-1-semialdehyde 2,1-aminomutase 2, chloroplastic OS=Arabidopsis thaliana GN=GSA2 PE=2 SV=2	1	7	5	6	4	3	2	3	1	50.141	0	23.1	16.1	18	15.3	370340000	119680000	82802000	74872000	92976000	6299200	4358000	3940600	4893500	23	773
P46309;F4JMS5	P46309;F4JMS5	Glutamate--cysteine ligase, chloroplastic	GSH1	>sp|P46309|GSH1_ARATH Glutamate--cysteine ligase, chloroplastic OS=Arabidopsis thaliana GN=GSH1 PE=1 SV=2;>tr|F4JMS5|F4JMS5_ARATH Isoform of P46309, Glutamate-cysteine ligase OS=Arabidopsis thaliana GN=GSH1 PE=4 SV=1	2	2	3	3	3	2	3	3	3	58.562	0	4.6	6.1	6.1	7.3	174430000	27921000	30569000	13307000	102630000	1163400	1273700	554450	4276200	11	597
P46416	P46416	Glutathione synthetase, chloroplastic	GSH2	>sp|P46416|GSHB_ARATH Glutathione synthetase, chloroplastic OS=Arabidopsis thaliana GN=GSH2 PE=2 SV=3	1	0	1	0	3	0	1	0	3	60.27	0	0	3	0	6.9	73236000	0	14991000	0	58245000	0	483590	0	1878900	4	598
Q9SKK4	Q9SKK4	Probable 2-oxoacid dependent dioxygenase	GSL-OH	>sp|Q9SKK4|GSL_ARATH Probable 2-oxoacid dependent dioxygenase OS=Arabidopsis thaliana GN=GSL-OH PE=2 SV=1	1	5	3	3	3	5	3	3	3	40.351	0	16.7	8.9	9.2	12.5	116010000	26714000	11381000	4268500	73643000	1484100	632290	237140	4091300	14	1440
P42761	P42761	Glutathione S-transferase F10	GSTF10	>sp|P42761|GSTFA_ARATH Glutathione S-transferase F10 OS=Arabidopsis thaliana GN=GSTF10 PE=1 SV=3	1	2	1	3	1	1	1	3	0	24.23	0	10.2	4.7	17.2	4.2	29173000	10692000	10390000	8091100	0	1188000	1154400	899010	0	5	582
P46422;Q9SLM6	P46422;Q9SLM6	Glutathione S-transferase F2;Glutathione S-transferase F3	GSTF2;GSTF3	>sp|P46422|GSTF2_ARATH Glutathione S-transferase F2 OS=Arabidopsis thaliana GN=GSTF2 PE=1 SV=3;>sp|Q9SLM6|GSTF3_ARATH Glutathione S-transferase F3 OS=Arabidopsis thaliana GN=GSTF3 PE=2 SV=1	2	0	1	1	1	0	0	0	1	24.128	0	0	3.8	3.8	5.2	31006000	0	0	0	31006000	0	0	0	2583900	1	600
P42760;Q9SRY5	P42760;Q9SRY5	Glutathione S-transferase F6;Glutathione S-transferase F7	GSTF6;GSTF7	>sp|P42760|GSTF6_ARATH Glutathione S-transferase F6 OS=Arabidopsis thaliana GN=GSTF6 PE=2 SV=2;>sp|Q9SRY5|GSTF7_ARATH Glutathione S-transferase F7 OS=Arabidopsis thaliana GN=GSTF7 PE=2 SV=3	2	1	1	0	3	1	1	0	3	23.486	0	5.3	5.3	0	18.3	98645000	3182300	6700100	0	88763000	244790	515400	0	6827900	5	581
Q96266-2;Q96266	Q96266-2;Q96266	Glutathione S-transferase F8, chloroplastic	GSTF8	>sp|Q96266-2|GSTF8_ARATH Isoform of Q96266, Isoform 2 of Glutathione S-transferase F8, chloroplastic OS=Arabidopsis thaliana GN=GSTF8;>sp|Q96266|GSTF8_ARATH Glutathione S-transferase F8, chloroplastic OS=Arabidopsis thaliana GN=GSTF8 PE=1 SV=3	2	0	2	1	8	0	1	0	8	24.076	0	0	12.1	3.7	43.7	585570000	0	51547000	14270000	519760000	0	5154700	1427000	51976000	12	1036
O80852-2;O80852	O80852-2;O80852	Glutathione S-transferase F9	GSTF9	>sp|O80852-2|GSTF9_ARATH Isoform of O80852, Isoform 2 of Glutathione S-transferase F9 OS=Arabidopsis thaliana GN=GSTF9;>sp|O80852|GSTF9_ARATH Glutathione S-transferase F9 OS=Arabidopsis thaliana GN=GSTF9 PE=1 SV=1	2	3	3	2	5	2	3	2	4	18.621	0	27.1	29.5	21.7	41	1159200000	78953000	77793000	14089000	988340000	11279000	11113000	2012700	141190000	16	456
Q9ZRT5;Q8L727	Q9ZRT5;Q8L727	Glutathione S-transferase T1;Glutathione S-transferase T2	GSTT1;GSTT2	>sp|Q9ZRT5|GSTT1_ARATH Glutathione S-transferase T1 OS=Arabidopsis thaliana GN=GSTT1 PE=2 SV=1;>sp|Q8L727|GSTT2_ARATH Glutathione S-transferase T2 OS=Arabidopsis thaliana GN=GSTT2 PE=2 SV=1	2	1	1	0	1	1	1	0	1	27.653	0	3.3	3.3	0	4.5	39897000	10899000	16270000	0	12728000	778490	1162100	0	909130	3	1547
Q9ZRW8;Q9SHH6	Q9ZRW8;Q9SHH6	Glutathione S-transferase U19;Glutathione S-transferase U24	GSTU19;GSTU24	>sp|Q9ZRW8|GSTUJ_ARATH Glutathione S-transferase U19 OS=Arabidopsis thaliana GN=GSTU19 PE=1 SV=1;>sp|Q9SHH6|GSTUO_ARATH Glutathione S-transferase U24 OS=Arabidopsis thaliana GN=GSTU24 PE=2 SV=1	2	0	1	0	1	0	1	0	1	25.65	0	0	5	0	4.1	64732000	0	14347000	0	50384000	0	1024800	0	3598900	2	1548
P46421	P46421	Glutathione S-transferase U5	GSTU5	>sp|P46421|GSTU5_ARATH Glutathione S-transferase U5 OS=Arabidopsis thaliana GN=GSTU5 PE=2 SV=1	1	0	0	0	1	0	0	0	1	26	0	0	0	0	5.4	23866000	0	0	0	23866000	0	0	0	2169700	1	599
F4JHS0;Q9M156	F4JHS0;Q9M156	UDP-glycosyltransferase 72B1	GT72B1;UGT72B1	>tr|F4JHS0|F4JHS0_ARATH Isoform of Q9M156, UDP-glycosyltransferase 72B1 OS=Arabidopsis thaliana GN=GT72B1 PE=4 SV=1;>sp|Q9M156|U72B1_ARATH UDP-glycosyltransferase 72B1 OS=Arabidopsis thaliana GN=UGT72B1 PE=1 SV=1	2	0	2	1	0	0	2	1	0	38.684	0	0	9.5	6.6	0	57592000	0	52848000	4743500	0	0	3774900	338820	0	3	247
A8MR05;Q9FNB0	A8MR05;Q9FNB0	Magnesium-chelatase subunit ChlH, chloroplastic	GUN5;CHLH	>tr|A8MR05|A8MR05_ARATH Isoform of Q9FNB0, Magnesium chelatase subunit H OS=Arabidopsis thaliana GN=GUN5 PE=1 SV=1;>sp|Q9FNB0|CHLH_ARATH Magnesium-chelatase subunit ChlH, chloroplastic OS=Arabidopsis thaliana GN=CHLH PE=1 SV=1	2	3	4	1	0	3	4	1	0	139.99	0	3.2	4.4	0.6	0	68527000	20176000	47258000	1093100	0	330750	774720	17919	0	8	11
Q9SAC6;Q9STV0	Q9SAC6	Alpha-glucan water dikinase 1, chloroplastic	GWD1	>sp|Q9SAC6|GWD1_ARATH Alpha-glucan water dikinase 1, chloroplastic OS=Arabidopsis thaliana GN=GWD1 PE=1 SV=2	2	3	6	1	1	3	6	1	1	156.58	0	2.9	5.6	0.9	0.9	95429000	35777000	49691000	1899100	8061600	518510	720160	27523	116830	10	1371
Q6ZY51	Q6ZY51	Phosphoglucan, water dikinase, chloroplastic	GWD3	>sp|Q6ZY51|PWD_ARATH Phosphoglucan, water dikinase, chloroplastic OS=Arabidopsis thaliana GN=GWD3 PE=1 SV=1	1	0	1	1	1	0	1	1	1	131.32	0	0	1	1.4	0.8	9501700	0	2274800	2325100	4901700	0	37292	38116	80357	3	820
Q9SS38;Q94BZ7;Q94BZ7-2	Q9SS38;Q94BZ7	DNA gyrase subunit B, chloroplastic;DNA gyrase subunit B, mitochondrial	GYRBC;GYRBM	>sp|Q9SS38|GYRBP_ARATH DNA gyrase subunit B, chloroplastic OS=Arabidopsis thaliana GN=GYRBC PE=2 SV=3;>sp|Q94BZ7|GYRBM_ARATH DNA gyrase subunit B, mitochondrial OS=Arabidopsis thaliana GN=GYRBM PE=2 SV=1	3	1	1	0	2	1	1	0	2	81.047	0	1.5	1.5	0	3.2	331460000	12226000	23987000	0	295250000	298210	585050	0	7201200	4	1013
O23629;Q9LZ45;Q9ZUS0;Q9LFF6;Q9LZT0;Q9FFC0;Q9LQQ4;P40283;Q9SI96	O23629;Q9LZ45;Q9ZUS0;Q9LFF6;Q9LZT0;Q9FFC0;Q9LQQ4;P40283;Q9SI96	Histone H2B.6;Histone H2B.9;Histone H2B.4;Histone H2B.8;Histone H2B.7;Histone H2B.10;Histone H2B.1;Histone H2B.11;Histone H2B.3	H2B	>sp|O23629|H2B6_ARATH Histone H2B.6 OS=Arabidopsis thaliana GN=H2B PE=1 SV=3;>sp|Q9LZ45|H2B9_ARATH Histone H2B.9 OS=Arabidopsis thaliana GN=At5g02570 PE=1 SV=3;>sp|Q9ZUS0|H2B4_ARATH Histone H2B.4 OS=Arabidopsis thaliana GN=At2g37470 PE=1 SV=3;>sp|Q9LFF6|H2	9	1	0	0	2	1	0	0	2	16.436	0	10	0	0	17.3	33277000	7564500	0	0	25713000	1080600	0	0	3673300	3	384
Q9LF46	Q9LF46	2-hydroxyacyl-CoA lyase	HACL	>sp|Q9LF46|HACL_ARATH 2-hydroxyacyl-CoA lyase OS=Arabidopsis thaliana GN=HACL PE=1 SV=1	1	4	4	7	0	4	4	7	0	61.47	0	8.2	8	16.3	0	120220000	36446000	42954000	40820000	0	1138900	1342300	1275600	0	13	1189
F4JIM7;Q93Z16	F4JIM7;Q93Z16	Dolichyl-diphosphooligosaccharide--protein glycosyltransferase subunit 2	HAP6;RPN2	>tr|F4JIM7|F4JIM7_ARATH Isoform of Q93Z16, Ribophorin II (RPN2) family protein OS=Arabidopsis thaliana GN=HAP6 PE=4 SV=1;>sp|Q93Z16|RPN2_ARATH Dolichyl-diphosphooligosaccharide--protein glycosyltransferase subunit 2 OS=Arabidopsis thaliana GN=RPN2 PE=2 SV=	2	2	7	0	4	2	7	0	4	73.266	0	3.4	13.3	0	7.4	162670000	19661000	61938000	0	81068000	491520	1548400	0	2026700	12	250
Q9M2N5	Q9M2N5	Zinc finger BED domain-containing protein DAYSLEEPER	HAT	>sp|Q9M2N5|DSLE_ARATH Zinc finger BED domain-containing protein DAYSLEEPER OS=Arabidopsis thaliana GN=HAT PE=1 SV=1	1	0	1	0	1	0	1	0	1	78.813	0	0	2	0	2	59610000	0	19568000	0	40042000	0	575530	0	1177700	2	1319
Q6STH5	Q6STH5	Fe-S cluster assembly factor HCF101, chloroplastic	HCF101	>sp|Q6STH5|HF101_ARATH Fe-S cluster assembly factor HCF101, chloroplastic OS=Arabidopsis thaliana GN=HCF101 PE=1 SV=1	1	2	0	1	4	2	0	1	4	57.764	0	6.2	0	2.1	10.2	74487000	13046000	0	0	61440000	449880	0	0	2118600	7	819
O82660	O82660	Photosystem II stability/assembly factor HCF136, chloroplastic	HCF136	>sp|O82660|P2SAF_ARATH Photosystem II stability/assembly factor HCF136, chloroplastic OS=Arabidopsis thaliana GN=HCF136 PE=1 SV=1	1	3	4	4	4	3	4	4	4	44.103	0	10.2	12.7	12.7	11.4	405320000	71412000	141030000	33445000	159430000	2746600	5424300	1286300	6132100	15	475
O23166	O23166	Thioredoxin-like protein HCF164, chloroplastic	HCF164	>sp|O23166|TR164_ARATH Thioredoxin-like protein HCF164, chloroplastic OS=Arabidopsis thaliana GN=HCF164 PE=2 SV=2	1	2	3	0	2	2	3	0	2	28.745	0	9.6	14.6	0	10.3	61832000	9992900	34015000	0	17824000	587820	2000900	0	1048500	7	373
F4K1Z5;Q8RX28	F4K1Z5;Q8RX28	Histone deacetylase 5	HDA05;HDA5	>tr|F4K1Z5|F4K1Z5_ARATH Isoform of Q8RX28, Histone deacetylase 5 OS=Arabidopsis thaliana GN=HDA05 PE=1 SV=1;>sp|Q8RX28|HDA5_ARATH Histone deacetylase 5 OS=Arabidopsis thaliana GN=HDA5 PE=1 SV=1	2	3	1	4	0	2	1	2	0	73.106	0	7.5	2.4	6	0	88490000	21753000	9608300	57129000	0	701710	309940	1842900	0	8	295
Q941D6	Q941D6	Histone deacetylase 14	HDA14	>sp|Q941D6|HDA14_ARATH Histone deacetylase 14 OS=Arabidopsis thaliana GN=HDA14 PE=2 SV=1	1	10	11	10	7	10	11	10	7	45.576	0	31.7	31.9	37.1	24.8	3909900000	1065100000	1382400000	972260000	490110000	62653000	81320000	57192000	28830000	45	978
O22446;A8MSD0	O22446;A8MSD0	Histone deacetylase 19;Histone deacetylase	HDA19;HD1	>sp|O22446|HDA19_ARATH Histone deacetylase 19 OS=Arabidopsis thaliana GN=HDA19 PE=1 SV=2;>tr|A8MSD0|A8MSD0_ARATH Isoform of O22446, Histone deacetylase OS=Arabidopsis thaliana GN=HD1 PE=1 SV=1	2	1	2	2	0	1	2	2	0	56.022	0	2.4	5.6	5.4	0	31941000	11943000	7472700	12525000	0	426540	266880	447320	0	4	360
B3H725;F4K0E8-2;F4K0E8	B3H725;F4K0E8-2;F4K0E8	4-hydroxy-3-methylbut-2-en-1-yl diphosphate synthase, chloroplastic	HDS;ISPG	>tr|B3H725|B3H725_ARATH Isoform of F4K0E8, 4-hydroxy-3-methylbut-2-enyl diphosphate synthase OS=Arabidopsis thaliana GN=HDS PE=3 SV=1;>sp|F4K0E8-2|ISPG_ARATH Isoform of F4K0E8, Isoform 2 of 4-hydroxy-3-methylbut-2-en-1-yl diphosphate synthase (ferredoxin),	3	3	3	1	8	3	3	1	8	80.421	0	3.9	4.6	1.5	15.5	171900000	21502000	17537000	2429300	130430000	477810	389700	53985	2898400	17	45
Q56WH4-2;Q56WH4	Q56WH4-2;Q56WH4	Histone deacetylase HDT2	HDT2	>sp|Q56WH4-2|HDT2_ARATH Isoform of Q56WH4, Isoform 2 of Histone deacetylase HDT2 OS=Arabidopsis thaliana GN=HDT2;>sp|Q56WH4|HDT2_ARATH Histone deacetylase HDT2 OS=Arabidopsis thaliana GN=HDT2 PE=1 SV=2	2	0	0	1	0	0	0	1	0	32.218	0	0	0	3.3	0	1584100	0	0	1584100	0	0	0	105610	0	1	792
Q9SFH9	Q9SFH9	Delta-aminolevulinic acid dehydratase 1, chloroplastic	HEMB1	>sp|Q9SFH9|HEM21_ARATH Delta-aminolevulinic acid dehydratase 1, chloroplastic OS=Arabidopsis thaliana GN=HEMB1 PE=2 SV=1	1	7	3	6	4	7	3	6	4	46.69	0	21.6	6.3	18.8	12.6	345740000	144950000	56773000	78423000	65601000	6588500	2580600	3564700	2981900	23	1399
Q43316	Q43316	Porphobilinogen deaminase, chloroplastic	HEMC	>sp|Q43316|HEM3_ARATH Porphobilinogen deaminase, chloroplastic OS=Arabidopsis thaliana GN=HEMC PE=1 SV=1	1	2	0	3	0	2	0	3	0	41.043	0	6.3	0	9.2	0	41012000	24353000	0	16659000	0	1058800	0	724290	0	5	785
Q9S762	Q9S762	ATP phosphoribosyltransferase 1, chloroplastic	HISN1A	>sp|Q9S762|HIS1A_ARATH ATP phosphoribosyltransferase 1, chloroplastic OS=Arabidopsis thaliana GN=HISN1A PE=1 SV=1	1	1	0	1	0	1	0	1	0	44.556	0	2.4	0	2.4	0	3887700	924460	0	2963200	0	71112	0	227940	0	2	1348
O82768	O82768	Histidine biosynthesis bifunctional protein hisIE, chloroplastic;Phosphoribosyl-AMP cyclohydrolase;Phosphoribosyl-ATP pyrophosphatase	HISN2	>sp|O82768|HIS2_ARATH Histidine biosynthesis bifunctional protein hisIE, chloroplastic OS=Arabidopsis thaliana GN=HISN2 PE=1 SV=1	1	0	0	2	0	0	0	2	0	31.667	0	0	0	6.8	0	9404800	0	0	9404800	0	0	0	587800	0	2	477
Q9SZ30	Q9SZ30	Imidazole glycerol phosphate synthase hisHF, chloroplastic;Glutamine amidotransferase;Cyclase	HISN4	>sp|Q9SZ30|HIS4_ARATH Imidazole glycerol phosphate synthase hisHF, chloroplastic OS=Arabidopsis thaliana GN=HISN4 PE=2 SV=1	1	0	1	0	0	0	1	0	0	64.192	0	0	2.2	0	0	17330000	0	17330000	0	0	0	422690	0	0	1	1505
Q9C5U8-2;Q9C5U8	Q9C5U8-2;Q9C5U8	Histidinol dehydrogenase, chloroplastic	HISN8	>sp|Q9C5U8-2|HIS8_ARATH Isoform of Q9C5U8, Isoform 2 of Histidinol dehydrogenase, chloroplastic OS=Arabidopsis thaliana GN=HISN8;>sp|Q9C5U8|HIS8_ARATH Histidinol dehydrogenase, chloroplastic OS=Arabidopsis thaliana GN=HISN8 PE=2 SV=1	2	0	0	1	0	0	0	1	0	48.956	0	0	0	2.9	0	4300400	0	0	4300400	0	0	0	252960	0	1	1060
Q8GUN2	Q8GUN2		HIT3	>tr|Q8GUN2|Q8GUN2_ARATH HIS triad family protein 3 OS=Arabidopsis thaliana GN=HIT3 PE=1 SV=1	1	1	1	1	0	1	1	1	0	16	0	11.6	11.6	11.6	0	32893000	10573000	16379000	5941400	0	1174800	1819900	660160	0	3	838
P54873-2;P54873	P54873-2;P54873	Hydroxymethylglutaryl-CoA synthase	HMGS	>sp|P54873-2|HMCS_ARATH Isoform of P54873, Isoform 2 of Hydroxymethylglutaryl-CoA synthase OS=Arabidopsis thaliana GN=HMGS;>sp|P54873|HMCS_ARATH Hydroxymethylglutaryl-CoA synthase OS=Arabidopsis thaliana GN=HMGS PE=1 SV=2	2	0	1	1	0	0	1	1	0	45.205	0	0	2	2.2	0	38223000	0	36760000	1462500	0	0	1598300	63587	0	2	633
F4J0X9;Q9M1W4	F4J0X9;Q9M1W4	Homocysteine S-methyltransferase 2	HMT2;HMT-2	>tr|F4J0X9|F4J0X9_ARATH Isoform of Q9M1W4, Homocysteine S-methyltransferase 2 OS=Arabidopsis thaliana GN=HMT2 PE=4 SV=1;>sp|Q9M1W4|HMT2_ARATH Homocysteine S-methyltransferase 2 OS=Arabidopsis thaliana GN=HMT-2 PE=1 SV=1	2	0	1	0	0	0	1	0	0	32.266	0	0	4.1	0	0	10635000	0	10635000	0	0	0	759660	0	0	1	212
Q0WP12-2;Q0WP12;F4IT14;Q0WP12-3;O80562-3;O80562-2;O80562	Q0WP12-2;Q0WP12;F4IT14;Q0WP12-3;O80562-3;O80562-2;O80562	Thiocyanate methyltransferase 1;Probable thiol methyltransferase 1	HOL1;HOL2	>sp|Q0WP12-2|HOL1_ARATH Isoform of Q0WP12, Isoform 2 of Thiocyanate methyltransferase 1 OS=Arabidopsis thaliana GN=HOL1;>sp|Q0WP12|HOL1_ARATH Thiocyanate methyltransferase 1 OS=Arabidopsis thaliana GN=HOL1 PE=1 SV=1;>tr|F4IT14|F4IT14_ARATH Isoform of Q0WP1	7	0	0	1	1	0	0	1	1	25.288	0	0	0	4.4	7.9	25515000	0	0	1152000	24363000	0	0	82283	1740200	2	715
F4K7D6;Q96533	F4K7D6;Q96533	Alcohol dehydrogenase class-3	HOT5;ADH2	>tr|F4K7D6|F4K7D6_ARATH Isoform of Q96533, S-(hydroxymethyl)glutathione dehydrogenase OS=Arabidopsis thaliana GN=HOT5 PE=1 SV=1;>sp|Q96533|ADHX_ARATH Alcohol dehydrogenase class-3 OS=Arabidopsis thaliana GN=ADH2 PE=1 SV=2	2	5	5	3	4	5	5	3	4	42.043	0	14.6	14.1	9.7	13	515780000	174500000	138580000	51569000	151130000	8309700	6599300	2455700	7196500	19	315
Q9C9W5;Q9C9W5-2	Q9C9W5;Q9C9W5-2	Glycerate dehydrogenase HPR, peroxisomal	HPR	>sp|Q9C9W5|HPR1_ARATH Glycerate dehydrogenase HPR, peroxisomal OS=Arabidopsis thaliana GN=HPR PE=1 SV=1;>sp|Q9C9W5-2|HPR1_ARATH Isoform of Q9C9W5, Isoform 2 of Glycerate dehydrogenase HPR, peroxisomal OS=Arabidopsis thaliana GN=HPR	2	5	5	10	3	5	5	10	3	42.247	0	14.2	16.3	34.2	12.2	372460000	97961000	81620000	115360000	77521000	3628200	3022900	4272500	2871100	23	1076
F4IVR2;Q8L7B5	F4IVR2;Q8L7B5	Chaperonin CPN60-like 1, mitochondrial	HSP60-2	>tr|F4IVR2|F4IVR2_ARATH Isoform of Q8L7B5, Heat shock protein 60-2 OS=Arabidopsis thaliana GN=HSP60-2 PE=3 SV=1;>sp|Q8L7B5|CH60B_ARATH Chaperonin CPN60-like 1, mitochondrial OS=Arabidopsis thaliana GN=At2g33210 PE=2 SV=1	2	7	8	9	3	3	1	3	0	61.477	0	14.7	14.5	19.1	6	41377000	21765000	5071700	14541000	0	621840	144910	415450	0	7	200
Q9LDZ0;B3H683	Q9LDZ0	Heat shock 70 kDa protein 10, mitochondrial	HSP70-10	>sp|Q9LDZ0|HSP7J_ARATH Heat shock 70 kDa protein 10, mitochondrial OS=Arabidopsis thaliana GN=HSP70-10 PE=2 SV=1	2	3	4	4	4	2	3	2	3	72.99	0	5	7.2	6.6	6.2	50750000	8432100	15268000	7348900	19702000	221900	401780	193390	518460	10	1183
O65719	O65719	Heat shock 70 kDa protein 3	HSP70-3	>sp|O65719|HSP7C_ARATH Heat shock 70 kDa protein 3 OS=Arabidopsis thaliana GN=HSP70-3 PE=1 SV=1	1	13	14	14	24	2	2	3	6	71.147	0	23.1	26.3	21.7	43	726130000	33915000	28487000	26213000	637510000	916630	769910	708460	17230000	15	440
Q9STW6	Q9STW6	Heat shock 70 kDa protein 6, chloroplastic	HSP70-6	>sp|Q9STW6|HSP7F_ARATH Heat shock 70 kDa protein 6, chloroplastic OS=Arabidopsis thaliana GN=HSP70-6 PE=1 SV=1	1	11	9	13	12	2	3	4	4	76.507	0	21.9	14.5	25.8	20.3	363800000	90024000	108300000	38375000	127100000	2369100	2850100	1009900	3344600	13	1481
Q9LTX9;Q9LTX9-2	Q9LTX9;Q9LTX9-2	Heat shock 70 kDa protein 7, chloroplastic	HSP70-7	>sp|Q9LTX9|HSP7G_ARATH Heat shock 70 kDa protein 7, chloroplastic OS=Arabidopsis thaliana GN=HSP70-7 PE=2 SV=1;>sp|Q9LTX9-2|HSP7G_ARATH Isoform of Q9LTX9, Isoform 2 of Heat shock 70 kDa protein 7, chloroplastic OS=Arabidopsis thaliana GN=HSP70-7	2	14	10	11	13	5	4	2	5	76.996	0	25.6	15.7	23.1	20.3	1806000000	314250000	440270000	176050000	875450000	8729100	12230000	4890400	24318000	51	1259
Q8GUM2	Q8GUM2	Heat shock 70 kDa protein 9, mitochondrial	HSP70-9	>sp|Q8GUM2|HSP7I_ARATH Heat shock 70 kDa protein 9, mitochondrial OS=Arabidopsis thaliana GN=HSP70-9 PE=2 SV=1	1	3	3	5	3	2	2	3	2	73.074	0	6	5	8.2	5.6	203130000	40936000	40177000	13736000	108280000	1023400	1004400	343400	2706900	13	837
F4JFN3	F4JFN3		Hsp89.1	>sp|F4JFN3|HS906_ARATH Heat shock protein 90-6, mitochondrial OS=Arabidopsis thaliana GN=HSP90-6 PE=2 SV=1	1	0	5	1	1	0	1	0	0	90.566	0	0	7	1.5	1.5	19474000	0	19474000	0	0	0	414330	0	0	1	243
P55737;F4K6B6	P55737;F4K6B6	Heat shock protein 90-2	HSP90-2;HSP81-2	>sp|P55737|HS902_ARATH Heat shock protein 90-2 OS=Arabidopsis thaliana GN=HSP90-2 PE=1 SV=1;>tr|F4K6B6|F4K6B6_ARATH Isoform of P55737, Heat shock protein 81-2 OS=Arabidopsis thaliana GN=HSP81-2 PE=1 SV=1	2	17	18	9	14	1	0	1	0	80.063	0	26.8	27.2	16.2	23.6	3388200000	702570000	948490000	115090000	1622100000	20664000	27897000	3385000	47709000	69	638
F4JF64;Q9SXJ7;Q9M1G2	F4JF64;Q9SXJ7	Chaperone protein ClpC2, chloroplastic	HSP93-III;CLPC2	>tr|F4JF64|F4JF64_ARATH Isoform of Q9SXJ7, Clp ATPase OS=Arabidopsis thaliana GN=HSP93-III PE=3 SV=1;>sp|Q9SXJ7|CLPC2_ARATH Chaperone protein ClpC2, chloroplastic OS=Arabidopsis thaliana GN=CLPC2 PE=1 SV=1	3	22	25	9	21	3	6	0	3	102.24	0	28.6	31.9	12.1	28.6	167360000	18975000	101320000	0	47069000	412510	2202500	0	1023200	13	242
Q42525;A8MRW9;P93834	Q42525	Hexokinase-1	HXK1	>sp|Q42525|HXK1_ARATH Hexokinase-1 OS=Arabidopsis thaliana GN=HXK1 PE=1 SV=2	3	3	5	1	5	3	5	1	5	53.706	0	8.5	13.9	2.2	13.5	217530000	24456000	66512000	2862200	123700000	1111600	3023300	130100	5622500	14	774
Q8H1Y0;P52901	Q8H1Y0	Pyruvate dehydrogenase E1 component subunit alpha-2, mitochondrial	IAR4	>sp|Q8H1Y0|ODPA2_ARATH Pyruvate dehydrogenase E1 component subunit alpha-2, mitochondrial OS=Arabidopsis thaliana GN=IAR4 PE=1 SV=2	2	2	3	6	1	2	3	6	1	43.358	0	5.6	5.6	15.3	3.6	57420000	11551000	19786000	25521000	561420	577550	989320	1276100	28071	11	853
Q9ZQC5	Q9ZQC5	Interactor of constitutive active ROPs 2, chloroplastic	ICR2	>sp|Q9ZQC5|ICR2_ARATH Interactor of constitutive active ROPs 2, chloroplastic OS=Arabidopsis thaliana GN=ICR2 PE=1 SV=1	1	1	1	0	0	1	1	0	0	65.857	0	1.9	1.7	0	0	23066000	21480000	1586100	0	0	580540	42868	0	0	2	1543
Q8LFC0	Q8LFC0	Isocitrate dehydrogenase [NAD] regulatory subunit 1, mitochondrial	IDH1	>sp|Q8LFC0|IDH1_ARATH Isocitrate dehydrogenase [NAD] regulatory subunit 1, mitochondrial OS=Arabidopsis thaliana GN=IDH1 PE=2 SV=2	1	1	3	2	2	0	1	1	1	39.626	0	3	13.4	7.1	7.1	88542000	10751000	27888000	6444200	43459000	716700	1859200	429610	2897300	8	887
P93032-2;P93032;O81796	P93032-2;P93032	Isocitrate dehydrogenase [NAD] regulatory subunit 2, mitochondrial	IDH2	>sp|P93032-2|IDH2_ARATH Isoform of P93032, Isoform 2 of Isocitrate dehydrogenase [NAD] regulatory subunit 2, mitochondrial OS=Arabidopsis thaliana GN=IDH2;>sp|P93032|IDH2_ARATH Isocitrate dehydrogenase [NAD] regulatory subunit 2, mitochondrial OS=Arabidops	3	1	2	1	2	0	0	0	1	39.148	0	3	9.4	3	7.2	20452000	0	0	0	20452000	0	0	0	1278200	1	689
Q945K7;Q8LG77	Q945K7	Isocitrate dehydrogenase [NAD] catalytic subunit 5, mitochondrial	IDH5	>sp|Q945K7|IDH5_ARATH Isocitrate dehydrogenase [NAD] catalytic subunit 5, mitochondrial OS=Arabidopsis thaliana GN=IDH5 PE=2 SV=1	2	4	1	3	1	4	1	3	1	40.624	0	12.8	5.3	12.6	5.3	137210000	58278000	17654000	28594000	32679000	3237700	980800	1588600	1815500	9	987
Q94AR8	Q94AR8	3-isopropylmalate dehydratase large subunit	IIL1	>sp|Q94AR8|LEUC_ARATH 3-isopropylmalate dehydratase large subunit OS=Arabidopsis thaliana GN=IIL1 PE=1 SV=1	1	4	6	5	4	4	6	5	4	55.013	0	10.8	15.5	11	11.2	435940000	58727000	142560000	34815000	199840000	2447000	5939900	1450600	8326500	19	1001
F4I894;F4I893	F4I894;F4I893		ILA	>tr|F4I894|F4I894_ARATH Isoform of F4I893, Protein ILITYHIA OS=Arabidopsis thaliana GN=ILA PE=1 SV=1;>tr|F4I893|F4I893_ARATH Protein ILITYHIA OS=Arabidopsis thaliana GN=ILA PE=1 SV=1	2	2	4	0	9	2	4	0	9	284.78	0	1	1.9	0	3.9	210790000	10890000	25334000	0	174560000	77235	179680	0	1238000	15	159
P54969	P54969	IAA-amino acid hydrolase ILR1-like 1	ILL1	>sp|P54969|ILL1_ARATH IAA-amino acid hydrolase ILR1-like 1 OS=Arabidopsis thaliana GN=ILL1 PE=2 SV=1	1	0	0	0	1	0	0	0	1	47.691	0	0	0	0	2.3	6315500	0	0	0	6315500	0	0	0	332390	1	635
Q9FNN3	Q9FNN3		ILP1	>tr|Q9FNN3|Q9FNN3_ARATH GC-rich sequence DNA-binding factor-like protein ILP1 OS=Arabidopsis thaliana GN=ILP1 PE=2 SV=1	1	1	0	1	0	1	0	1	0	100.77	0.0068681	1.4	0	1.4	0	15012000	8922700	0	6089700	0	198280	0	135330	0	2	1150
F4JL11;O04294;Q96321	F4JL11	Importin subunit alpha	IMPA-2	>sp|F4JL11|IMPA2_ARATH Importin subunit alpha-2 OS=Arabidopsis thaliana GN=IMPA2 PE=1 SV=1	3	1	3	1	2	1	3	1	2	58.906	0	3.4	8	2.8	5.2	55993000	5873900	19590000	3232800	27296000	234960	783620	129310	1091800	7	261
Q9LYT7	Q9LYT7	3-isopropylmalate dehydratase small subunit 2	IPMI1	>sp|Q9LYT7|LEUD2_ARATH 3-isopropylmalate dehydratase small subunit 2 OS=Arabidopsis thaliana GN=IPMI1 PE=1 SV=1	1	1	1	0	0	1	1	0	0	27.208	0	8.3	8.3	0	0	12726000	6914600	5811300	0	0	384140	322850	0	0	2	1292
Q9LPR4;Q9C550	Q9LPR4;Q9C550	2-isopropylmalate synthase 1, chloroplastic;2-isopropylmalate synthase 2, chloroplastic	IPMS1;IPMS2	>sp|Q9LPR4|LEU11_ARATH 2-isopropylmalate synthase 1, chloroplastic OS=Arabidopsis thaliana GN=IPMS1 PE=1 SV=2;>sp|Q9C550|LEU12_ARATH 2-isopropylmalate synthase 2, chloroplastic OS=Arabidopsis thaliana GN=IPMS2 PE=1 SV=1	2	2	4	0	4	2	4	0	4	68.675	0	3.8	7.3	0	8.2	125080000	17287000	33732000	0	74064000	493910	963760	0	2116100	10	1232
Q38929	Q38929	Isopentenyl-diphosphate Delta-isomerase I, chloroplastic	IPP1	>sp|Q38929|IDI1_ARATH Isopentenyl-diphosphate Delta-isomerase I, chloroplastic OS=Arabidopsis thaliana GN=IPP1 PE=2 SV=3	1	2	2	0	0	0	1	0	0	33.214	0	6.2	7.6	0	0	43913000	34382000	9531600	0	0	1910100	529530	0	0	4	740
Q42553	Q42553	Isopentenyl-diphosphate Delta-isomerase II, chloroplastic	IPP2	>sp|Q42553|IDI2_ARATH Isopentenyl-diphosphate Delta-isomerase II, chloroplastic OS=Arabidopsis thaliana GN=IPP2 PE=1 SV=1	1	3	1	0	0	1	0	0	0	32.607	0.0088737	9.5	3.2	0	0	179590	179590	0	0	0	9452	0	0	0	1	777
Q9CAK8-2;Q9CAK8	Q9CAK8-2;Q9CAK8	2-C-methyl-D-erythritol 2,4-cyclodiphosphate synthase, chloroplastic	ISPF	>sp|Q9CAK8-2|ISPF_ARATH Isoform of Q9CAK8, Isoform 2 of 2-C-methyl-D-erythritol 2,4-cyclodiphosphate synthase, chloroplastic OS=Arabidopsis thaliana GN=ISPF;>sp|Q9CAK8|ISPF_ARATH 2-C-methyl-D-erythritol 2,4-cyclodiphosphate synthase, chloroplastic OS=Arabi	2	1	1	1	1	1	1	1	1	23.974	0	5.4	5.4	5.4	5.4	116200000	22260000	26805000	7501400	59630000	1855000	2233800	625110	4969200	4	1083
Q94B35	Q94B35	4-hydroxy-3-methylbut-2-enyl diphosphate reductase, chloroplastic	ISPH	>sp|Q94B35|ISPH_ARATH 4-hydroxy-3-methylbut-2-enyl diphosphate reductase, chloroplastic OS=Arabidopsis thaliana GN=ISPH PE=2 SV=1	1	0	0	1	0	0	0	1	0	52.78	0	0	0	2.4	0	3305100	0	0	3305100	0	0	0	113970	0	1	1004
Q5XF82-2;Q5XF82;O80998	Q5XF82-2;Q5XF82	Jacalin-related lectin 11	JAL11	>sp|Q5XF82-2|JAL11_ARATH Isoform of Q5XF82, Isoform 2 of Jacalin-related lectin 11 OS=Arabidopsis thaliana GN=JAL11;>sp|Q5XF82|JAL11_ARATH Jacalin-related lectin 11 OS=Arabidopsis thaliana GN=JAL11 PE=2 SV=1	3	9	7	12	11	7	6	11	9	47.657	0	23.8	15.8	28.4	27.2	1108800000	269500000	169290000	155730000	514320000	11229000	7054000	6488800	21430000	43	807
O80950;O80950-2;O80948	O80950;O80950-2;O80948	Jacalin-related lectin 22;Jacalin-related lectin 23	JAL22;JAL23	>sp|O80950|JAL22_ARATH Jacalin-related lectin 22 OS=Arabidopsis thaliana GN=JAL22 PE=1 SV=1;>sp|O80950-2|JAL22_ARATH Isoform of O80950, Isoform 2 of Jacalin-related lectin 22 OS=Arabidopsis thaliana GN=JAL22;>sp|O80948|JAL23_ARATH Jacalin-related lectin 23	3	0	0	3	2	0	0	3	2	50.462	0	0	0	10.3	8.1	24910000	0	0	7706400	17204000	0	0	296400	661690	5	459
O04311	O04311	Jacalin-related lectin 33	JAL33	>sp|O04311|JAL33_ARATH Jacalin-related lectin 33 OS=Arabidopsis thaliana GN=JAL33 PE=1 SV=1	1	1	1	1	0	1	1	1	0	32.022	0	4.7	4.7	4.7	0	27981000	12442000	11060000	4479900	0	888710	789970	319990	0	3	341
O04310	O04310	Jacalin-related lectin 34	JAL34	>sp|O04310|JAL34_ARATH Jacalin-related lectin 34 OS=Arabidopsis thaliana GN=JAL34 PE=1 SV=1	1	2	1	5	0	2	1	5	0	72.473	0	4.7	2	12.8	0	79066000	32100000	8552600	38413000	0	1106900	294920	1324600	0	9	340
O04309-2;O04309	O04309-2;O04309	Jacalin-related lectin 35	JAL35	>sp|O04309-2|JAL35_ARATH Isoform of O04309, Isoform 2 of Jacalin-related lectin 35 OS=Arabidopsis thaliana GN=JAL35;>sp|O04309|JAL35_ARATH Jacalin-related lectin 35 OS=Arabidopsis thaliana GN=JAL35 PE=1 SV=1	2	0	0	2	0	0	0	2	0	32.09	0	0	0	10.8	0	6111700	0	0	6111700	0	0	0	436550	0	2	339
F4II77;Q9SKE2-3;Q9SKE2-2;Q9SKE2	F4II77;Q9SKE2-3;Q9SKE2-2;Q9SKE2	Jasmonic acid-amido synthetase JAR1	JAR1	>tr|F4II77|F4II77_ARATH Isoform of Q9SKE2, Jasmonic acid-amido synthetase JAR1 OS=Arabidopsis thaliana GN=JAR1 PE=4 SV=1;>sp|Q9SKE2-3|JAR1_ARATH Isoform of Q9SKE2, Isoform 3 of Jasmonic acid-amido synthetase JAR1 OS=Arabidopsis thaliana GN=JAR1;>sp|Q9SKE2-	4	0	0	0	1	0	0	0	1	65.676	0	0	0	0	2	11298000	0	0	0	11298000	0	0	0	418430	1	180
Q8VZ74	Q8VZ74		K1F13.13	>tr|Q8VZ74|Q8VZ74_ARATH GTP-binding protein Era OS=Arabidopsis thaliana GN=K1F13.13 PE=2 SV=1	1	2	1	0	1	2	1	0	1	48.931	0	3.7	2.1	0	1.6	304940000	240960000	2243400	0	61733000	9267700	86284	0	2374300	4	923
O23016	O23016	Probable voltage-gated potassium channel subunit beta	KAB1	>sp|O23016|KCAB_ARATH Probable voltage-gated potassium channel subunit beta OS=Arabidopsis thaliana GN=KAB1 PE=1 SV=1	1	0	0	3	0	0	0	3	0	36.538	0	0	0	11.3	0	7153600	0	0	7153600	0	0	0	376510	0	3	368
B3H700;Q6WWW4	B3H700;Q6WWW4	E3 ubiquitin-protein ligase UPL3	KAK;UPL3	>tr|B3H700|B3H700_ARATH Isoform of Q6WWW4, HECT ubiquitin protein ligase family protein OS=Arabidopsis thaliana GN=KAK PE=1 SV=1;>sp|Q6WWW4|UPL3_ARATH E3 ubiquitin-protein ligase UPL3 OS=Arabidopsis thaliana GN=UPL3 PE=1 SV=1	2	1	1	0	0	1	1	0	0	193.45	0	0.9	0.9	0	0	420450	197700	222750	0	0	2353.5	2651.8	0	0	2	44
P52410;F4KHF4;P52410-2	P52410;F4KHF4;P52410-2	3-oxoacyl-[acyl-carrier-protein] synthase I, chloroplastic	KAS1;KAS I	>sp|P52410|KASC1_ARATH 3-oxoacyl-[acyl-carrier-protein] synthase I, chloroplastic OS=Arabidopsis thaliana GN=KAS1 PE=2 SV=2;>tr|F4KHF4|F4KHF4_ARATH Isoform of P52410, Beta-ketoacyl-[acyl carrier protein] synthase I OS=Arabidopsis thaliana GN=KAS I PE=3 SV=	3	7	11	1	10	7	11	1	10	50.413	0	24.9	31.1	2.7	25.8	1108400000	181090000	477260000	20574000	429470000	10061000	26514000	1143000	23859000	32	627
Q9C9P4	Q9C9P4	3-oxoacyl-[acyl-carrier-protein] synthase II, chloroplastic	KAS2	>sp|Q9C9P4|KASC2_ARATH 3-oxoacyl-[acyl-carrier-protein] synthase II, chloroplastic OS=Arabidopsis thaliana GN=KAS2 PE=1 SV=1	1	1	2	1	4	1	2	1	4	57.599	0	1.8	3.7	1.8	12.4	185760000	23791000	39116000	3428500	119420000	1586100	2607700	228570	7961600	8	1075
Q9LX99;Q9LX99-2	Q9LX99;Q9LX99-2	Kinesin-like protein KCA1	KCA1	>sp|Q9LX99|KCA1_ARATH Kinesin-like protein KCA1 OS=Arabidopsis thaliana GN=KCA1 PE=1 SV=1;>sp|Q9LX99-2|KCA1_ARATH Isoform of Q9LX99, Isoform 2 of Kinesin-like protein KCA1 OS=Arabidopsis thaliana GN=KCA1	2	1	0	1	0	1	0	1	0	141.03	0	1	0	1.5	0	3922800	1706900	0	2215900	0	27093	0	35173	0	2	1279
Q8L9C4	Q8L9C4	Very-long-chain 3-oxoacyl-CoA reductase 1	KCR1	>sp|Q8L9C4|KCR1_ARATH Very-long-chain 3-oxoacyl-CoA reductase 1 OS=Arabidopsis thaliana GN=KCR1 PE=1 SV=1	1	4	6	0	2	4	6	0	2	35.761	0	16.4	22	0	7.5	211560000	59556000	100330000	0	51672000	3308700	5573800	0	2870700	12	870
Q9SS39;Q9ZUZ0	Q9SS39;Q9ZUZ0	Probable 3-ketoacyl-CoA synthase 14;3-ketoacyl-CoA synthase 13	KCS14;HIC	>sp|Q9SS39|KCS14_ARATH Probable 3-ketoacyl-CoA synthase 14 OS=Arabidopsis thaliana GN=KCS14 PE=2 SV=1;>sp|Q9ZUZ0|KCS13_ARATH 3-ketoacyl-CoA synthase 13 OS=Arabidopsis thaliana GN=HIC PE=2 SV=1	2	0	0	0	1	0	0	0	1	51.625	0	0	0	0	2.4	26189000	0	0	0	26189000	0	0	0	935320	1	1470
Q9LZ72	Q9LZ72	3-ketoacyl-CoA synthase 21	KCS21	>sp|Q9LZ72|KCS21_ARATH 3-ketoacyl-CoA synthase 21 OS=Arabidopsis thaliana GN=KCS21 PE=2 SV=1	1	0	1	0	2	0	1	0	2	52.612	0	0	2.8	0	4.5	63789000	0	8081700	0	55707000	0	351380	0	2422100	3	1296
Q9AV97;F4IF58;F4I2W6	Q9AV97;F4IF58	2-dehydro-3-deoxyphosphooctonate aldolase 1	KDSA1;AtkdsA1	>sp|Q9AV97|KDSA1_ARATH 2-dehydro-3-deoxyphosphooctonate aldolase 1 OS=Arabidopsis thaliana GN=KDSA1 PE=1 SV=2;>tr|F4IF58|F4IF58_ARATH Isoform of Q9AV97, 2-dehydro-3-deoxyphosphooctonate aldolase 1 OS=Arabidopsis thaliana GN=AtkdsA1 PE=4 SV=1	3	1	0	3	0	0	0	2	0	31.656	0	4.1	0	12.4	0	25045000	4581900	0	20464000	0	305460	0	1364200	0	4	1049
Q9ZTZ7;F4JHE9;O65272	Q9ZTZ7	K(+) efflux antiporter 1, chloroplastic	KEA1	>sp|Q9ZTZ7|KEA1_ARATH K(+) efflux antiporter 1, chloroplastic OS=Arabidopsis thaliana GN=KEA1 PE=1 SV=2	3	1	4	1	4	1	4	1	4	128.03	0	1	4	1	4.4	114770000	9282200	25985000	1618300	77882000	197490	552860	34431	1657100	10	1553
Q9C5X3	Q9C5X3	SNARE-interacting protein KEULE	KEU	>sp|Q9C5X3|KEULE_ARATH SNARE-interacting protein KEULE OS=Arabidopsis thaliana GN=KEU PE=1 SV=2	1	0	1	0	0	0	1	0	0	75.082	0.0088255	0	1.5	0	0	2055300	0	2055300	0	0	0	54088	0	0	1	1061
Q8RXD5	Q8RXD5		KTI1	>tr|Q8RXD5|Q8RXD5_ARATH Kunitz trypsin inhibitor 1 OS=Arabidopsis thaliana GN=KTI1 PE=2 SV=1	1	0	0	1	0	0	0	1	0	23.793	0	0	0	3.7	0	7386200	0	0	7386200	0	0	0	671480	0	2	902
Q9XIA9	Q9XIA9	Long chain acyl-CoA synthetase 2	LACS2	>sp|Q9XIA9|LACS2_ARATH Long chain acyl-CoA synthetase 2 OS=Arabidopsis thaliana GN=LACS2 PE=2 SV=1	1	1	0	0	1	1	0	0	1	74.388	0	1.7	0	0	1.5	5848000	0	0	0	5848000	0	0	0	167080	2	1526
Q9T0A0	Q9T0A0	Long chain acyl-CoA synthetase 4	LACS4	>sp|Q9T0A0|LACS4_ARATH Long chain acyl-CoA synthetase 4 OS=Arabidopsis thaliana GN=LACS4 PE=2 SV=1	1	1	1	0	4	1	1	0	4	74.507	0	2.7	1.4	0	6.9	172750000	13493000	409740	0	158850000	449770	13658	0	5294900	7	1515
Q8LPS1	Q8LPS1	Long chain acyl-CoA synthetase 6, peroxisomal	LACS6	>sp|Q8LPS1|LACS6_ARATH Long chain acyl-CoA synthetase 6, peroxisomal OS=Arabidopsis thaliana GN=LACS6 PE=1 SV=1	1	1	2	1	1	1	2	1	1	76.603	0	2.6	4.1	1.7	1.7	43516000	4829600	10370000	2955300	25361000	142050	305000	86920	745910	5	895
Q9CAP8	Q9CAP8	Long chain acyl-CoA synthetase 9, chloroplastic	LACS9	>sp|Q9CAP8|LACS9_ARATH Long chain acyl-CoA synthetase 9, chloroplastic OS=Arabidopsis thaliana GN=LACS9 PE=1 SV=1	1	1	3	0	4	1	3	0	4	76.175	0	2.6	5.9	0	8.1	137470000	6141800	52931000	0	78399000	211790	1825200	0	2703400	7	1084
Q9FKW6;F4JZ46	Q9FKW6;F4JZ46	Ferredoxin--NADP reductase, leaf isozyme 1, chloroplastic	LFNR1;FNR1	>sp|Q9FKW6|FNRL1_ARATH Ferredoxin--NADP reductase, leaf isozyme 1, chloroplastic OS=Arabidopsis thaliana GN=LFNR1 PE=1 SV=1;>tr|F4JZ46|F4JZ46_ARATH Isoform of Q9FKW6, Ferredoxin--NADP reductase OS=Arabidopsis thaliana GN=FNR1 PE=1 SV=1	2	2	0	2	0	2	0	2	0	40.326	0	5.8	0	6.1	0	44764000	31925000	0	12839000	0	1520200	0	611390	0	4	1131
Q8W493-2;Q8W493-3;Q8W493	Q8W493-2;Q8W493-3;Q8W493	Ferredoxin--NADP reductase, leaf isozyme 2, chloroplastic	LFNR2	>sp|Q8W493-2|FNRL2_ARATH Isoform of Q8W493, Isoform 2 of Ferredoxin--NADP reductase, leaf isozyme 2, chloroplastic OS=Arabidopsis thaliana GN=LFNR2;>sp|Q8W493-3|FNRL2_ARATH Isoform of Q8W493, Isoform 3 of Ferredoxin--NADP reductase, leaf isozyme 2, chlorop	3	2	1	2	0	2	1	2	0	39.233	0	6.3	3.4	7.4	0	57281000	28381000	15439000	13461000	0	1773800	964910	841340	0	5	929
Q39141;Q39142;Q8VZ87;P0CJ48;P04778	Q39141;Q39142;Q8VZ87;P0CJ48;P04778	Chlorophyll a-b binding protein 3, chloroplastic;Chlorophyll a-b binding protein 2, chloroplastic;Chlorophyll a-b binding protein 1, chloroplastic	Lhb1B2;Lhb1B1;LHCB1.2;LHCB1.1;LHCB1.3	>tr|Q39141|Q39141_ARATH At2g34420/T31E10.24 OS=Arabidopsis thaliana GN=Lhb1B2 PE=2 SV=1;>tr|Q39142|Q39142_ARATH Light-harvesting chlorophyll protein complex II subunit B1 OS=Arabidopsis thaliana GN=Lhb1B1 PE=1 SV=1;>sp|Q8VZ87|CB1B_ARATH Chlorophyll a-b bin	5	4	5	4	5	1	2	1	2	28.054	0	11.3	22.3	11.3	24.5	3878800000	1345700000	1501200000	156450000	875480000	168220000	187640000	19556000	109440000	21	748
A8MS75;Q01667;F4JE46;F4JE43	A8MS75;Q01667	Chlorophyll a-b binding protein 6, chloroplastic	LHCA1	>tr|A8MS75|A8MS75_ARATH Isoform of Q01667, Light-harvesting complex I chlorophyll a/b binding protein 1 OS=Arabidopsis thaliana GN=LHCA1 PE=4 SV=1;>sp|Q01667|CAB6_ARATH Chlorophyll a-b binding protein 6, chloroplastic OS=Arabidopsis thaliana GN=LHCA1 PE=1	4	2	3	1	2	2	3	1	2	23.262	0	6.6	11.3	6.1	10.8	695970000	159480000	280200000	12624000	243670000	19935000	35025000	1578000	30459000	10	28
Q9SYW8	Q9SYW8		Lhca2	>tr|Q9SYW8|Q9SYW8_ARATH Lhca2 protein OS=Arabidopsis thaliana GN=Lhca2 PE=2 SV=1	1	1	0	0	1	1	0	0	1	27.755	0	8.2	0	0	8.2	36236000	12924000	0	0	23312000	1436000	0	0	2590200	3	1503
Q2V2R9;Q9SY97	Q2V2R9;Q9SY97		LHCA3;T25B24.12	>tr|Q2V2R9|Q2V2R9_ARATH Isoform of Q9SY97, PSI type III chlorophyll a/b-binding protein OS=Arabidopsis thaliana GN=LHCA3 PE=1 SV=1;>tr|Q9SY97|Q9SY97_ARATH PSI type III chlorophyll a/b-binding protein OS=Arabidopsis thaliana GN=T25B24.12 PE=1 SV=1	2	5	7	3	4	5	7	3	4	23.746	0	28.4	34.4	19.7	24.8	2943400000	779340000	1274800000	19442000	869840000	155870000	254960000	3888400	173970000	27	725
P27521	P27521	Chlorophyll a-b binding protein 4, chloroplastic	LHCA4	>sp|P27521|CA4_ARATH Chlorophyll a-b binding protein 4, chloroplastic OS=Arabidopsis thaliana GN=LHCA4 PE=1 SV=1	1	3	5	3	3	3	5	3	3	27.733	0	17.5	30.7	17.5	17.5	2140000000	518500000	802580000	57390000	761530000	47136000	72962000	5217200	69230000	20	533
Q9SHR7;Q9S7J7;Q9XF87	Q9SHR7;Q9S7J7;Q9XF87		LHCB2.1;LHCB2.2;Lhcb2:4	>tr|Q9SHR7|Q9SHR7_ARATH At2g05100/F15L11.2 OS=Arabidopsis thaliana GN=LHCB2.1 PE=2 SV=1;>tr|Q9S7J7|Q9S7J7_ARATH At2g05070/F1O13.20 OS=Arabidopsis thaliana GN=Lhcb2.2 PE=2 SV=1;>tr|Q9XF87|Q9XF87_ARATH At3g27700 OS=Arabidopsis thaliana GN=Lhcb2:4 PE=2 SV=1	3	3	3	3	4	0	0	0	1	28.649	0.00071429	6.8	6.8	6.8	18.9	31583000	0	0	0	31583000	0	0	0	3509200	1	1356
Q9S7M0	Q9S7M0		LHCB3*1	>tr|Q9S7M0|Q9S7M0_ARATH AT5g54270/MDK4_9 OS=Arabidopsis thaliana GN=LHCB3*1 PE=2 SV=1	1	2	2	1	3	2	2	1	2	28.706	0	6.8	6.8	3	16.2	216440000	51287000	110780000	6137700	48239000	6410900	13847000	767220	6029900	8	1357
Q07473	Q07473	Chlorophyll a-b binding protein CP29.1, chloroplastic	LHCB4.1	>sp|Q07473|CB4A_ARATH Chlorophyll a-b binding protein CP29.1, chloroplastic OS=Arabidopsis thaliana GN=LHCB4.1 PE=1 SV=1	1	2	5	3	4	2	3	2	2	31.139	0	7.9	17.9	11	14.5	648970000	125360000	280530000	21577000	221500000	8357200	18702000	1438500	14767000	11	707
Q9XF88;Q9XF88-2	Q9XF88;Q9XF88-2	Chlorophyll a-b binding protein CP29.2, chloroplastic	LHCB4.2	>sp|Q9XF88|CB4B_ARATH Chlorophyll a-b binding protein CP29.2, chloroplastic OS=Arabidopsis thaliana GN=LHCB4.2 PE=1 SV=1;>sp|Q9XF88-2|CB4B_ARATH Isoform of Q9XF88, Isoform 2 of Chlorophyll a-b binding protein CP29.2, chloroplastic OS=Arabidopsis thaliana G	2	3	5	1	6	3	3	0	4	31.193	0	16	20.2	3.1	23.3	432910000	64367000	149650000	442460	218450000	4291100	9976600	29498	14563000	20	1519
Q9XF89	Q9XF89	Chlorophyll a-b binding protein CP26, chloroplastic	LHCB5	>sp|Q9XF89|CB5_ARATH Chlorophyll a-b binding protein CP26, chloroplastic OS=Arabidopsis thaliana GN=LHCB5 PE=1 SV=1	1	10	13	7	10	10	13	7	10	30.156	0	51.4	50.4	28.2	48.6	6203900000	1025100000	2254600000	199140000	2725100000	64071000	140910000	12446000	170320000	56	1520
Q9SYX1	Q9SYX1		Lil3:1	>tr|Q9SYX1|Q9SYX1_ARATH AT4g17600/dl4835w OS=Arabidopsis thaliana GN=Lil3:1 PE=2 SV=1	1	0	0	1	0	0	0	1	0	29.403	0.003499	0	0	3.8	0	0	0	0	0	0	0	0	0	0	1	1504
P93655;Q9M9L8	P93655;Q9M9L8	Lon protease homolog 1, mitochondrial;Lon protease homolog 3, mitochondrial	LON1;LON3	>sp|P93655|LONM1_ARATH Lon protease homolog 1, mitochondrial OS=Arabidopsis thaliana GN=LON1 PE=1 SV=2;>sp|Q9M9L8|LONM3_ARATH Lon protease homolog 3, mitochondrial OS=Arabidopsis thaliana GN=LON3 PE=3 SV=1	2	0	2	0	0	0	2	0	0	103.93	0	0	2.6	0	0	11154000	0	11154000	0	0	0	223080	0	0	2	694
O64948	O64948	Lon protease homolog 2, peroxisomal	LON2	>sp|O64948|LONP2_ARATH Lon protease homolog 2, peroxisomal OS=Arabidopsis thaliana GN=LON2 PE=2 SV=1	1	0	1	0	0	0	1	0	0	97.861	0	0	1	0	0	2844000	0	2844000	0	0	0	54692	0	0	1	429
P38418	P38418	Lipoxygenase 2, chloroplastic	LOX2	>sp|P38418|LOX2_ARATH Lipoxygenase 2, chloroplastic OS=Arabidopsis thaliana GN=LOX2 PE=1 SV=1	1	2	4	3	6	2	4	3	6	102.04	0	2.6	5.1	4	9	377780000	33893000	23391000	20852000	299640000	616240	425290	379130	5448100	17	565
Q9M5K3	Q9M5K3	Dihydrolipoyl dehydrogenase 1, mitochondrial	LPD1	>sp|Q9M5K3|DLDH1_ARATH Dihydrolipoyl dehydrogenase 1, mitochondrial OS=Arabidopsis thaliana GN=LPD1 PE=1 SV=2	1	8	11	8	16	4	6	4	8	53.987	0	19.9	30.4	21.5	37.9	1511600000	160750000	322890000	82423000	945540000	5740900	11532000	2943700	33769000	56	1327
Q9M5K2;Q9M5K2-2	Q9M5K2	Dihydrolipoyl dehydrogenase 2, mitochondrial	LPD2	>sp|Q9M5K2|DLDH2_ARATH Dihydrolipoyl dehydrogenase 2, mitochondrial OS=Arabidopsis thaliana GN=LPD2 PE=1 SV=1	2	4	5	4	12	0	0	0	4	53.985	0	9.1	12.2	9.1	26.8	22208000	0	0	0	22208000	0	0	0	765800	4	1326
F4JLP5;A8MS68-2;A8MS68	F4JLP5;A8MS68-2;A8MS68	Dihydrolipoyl dehydrogenase 2, chloroplastic;Dihydrolipoyl dehydrogenase 1, chloroplastic	LPD2;LPD1	>sp|F4JLP5|PLPD2_ARATH Dihydrolipoyl dehydrogenase 2, chloroplastic OS=Arabidopsis thaliana GN=LPD2 PE=2 SV=2;>sp|A8MS68-2|PLPD1_ARATH Isoform of A8MS68, Isoform 2 of Dihydrolipoyl dehydrogenase 1, chloroplastic OS=Arabidopsis thaliana GN=LPD1;>sp|A8MS68|P	3	3	7	6	5	3	7	6	5	60.144	0	6.3	15.5	13.2	10.1	403900000	28829000	134960000	64940000	175170000	1029600	4819900	2319300	6256100	24	263
C0LGN2;C0LGG9-2;C0LGG9	C0LGN2;C0LGG9-2;C0LGG9	Probable leucine-rich repeat receptor-like serine/threonine-protein kinase At3g14840;Probable LRR receptor-like serine/threonine-protein kinase At1g53440	LRR-RLK	>sp|C0LGN2|Y3148_ARATH Probable leucine-rich repeat receptor-like serine/threonine-protein kinase At3g14840 OS=Arabidopsis thaliana GN=LRR-RLK PE=2 SV=1;>sp|C0LGG9-2|Y5344_ARATH Isoform of C0LGG9, Isoform 2 of Probable LRR receptor-like serine/threonine-pr	3	0	2	0	1	0	2	0	1	112.28	0	0	2.3	0	1.2	23622000	0	11809000	0	11813000	0	227100	0	227170	3	64
Q93ZS6	Q93ZS6		LRS1	>tr|Q93ZS6|Q93ZS6_ARATH AT3g05090/T12H1_5 OS=Arabidopsis thaliana GN=LRS1 PE=1 SV=1	1	0	0	3	0	0	0	3	0	82.196	0	0	0	5.3	0	12751000	0	0	12751000	0	0	0	375040	0	3	969
Q9SQI8	Q9SQI8	Dihydrolipoyllysine-residue acetyltransferase component 4 of pyruvate dehydrogenase complex, chloroplastic	LTA2	>sp|Q9SQI8|ODP24_ARATH Dihydrolipoyllysine-residue acetyltransferase component 4 of pyruvate dehydrogenase complex, chloroplastic OS=Arabidopsis thaliana GN=LTA2 PE=2 SV=1	1	8	7	7	4	7	5	6	4	50.08	0	26.7	20	23.5	12.5	503210000	127310000	180060000	97368000	98465000	5535300	7828900	4233400	4281100	25	1456
Q9S7I3	Q9S7I3	Non-specific lipid-transfer protein 2	LTP2	>sp|Q9S7I3|NLTP2_ARATH Non-specific lipid-transfer protein 2 OS=Arabidopsis thaliana GN=LTP2 PE=3 SV=1	1	1	0	0	0	1	0	0	0	11.938	0	9.3	0	0	0	3280100	3280100	0	0	0	546680	0	0	0	1	1355
Q949X7;Q94A94	Q949X7;Q94A94	Diaminopimelate decarboxylase 1, chloroplastic;Diaminopimelate decarboxylase 2, chloroplastic	LYSA1;LYSA2	>sp|Q949X7|DCDA1_ARATH Diaminopimelate decarboxylase 1, chloroplastic OS=Arabidopsis thaliana GN=LYSA1 PE=1 SV=1;>sp|Q94A94|DCDA2_ARATH Diaminopimelate decarboxylase 2, chloroplastic OS=Arabidopsis thaliana GN=LYSA2 PE=1 SV=1	2	0	1	1	2	0	1	1	2	53.557	0	0	2.1	3.1	5.2	67132000	0	10067000	4093700	52972000	0	437700	177990	2303100	4	993
O65581	O65581		M3E9.40	>tr|O65581|O65581_ARATH Fructose-bisphosphate aldolase OS=Arabidopsis thaliana GN=M3E9.40 PE=2 SV=1	1	3	4	5	4	1	2	3	3	38.293	0	10.1	12.3	18.7	17.6	180670000	0	22188000	25124000	133360000	0	1109400	1256200	6668200	10	438
O49607	O49607		M4E13.40	>sp|O49607|SBT16_ARATH Subtilisin-like protease SBT1.6 OS=Arabidopsis thaliana GN=SBT1.6 PE=2 SV=1	1	0	0	1	0	0	0	1	0	81.045	0	0	0	1.6	0	6265300	0	0	6265300	0	0	0	174040	0	1	414
F4I5P3;Q94BR4	F4I5P3;Q94BR4	Pre-mRNA-processing factor 19 homolog 1	MAC3A;PRP19A	>tr|F4I5P3|F4I5P3_ARATH Isoform of Q94BR4, MOS4-associated complex 3A OS=Arabidopsis thaliana GN=MAC3A PE=4 SV=1;>sp|Q94BR4|PR19A_ARATH Pre-mRNA-processing factor 19 homolog 1 OS=Arabidopsis thaliana GN=PRP19A PE=1 SV=1	2	0	1	0	1	0	1	0	1	56.881	0	0	1.7	0	1.7	764970	0	104860	0	660120	0	4032.9	0	25389	2	150
Q9FV52;F4HQQ8	Q9FV52;F4HQQ8	Methionine aminopeptidase 1B, chloroplastic	MAP1B;MAP1C	>sp|Q9FV52|MAP1B_ARATH Methionine aminopeptidase 1B, chloroplastic OS=Arabidopsis thaliana GN=MAP1B PE=2 SV=2;>tr|F4HQQ8|F4HQQ8_ARATH Isoform of Q9FV52, Methionine aminopeptidase 1B OS=Arabidopsis thaliana GN=MAP1C PE=4 SV=1	2	5	3	8	1	5	3	8	1	40.424	0	17.3	10	20.3	5.4	542400000	218750000	116790000	163480000	43372000	12868000	6869900	9616600	2551300	18	1158
F4J849;Q9LFA3	F4J849;Q9LFA3	Probable monodehydroascorbate reductase, cytoplasmic isoform 3	MDAR1	>tr|F4J849|F4J849_ARATH Isoform of Q9LFA3, Monodehydroascorbate reductase (NADH) OS=Arabidopsis thaliana GN=MDAR1 PE=1 SV=1;>sp|Q9LFA3|MDAR3_ARATH Probable monodehydroascorbate reductase, cytoplasmic isoform 3 OS=Arabidopsis thaliana GN=At3g52880 PE=1 SV=1	2	1	0	1	0	1	0	1	0	50.159	0	3.6	0	2.4	0	11782000	10923000	0	859370	0	376660	0	29633	0	2	229
F4I577;F4I576;P92947-2;P92947	F4I577;F4I576;P92947-2;P92947	Monodehydroascorbate reductase, chloroplastic	MDAR6	>tr|F4I577|F4I577_ARATH Isoform of P92947, Monodehydroascorbate reductase OS=Arabidopsis thaliana GN=MDAR6 PE=4 SV=1;>tr|F4I576|F4I576_ARATH Isoform of P92947, Monodehydroascorbate reductase OS=Arabidopsis thaliana GN=MDAR6 PE=4 SV=1;>sp|P92947-2|MDARP_ARA	4	2	4	2	1	2	4	2	1	45.023	0	6.7	12.7	6.2	2.9	118560000	22359000	48704000	12849000	34648000	859960	1873200	494210	1332600	9	148
Q940I2	Q940I2		MED24.18	>tr|Q940I2|Q940I2_ARATH Putative uncharacterized protein MED24.18 OS=Arabidopsis thaliana GN=MED24.18 PE=2 SV=1	1	2	3	1	5	2	3	1	5	37.04	0	10	12.1	3.2	26	206990000	18297000	64117000	5084700	119500000	1143500	4007300	317800	7468500	9	974
Q9FEF8;Q9FEF8-2;Q94AH9	Q9FEF8;Q9FEF8-2;Q94AH9	Probable mediator of RNA polymerase II transcription subunit 36b;Mediator of RNA polymerase II transcription subunit 36a	MED36B;MED36A	>sp|Q9FEF8|MD36B_ARATH Probable mediator of RNA polymerase II transcription subunit 36b OS=Arabidopsis thaliana GN=MED36B PE=1 SV=1;>sp|Q9FEF8-2|MD36B_ARATH Isoform of Q9FEF8, Isoform 2 of Probable mediator of RNA polymerase II transcription subunit 36b OS	3	1	1	0	1	1	1	0	1	32.829	0	2.9	2.9	0	3.6	10449000	796030	591250	0	9061500	49752	36953	0	566340	3	1091
Q9LHA8;Q9S9N1	Q9LHA8	Probable mediator of RNA polymerase II transcription subunit 37c	MED37C	>sp|Q9LHA8|MD37C_ARATH Probable mediator of RNA polymerase II transcription subunit 37c OS=Arabidopsis thaliana GN=MED37C PE=1 SV=1	2	14	15	14	22	3	4	3	5	71.101	0	22.9	25.8	21.2	34.8	418390000	25427000	63313000	12008000	317640000	687220	1711200	324530	8584900	17	1197
P22954;Q9C7X7	P22954;Q9C7X7	Probable mediator of RNA polymerase II transcription subunit 37c;Heat shock 70 kDa protein 18	MED37D;HSP70-18	>sp|P22954|MD37D_ARATH Probable mediator of RNA polymerase II transcription subunit 37c OS=Arabidopsis thaliana GN=MED37D PE=1 SV=2;>sp|Q9C7X7|HSP7N_ARATH Heat shock 70 kDa protein 18 OS=Arabidopsis thaliana GN=HSP70-18 PE=2 SV=1	2	10	11	11	21	0	1	0	4	71.386	0	18.1	19.9	16.8	34.3	54684000	0	5232000	0	49452000	0	145330	0	1373700	5	514
P22953;F4KCE5	P22953;F4KCE5	Probable mediator of RNA polymerase II transcription subunit 37e	MED37E;HSC70-1	>sp|P22953|MD37E_ARATH Probable mediator of RNA polymerase II transcription subunit 37e OS=Arabidopsis thaliana GN=MED37E PE=1 SV=3;>tr|F4KCE5|F4KCE5_ARATH Isoform of P22953, Heat shock cognate protein 70-1 OS=Arabidopsis thaliana GN=HSC70-1 PE=1 SV=1	2	19	21	18	30	4	5	4	6	71.357	0	33.8	38.7	30.4	53.3	11438000000	1524700000	1353000000	578440000	7981800000	41208000	36567000	15633000	215720000	111	513
Q39043;Q9LKR3;F4K007;Q8H1B3-2;Q8H1B3	Q39043;Q9LKR3;F4K007	Mediator of RNA polymerase II transcription subunit 37f;Mediator of RNA polymerase II transcription subunit 37a	MED37F;MED37A;BIP2	>sp|Q39043|MD37F_ARATH Mediator of RNA polymerase II transcription subunit 37f OS=Arabidopsis thaliana GN=MED37F PE=1 SV=2;>sp|Q9LKR3|MD37A_ARATH Mediator of RNA polymerase II transcription subunit 37a OS=Arabidopsis thaliana GN=MED37A PE=1 SV=1;>tr|F4K007	5	15	15	15	13	13	13	12	11	73.56	0	24	24.1	25.3	22.5	867010000	164980000	284170000	96906000	320950000	5321900	9166900	3126000	10353000	60	743
Q9ZVK7;F4IGF6	Q9ZVK7;F4IGF6		MEE13	>tr|Q9ZVK7|Q9ZVK7_ARATH Isoform of F4IGF6, Myosin heavy chain-related protein OS=Arabidopsis thaliana GN=MEE13 PE=4 SV=1;>tr|F4IGF6|F4IGF6_ARATH Myosin heavy chain-related protein OS=Arabidopsis thaliana GN=MEE13 PE=4 SV=1	2	0	0	0	3	0	0	0	3	70.924	0	0	0	0	6.2	70595000	0	0	0	70595000	0	0	0	1857800	3	177
O80476	O80476	Methylesterase 2	MES2	>sp|O80476|MES2_ARATH Methylesterase 2 OS=Arabidopsis thaliana GN=MES2 PE=1 SV=1	1	0	0	1	0	0	0	1	0	29.667	0.0034941	0	0	5.7	0	5240500	0	0	5240500	0	0	0	374320	0	1	447
Q9SJL8	Q9SJL8	S-adenosylmethionine synthase 3	METK3	>sp|Q9SJL8|METK3_ARATH S-adenosylmethionine synthase 3 OS=Arabidopsis thaliana GN=METK3 PE=1 SV=1	1	11	13	10	13	6	8	6	7	42.497	0	36.4	40.8	30	52.1	1620600000	433530000	564450000	153350000	469220000	21676000	28222000	7667600	23461000	36	1430
Q9LUT2	Q9LUT2	S-adenosylmethionine synthase 4	METK4	>sp|Q9LUT2|METK4_ARATH S-adenosylmethionine synthase 4 OS=Arabidopsis thaliana GN=METK4 PE=1 SV=1	1	13	13	9	17	7	7	4	10	42.795	0	48.3	47.8	29	51.9	10636000000	1106200000	2696700000	650780000	6182600000	55311000	134830000	32539000	309130000	72	1263
Q9ZPI5	Q9ZPI5	Peroxisomal fatty acid beta-oxidation multifunctional protein MFP2;Enoyl-CoA hydratase/3-2-trans-enoyl-CoA isomerase/3-hydroxybutyryl-CoA epimerase;3-hydroxyacyl-CoA dehydrogenase	MFP2	>sp|Q9ZPI5|MFP2_ARATH Peroxisomal fatty acid beta-oxidation multifunctional protein MFP2 OS=Arabidopsis thaliana GN=MFP2 PE=1 SV=1	1	0	3	0	2	0	3	0	2	78.839	0	0	4.3	0	2.5	53241000	0	20276000	0	32965000	0	519900	0	845250	4	1539
Q9MBA2	Q9MBA2	Putative septum site-determining protein minD homolog, chloroplastic	MIND1	>sp|Q9MBA2|MIND1_ARATH Putative septum site-determining protein minD homolog, chloroplastic OS=Arabidopsis thaliana GN=MIND1 PE=1 SV=1	1	0	2	0	1	0	2	0	1	35.69	0	0	5.8	0	3.4	53621000	0	25073000	0	28548000	0	1193900	0	1359400	3	1344
B3H757;Q9S7U9;Q9S7U9-2;Q94A06-2;Q94A06	B3H757;Q9S7U9;Q9S7U9-2	Mitogen-activated protein kinase kinase 2	MKK2	>tr|B3H757|B3H757_ARATH Isoform of Q9S7U9, Mitogen-activated protein kinase kinase 2 OS=Arabidopsis thaliana GN=MKK2 PE=1 SV=1;>sp|Q9S7U9|M2K2_ARATH Mitogen-activated protein kinase kinase 2 OS=Arabidopsis thaliana GN=MKK2 PE=1 SV=2;>sp|Q9S7U9-2|M2K2_ARATH	5	0	0	0	3	0	0	0	3	37.265	0	0	0	0	10.7	94721000	0	0	0	94721000	0	0	0	6314700	2	48
Q9SSK9;B3H4F3;A8MRH3;F4I6Y3;A8MR61	Q9SSK9;B3H4F3;A8MRH3;F4I6Y3;A8MR61	MLP-like protein 28	MLP28	>sp|Q9SSK9|MLP28_ARATH MLP-like protein 28 OS=Arabidopsis thaliana GN=MLP28 PE=1 SV=1;>tr|B3H4F3|B3H4F3_ARATH Isoform of Q9SSK9, MLP-like protein 28 OS=Arabidopsis thaliana GN=MLP28 PE=4 SV=1;>tr|A8MRH3|A8MRH3_ARATH Isoform of Q9SSK9, MLP-like protein 28 O	5	7	6	3	4	5	5	1	3	37.614	0	26.9	22.7	12.5	12.8	674010000	217350000	207940000	53451000	195280000	10867000	10397000	2672600	9763900	27	1474
Q9SSK7;F4I6Y7;Q9SSK5;Q941R6	Q9SSK7;F4I6Y7	MLP-like protein 34	MLP34	>sp|Q9SSK7|MLP34_ARATH MLP-like protein 34 OS=Arabidopsis thaliana GN=MLP34 PE=2 SV=1;>tr|F4I6Y7|F4I6Y7_ARATH Isoform of Q9SSK7, MLP-like protein 34 OS=Arabidopsis thaliana GN=MLP34 PE=4 SV=1	4	4	3	3	1	2	2	1	0	35.57	0	13.3	8.9	11.4	3.2	44338000	22261000	20096000	1980400	0	1484100	1339700	132030	0	5	1473
Q93VR4	Q93VR4	MLP-like protein 423	MLP423	>sp|Q93VR4|ML423_ARATH MLP-like protein 423 OS=Arabidopsis thaliana GN=MLP423 PE=2 SV=1	1	3	3	2	3	3	3	2	3	17.054	0	23.9	23.9	18.1	23.9	655620000	130480000	119210000	19558000	386380000	10873000	9933800	1629900	32199000	11	949
Q9ZP06;A8MQK3;Q9LKA3	Q9ZP06;A8MQK3;Q9LKA3	Malate dehydrogenase 1, mitochondrial;Malate dehydrogenase 2, mitochondrial	mMDH2	>sp|Q9ZP06|MDHM1_ARATH Malate dehydrogenase 1, mitochondrial OS=Arabidopsis thaliana GN=At1g53240 PE=1 SV=1;>tr|A8MQK3|A8MQK3_ARATH Isoform of Q9LKA3, Malate dehydrogenase OS=Arabidopsis thaliana GN=mMDH2 PE=3 SV=1;>sp|Q9LKA3|MDHM2_ARATH Malate dehydrogena	3	5	4	6	3	4	2	4	2	35.804	0	17.6	11.7	20.8	13.5	110180000	28797000	18282000	30432000	32670000	1919800	1218800	2028800	2178000	12	1536
Q9LTB2	Q9LTB2	Methionine S-methyltransferase	MMT1	>sp|Q9LTB2|MMT1_ARATH Methionine S-methyltransferase OS=Arabidopsis thaliana GN=MMT1 PE=1 SV=1	1	0	1	0	0	0	1	0	0	118.71	0	0	1.3	0	0	9253300	0	9253300	0	0	0	185070	0	0	1	1255
F4JK85;F4JK84	F4JK85;F4JK84		MO1	>tr|F4JK85|F4JK85_ARATH Isoform of F4JK84, Monooxygenase 1 OS=Arabidopsis thaliana GN=MO1 PE=4 SV=1;>tr|F4JK84|F4JK84_ARATH Monooxygenase 1 OS=Arabidopsis thaliana GN=MO1 PE=4 SV=1	2	0	0	0	1	0	0	0	1	45.412	0	0	0	0	5.1	8933300	0	0	0	8933300	0	0	0	388400	1	258
Q9SLA8	Q9SLA8	Enoyl-[acyl-carrier-protein] reductase [NADH], chloroplastic	MOD1	>sp|Q9SLA8|FABI_ARATH Enoyl-[acyl-carrier-protein] reductase [NADH], chloroplastic OS=Arabidopsis thaliana GN=MOD1 PE=1 SV=1	1	2	2	1	1	2	2	1	1	41.213	0	5.6	5.6	4.9	4.9	168850000	69671000	73062000	7169600	18953000	3166900	3321000	325890	861480	6	1446
Q39024;Q9LMM5;F4IH84;Q9LMM5-2;Q8GYQ5	Q39024;Q9LMM5	Mitogen-activated protein kinase 4;Mitogen-activated protein kinase 11	MPK4;MPK11	>sp|Q39024|MPK4_ARATH Mitogen-activated protein kinase 4 OS=Arabidopsis thaliana GN=MPK4 PE=1 SV=2;>sp|Q9LMM5|MPK11_ARATH Mitogen-activated protein kinase 11 OS=Arabidopsis thaliana GN=MPK11 PE=1 SV=1	5	2	0	0	1	2	0	0	1	42.851	0	5.3	0	0	4.8	32508000	12704000	0	0	19805000	577440	0	0	900210	3	742
Q9FMU6;Q9M2Z8	Q9FMU6	Mitochondrial phosphate carrier protein 3, mitochondrial	MPT3	>sp|Q9FMU6|MPCP3_ARATH Mitochondrial phosphate carrier protein 3, mitochondrial OS=Arabidopsis thaliana GN=MPT3 PE=2 SV=1	2	9	11	4	11	9	11	4	11	40.089	0	26.1	33.1	13.1	29.3	5039400000	933380000	1598900000	48319000	2458800000	42427000	72677000	2196300	111760000	42	1144
Q0WLC6	Q0WLC6	Pentatricopeptide repeat-containing protein MRL1, chloroplastic	MRL1	>sp|Q0WLC6|PP349_ARATH Pentatricopeptide repeat-containing protein MRL1, chloroplastic OS=Arabidopsis thaliana GN=MRL1 PE=2 SV=2	1	1	1	0	2	1	1	0	2	119.77	0	1.1	1.1	0	1.9	65400000	9256900	10374000	0	45769000	165300	185250	0	817310	4	712
O50008;Q0WNZ5	O50008	5-methyltetrahydropteroyltriglutamate--homocysteine methyltransferase 1	MS1	>sp|O50008|METE1_ARATH 5-methyltetrahydropteroyltriglutamate--homocysteine methyltransferase 1 OS=Arabidopsis thaliana GN=MS1 PE=1 SV=1	2	22	29	18	31	9	13	7	13	84.356	0	34.9	44.6	23.4	49.9	25920000000	2812600000	8914600000	1039500000	13153000000	74015000	234590000	27357000	346130000	137	417
Q9SRV5	Q9SRV5	5-methyltetrahydropteroyltriglutamate--homocysteine methyltransferase 2	MS2	>sp|Q9SRV5|METE2_ARATH 5-methyltetrahydropteroyltriglutamate--homocysteine methyltransferase 2 OS=Arabidopsis thaliana GN=MS2 PE=1 SV=1	1	15	20	11	20	2	4	0	2	84.583	0	21.6	28.9	15.9	30.7	247700000	27755000	160480000	0	59466000	711670	4114900	0	1524800	8	1467
P54150;Q9FKF7	P54150	Peptide methionine sulfoxide reductase A4, chloroplastic	MSR4	>sp|P54150|MSRA4_ARATH Peptide methionine sulfoxide reductase A4, chloroplastic OS=Arabidopsis thaliana GN=MSR4 PE=1 SV=2	2	3	2	4	1	2	2	3	1	28.644	0	11.2	8.1	15.9	3.9	260470000	104830000	30086000	64996000	60557000	8736100	2507200	5416300	5046400	12	631
Q9LY14;Q9LY15	Q9LY14;Q9LY15	Peptide methionine sulfoxide reductase A3;Peptide methionine sulfoxide reductase A2	MSRA3;MRSA2	>sp|Q9LY14|MSRA3_ARATH Peptide methionine sulfoxide reductase A3 OS=Arabidopsis thaliana GN=MSRA3 PE=1 SV=1;>sp|Q9LY15|MSRA2_ARATH Peptide methionine sulfoxide reductase A2 OS=Arabidopsis thaliana GN=MRSA2 PE=1 SV=1	2	1	0	2	0	0	0	1	0	22.545	0	4	0	9.9	0	3375200	0	0	3375200	0	0	0	375030	0	1	1284
Q9C5C8	Q9C5C8	Peptide methionine sulfoxide reductase B2, chloroplastic	MSRB2	>sp|Q9C5C8|MSRB2_ARATH Peptide methionine sulfoxide reductase B2, chloroplastic OS=Arabidopsis thaliana GN=MSRB2 PE=1 SV=1	1	0	1	1	0	0	1	1	0	21.968	0.00071276	0	4.5	4.5	0	6047000	0	2951400	3095600	0	0	210820	221110	0	2	1055
Q9SE60;F4JAK1;Q9SE60-2;O80585	Q9SE60;F4JAK1;Q9SE60-2	Methylenetetrahydrofolate reductase 1;Methylenetetrahydrofolate reductase	MTHFR1	>sp|Q9SE60|MTHR1_ARATH Methylenetetrahydrofolate reductase 1 OS=Arabidopsis thaliana GN=MTHFR1 PE=1 SV=1;>tr|F4JAK1|F4JAK1_ARATH Isoform of Q9SE60, Methylenetetrahydrofolate reductase OS=Arabidopsis thaliana GN=MTHFR1 PE=3 SV=1;>sp|Q9SE60-2|MTHR1_ARATH Iso	4	0	2	2	1	0	2	2	1	66.288	0	0	3.9	4.2	2.4	37951000	0	17686000	7892700	12372000	0	535950	239170	374910	5	1386
O80632	O80632	Metal tolerance protein 11	MTP11	>sp|O80632|MTP11_ARATH Metal tolerance protein 11 OS=Arabidopsis thaliana GN=MTP11 PE=2 SV=1	1	5	0	0	0	5	0	0	0	44.631	0	16	0	0	0	106230000	106230000	0	0	0	7081700	0	0	0	6	453
Q9M2P2	Q9M2P2	Putative metal tolerance protein C3	MTPC3	>sp|Q9M2P2|MTPC3_ARATH Putative metal tolerance protein C3 OS=Arabidopsis thaliana GN=MTPC3 PE=3 SV=2	1	5	0	0	0	5	0	0	0	46.241	0	16.1	0	0	0	89299000	89299000	0	0	0	5581200	0	0	0	5	1320
P93031	P93031	GDP-mannose 4,6 dehydratase 2	MUR1	>sp|P93031|GMD2_ARATH GDP-mannose 4,6 dehydratase 2 OS=Arabidopsis thaliana GN=MUR1 PE=1 SV=3	1	1	1	1	0	1	1	1	0	41.961	0	2.7	2.7	2.7	0	59523000	13992000	41302000	4228700	0	635990	1877400	192210	0	3	688
O23722;F4JCU3	O23722		MVD1	>tr|O23722|O23722_ARATH At2g38700 OS=Arabidopsis thaliana GN=MVD1 PE=2 SV=1	2	1	0	1	3	1	0	1	3	45.585	0	2.2	0	2.7	11.7	46401000	9350600	0	342820	36708000	445270	0	16325	1748000	5	393
F4K7C4;F4K7C5;Q9LKB9;F4I460;Q39160;F4HWY6;F4HXP9;F4IRU3;F4IVR7-2;F4IVR7	F4K7C4;F4K7C5;Q9LKB9;F4I460;Q39160;F4HWY6;F4HXP9;F4IRU3;F4IVR7-2;F4IVR7	Myosin-6;Myosin-8;Myosin-5;Myosin-11;Myosin-9;Myosin-12;Myosin-10	MYA2;XI-2;XI-B;XI-1;XI-E;XI-C;XI-F;XI-D	>tr|F4K7C4|F4K7C4_ARATH Isoform of Q9LKB9, Myosin 2 OS=Arabidopsis thaliana GN=MYA2 PE=4 SV=1;>tr|F4K7C5|F4K7C5_ARATH Isoform of Q9LKB9, Myosin 2 OS=Arabidopsis thaliana GN=MYA2 PE=4 SV=1;>sp|Q9LKB9|MYO6_ARATH Myosin-6 OS=Arabidopsis thaliana GN=XI-2 PE=1	10	1	0	1	1	1	0	1	0	176.52	0	0.6	0	0.6	0.4	48686000	4963800	0	23251000	20471000	59093	0	276800	243710	3	314
P93306	P93306	NADH dehydrogenase [ubiquinone] iron-sulfur protein 2	NAD7	>sp|P93306|NDUS2_ARATH NADH dehydrogenase [ubiquinone] iron-sulfur protein 2 OS=Arabidopsis thaliana GN=NAD7 PE=2 SV=2	1	1	4	2	6	1	4	2	6	44.961	0	2.3	16.5	6.1	21.6	408220000	19524000	53954000	10446000	324300000	929700	2569200	497420	15443000	17	693
Q95748	Q95748	NADH dehydrogenase [ubiquinone] iron-sulfur protein 3	NAD9	>sp|Q95748|NDUS3_ARATH NADH dehydrogenase [ubiquinone] iron-sulfur protein 3 OS=Arabidopsis thaliana GN=NAD9 PE=2 SV=2	1	2	2	2	2	2	2	2	2	22.88	0	12.1	12.1	12.1	12.6	172700000	21352000	27541000	15595000	108210000	1779300	2295100	1299600	9017600	8	1032
Q9SIU0	Q9SIU0	NAD-dependent malic enzyme 1, mitochondrial	NAD-ME1	>sp|Q9SIU0|MAO1_ARATH NAD-dependent malic enzyme 1, mitochondrial OS=Arabidopsis thaliana GN=NAD-ME1 PE=1 SV=1	1	0	0	1	0	0	0	1	0	69.655	0	0	0	1.9	0	5569700	0	0	5569700	0	0	0	185660	0	0	1422
Q8L7K9	Q8L7K9	NAD-dependent malic enzyme 2, mitochondrial	NAD-ME2	>sp|Q8L7K9|MAO2_ARATH NAD-dependent malic enzyme 2, mitochondrial OS=Arabidopsis thaliana GN=NAD-ME2 PE=1 SV=1	1	1	0	2	0	1	0	2	0	66.64	0	1.8	0	3.1	0	22001000	7666500	0	14335000	0	196580	0	367560	0	3	862
Q9LYG3	Q9LYG3	NADP-dependent malic enzyme 2	NADP-ME2	>sp|Q9LYG3|MAOP2_ARATH NADP-dependent malic enzyme 2 OS=Arabidopsis thaliana GN=NADP-ME2 PE=1 SV=1	1	4	0	3	2	4	0	3	2	64.412	0	9.9	0	6.6	5.3	155120000	50874000	0	31008000	73236000	1695800	0	1033600	2441200	9	1289
Q9LSB4;Q9LSB4-2	Q9LSB4;Q9LSB4-2	TSA1-like protein	NAI2	>sp|Q9LSB4|NAI2_ARATH TSA1-like protein OS=Arabidopsis thaliana GN=NAI2 PE=1 SV=1;>sp|Q9LSB4-2|NAI2_ARATH Isoform of Q9LSB4, Isoform 2 of TSA1-like protein OS=Arabidopsis thaliana GN=NAI2	2	10	20	22	3	10	20	22	3	85.015	0	15.9	31.3	31.5	5.7	807570000	102470000	440890000	216690000	47515000	2009200	8645000	4248800	931670	62	1247
Q8GXR9	Q8GXR9	Alternative NAD(P)H-ubiquinone oxidoreductase C1, chloroplastic/mitochondrial	NDC1	>sp|Q8GXR9|DHNA_ARATH Alternative NAD(P)H-ubiquinone oxidoreductase C1, chloroplastic/mitochondrial OS=Arabidopsis thaliana GN=NDC1 PE=1 SV=2	1	0	0	0	2	0	0	0	2	56.915	0	0	0	0	5.6	24590000	0	0	0	24590000	0	0	0	878210	2	842
Q37165	Q37165	NAD(P)H-quinone oxidoreductase subunit 1, chloroplastic	ndhA	>sp|Q37165|NU1C_ARATH NAD(P)H-quinone oxidoreductase subunit 1, chloroplastic OS=Arabidopsis thaliana GN=ndhA PE=3 SV=2	1	0	0	0	1	0	0	0	1	40.021	0	0	0	0	2.2	24764000	0	0	0	24764000	0	0	0	2251200	1	727
P56753	P56753	NAD(P)H-quinone oxidoreductase subunit H, chloroplastic	ndhH	>sp|P56753|NDHH_ARATH NAD(P)H-quinone oxidoreductase subunit H, chloroplastic OS=Arabidopsis thaliana GN=ndhH PE=1 SV=1	1	4	4	2	6	4	4	2	6	45.502	0	14	14	6.6	20.9	370320000	66726000	97778000	4945500	200870000	3033000	4444400	224790	9130600	19	640
P56755	P56755	NAD(P)H-quinone oxidoreductase subunit I, chloroplastic	ndhI	>sp|P56755|NDHI_ARATH NAD(P)H-quinone oxidoreductase subunit I, chloroplastic OS=Arabidopsis thaliana GN=ndhI PE=3 SV=1	1	2	2	0	2	2	2	0	2	20.086	0	13.4	13.4	0	13.4	88023000	23230000	26123000	0	38670000	2323000	2612300	0	3867000	7	642
P56754	P56754	NAD(P)H-quinone oxidoreductase subunit J, chloroplastic	ndhJ	>sp|P56754|NDHJ_ARATH NAD(P)H-quinone oxidoreductase subunit J, chloroplastic OS=Arabidopsis thaliana GN=ndhJ PE=3 SV=1	1	1	0	0	1	1	0	0	1	18.558	0	13.3	0	0	5.7	17959000	5030600	0	0	12928000	503060	0	0	1292800	2	641
P39207	P39207	Nucleoside diphosphate kinase 1	NDK1	>sp|P39207|NDK1_ARATH Nucleoside diphosphate kinase 1 OS=Arabidopsis thaliana GN=NDK1 PE=1 SV=1	1	3	3	3	1	3	3	3	1	16.5	0	29.5	29.5	29.5	10.7	134180000	46706000	35734000	20743000	30993000	5189500	3970400	2304800	3443700	10	567
O49203;F4JPD8;Q8LAH8	O49203;F4JPD8;Q8LAH8	Nucleoside diphosphate kinase III, chloroplastic/mitochondrial;Nucleoside diphosphate kinase;Nucleoside diphosphate kinase IV, chloroplastic/mitochondrial	NDPK3;At4g23895;NDK4	>sp|O49203|NDK3_ARATH Nucleoside diphosphate kinase III, chloroplastic/mitochondrial OS=Arabidopsis thaliana GN=NDPK3 PE=1 SV=1;>tr|F4JPD8|F4JPD8_ARATH Nucleoside diphosphate kinase OS=Arabidopsis thaliana GN=At4g23895 PE=3 SV=1;>sp|Q8LAH8|NDK4_ARATH Nucle	3	2	1	0	0	2	1	0	0	25.734	0	7.6	4.2	0	0	43192000	41008000	2184100	0	0	2929100	156010	0	0	3	407
F4HS76;Q9M8L4	F4HS76;Q9M8L4	Glycerol kinase	NHO1;GLPK	>tr|F4HS76|F4HS76_ARATH Isoform of Q9M8L4, Glycerol kinase-like protein OS=Arabidopsis thaliana GN=NHO1 PE=3 SV=1;>sp|Q9M8L4|GLPK_ARATH Glycerol kinase OS=Arabidopsis thaliana GN=GLPK PE=1 SV=1	2	2	5	0	1	2	5	0	1	52.483	0	5	11.8	0	2.7	139310000	16756000	106730000	0	15820000	620580	3952900	0	585920	9	113
P11035;P11832	P11035;P11832	Nitrate reductase [NADH] 2;Nitrate reductase [NADH] 1	NIA2;NIA1	>sp|P11035|NIA2_ARATH Nitrate reductase [NADH] 2 OS=Arabidopsis thaliana GN=NIA2 PE=1 SV=1;>sp|P11832|NIA1_ARATH Nitrate reductase [NADH] 1 OS=Arabidopsis thaliana GN=NIA1 PE=1 SV=3	2	1	0	2	0	1	0	2	0	102.84	0	0.9	0	2.2	0	857570	857570	0	0	0	18643	0	0	0	3	488
O49543;A8MSF1	O49543;A8MSF1	Cysteine desulfurase 1, mitochondrial	NIFS1;NFS1	>sp|O49543|MNIF1_ARATH Cysteine desulfurase, mitochondrial OS=Arabidopsis thaliana GN=NIFS1 PE=1 SV=1;>tr|A8MSF1|A8MSF1_ARATH Isoform of O49543, AT5G65720 protein OS=Arabidopsis thaliana GN=NFS1 PE=2 SV=1	2	2	4	0	2	2	4	0	2	50.295	0	5.5	11.7	0	4.6	138320000	27349000	76381000	0	34594000	1012900	2828900	0	1281300	10	412
Q39161	Q39161	Ferredoxin--nitrite reductase, chloroplastic	NIR1	>sp|Q39161|NIR_ARATH Ferredoxin--nitrite reductase, chloroplastic OS=Arabidopsis thaliana GN=NIR1 PE=1 SV=1	1	1	2	0	0	1	2	0	0	65.504	0	2	3.8	0	0	28777000	7031200	21746000	0	0	206800	639590	0	0	3	749
P32961;Q8LFU8;P32962	P32961	Nitrilase 1	NIT1	>sp|P32961|NRL1_ARATH Nitrilase 1 OS=Arabidopsis thaliana GN=NIT1 PE=1 SV=2	3	3	5	6	3	3	3	4	2	38.152	0	11	25.1	27.5	15.9	441320000	64995000	119900000	130940000	125500000	3610800	6660900	7274200	6972000	18	550
P46010	P46010	Nitrilase 3	NIT3	>sp|P46010|NRL3_ARATH Nitrilase 3 OS=Arabidopsis thaliana GN=NIT3 PE=1 SV=1	1	1	4	5	2	1	2	3	1	38.022	0	5.5	18.5	19.4	11.3	194260000	24799000	36712000	66438000	66309000	1180900	1748200	3163700	3157600	7	593
Q9LTR9;Q94L32	Q9LTR9	Glycylpeptide N-tetradecanoyltransferase 1	NMT1	>sp|Q9LTR9|NMT1_ARATH Glycylpeptide N-tetradecanoyltransferase 1 OS=Arabidopsis thaliana GN=NMT1 PE=1 SV=2	2	10	0	0	0	10	0	0	0	49.798	0	28.6	0	0	0	362160000	362160000	0	0	0	18108000	0	0	0	10	1257
Q944H0-2;Q944H0;Q9FR44;Q9C6B9;Q9C6B9-2	Q944H0-2;Q944H0	Phosphomethylethanolamine N-methyltransferase	NMT2	>sp|Q944H0-2|PEAM2_ARATH Isoform of Q944H0, Isoform 2 of Phosphomethylethanolamine N-methyltransferase OS=Arabidopsis thaliana GN=NMT2;>sp|Q944H0|PEAM2_ARATH Phosphomethylethanolamine N-methyltransferase OS=Arabidopsis thaliana GN=NMT2 PE=2 SV=2	5	4	8	2	2	4	8	2	2	54.018	0	10.3	20	5.9	5.9	297310000	43548000	171760000	14746000	67249000	1451600	5725500	491550	2241600	16	983
Q9M0Y8	Q9M0Y8	Vesicle-fusing ATPase	NSF	>sp|Q9M0Y8|NSF_ARATH Vesicle-fusing ATPase OS=Arabidopsis thaliana GN=NSF PE=2 SV=2	1	5	2	1	3	5	2	1	3	81.486	0	10.8	3	1.5	5.5	100750000	32020000	18646000	3259100	46822000	800500	466160	81476	1170500	10	1314
Q9SDM9;O04316;O04318;O49326;O49326-2	Q9SDM9;O04316	Nitrile-specifier protein 1;Nitrile-specifier protein 4	NSP1;NSP4	>sp|Q9SDM9|JAL28_ARATH Nitrile-specifier protein 1 OS=Arabidopsis thaliana GN=NSP1 PE=2 SV=2;>sp|O04316|JAL29_ARATH Nitrile-specifier protein 4 OS=Arabidopsis thaliana GN=NSP4 PE=2 SV=1	5	9	8	11	9	9	8	11	9	51.669	0	23	18.3	26.8	24	1202200000	288350000	180060000	231130000	502680000	10298000	6430700	8254600	17953000	41	1383
A8MS55;Q9C7F5	A8MS55;Q9C7F5	Nuclear transport factor 2	NTF2B;NTF2	>tr|A8MS55|A8MS55_ARATH Isoform of Q9C7F5, Nuclear transport factor 2B OS=Arabidopsis thaliana GN=NTF2B PE=1 SV=1;>sp|Q9C7F5|NTF2_ARATH Nuclear transport factor 2 OS=Arabidopsis thaliana GN=NTF2 PE=1 SV=1	2	0	2	0	0	0	2	0	0	15.004	0	0	14.9	0	0	33305000	0	33305000	0	0	0	4757900	0	0	2	26
Q39242;Q39243	Q39242;Q39243	Thioredoxin reductase 2;Thioredoxin reductase 1	NTR2;NTR1	>sp|Q39242|TRXB2_ARATH Thioredoxin reductase 2 OS=Arabidopsis thaliana GN=NTR2 PE=2 SV=2;>sp|Q39243|TRXB1_ARATH Thioredoxin reductase 1 OS=Arabidopsis thaliana GN=NTR1 PE=1 SV=3	2	2	1	1	0	2	1	1	0	40.635	0	6	3.1	3.1	0	63331000	38018000	12303000	13010000	0	2924400	946370	1000800	0	4	753
O22229	O22229	NADPH-dependent thioredoxin reductase 3	NTRC	>sp|O22229|TRXB3_ARATH NADPH-dependent thioredoxin reductase 3 OS=Arabidopsis thaliana GN=NTRC PE=1 SV=2	1	8	6	12	0	8	6	12	0	57.949	0	23.4	16.6	28.4	0	1087300000	361330000	278350000	447600000	0	18067000	13917000	22380000	0	27	357
P93740	P93740	Nudix hydrolase 23, chloroplastic	NUDT23	>sp|P93740|NUD23_ARATH Nudix hydrolase 23, chloroplastic OS=Arabidopsis thaliana GN=NUDT23 PE=1 SV=2	1	0	0	0	1	0	0	0	1	30.793	0	0	0	0	3.2	1495300	0	0	0	1495300	0	0	0	106810	1	695
P47998;Q9LJA0;Q9SXS7;Q9S6Z7	P47998	Cysteine synthase 1	OASA1	>sp|P47998|CYSK1_ARATH Cysteine synthase 1 OS=Arabidopsis thaliana GN=OASA1 PE=1 SV=2	4	0	1	2	3	0	1	2	3	33.805	0	0	3.4	9.9	13	42940000	0	2202800	8887100	31850000	0	137670	555440	1990600	6	605
P47999;B9DFR6;Q43725	P47999	Cysteine synthase, chloroplastic/chromoplastic	OASB	>sp|P47999|CYSKP_ARATH Cysteine synthase, chloroplastic/chromoplastic OS=Arabidopsis thaliana GN=OASB PE=1 SV=2	3	2	1	5	5	2	1	5	5	41.656	0	5.9	2.8	16.3	14.5	458380000	28333000	14188000	28956000	386900000	1231900	616880	1259000	16822000	12	606
Q9LVH5	Q9LVH5	Outer envelope protein 64, chloroplastic	OEP64	>sp|Q9LVH5|OE64C_ARATH Outer envelope protein 64, chloroplastic OS=Arabidopsis thaliana GN=OEP64 PE=1 SV=1	1	0	4	1	5	0	4	1	5	64.025	0	0	7.8	1.7	9.7	183940000	0	50187000	1635500	132110000	0	1730600	56396	4555600	10	1270
Q9FK25	Q9FK25	Flavone 3-O-methyltransferase 1	OMT1	>sp|Q9FK25|OMT1_ARATH Flavone 3-O-methyltransferase 1 OS=Arabidopsis thaliana GN=OMT1 PE=1 SV=1	1	5	8	2	5	5	8	2	5	39.618	0	17.9	30.3	8.5	14.9	549250000	80820000	224100000	11751000	232580000	4253700	11795000	618490	12241000	20	1126
F4I403;Q8LAH7;Q8GYB8	F4I403;Q8LAH7	12-oxophytodienoate reductase 1	OPR1	>tr|F4I403|F4I403_ARATH Isoform of Q8LAH7, 12-oxophytodienoate reductase 1 OS=Arabidopsis thaliana GN=OPR1 PE=4 SV=1;>sp|Q8LAH7|OPR1_ARATH 12-oxophytodienoate reductase 1 OS=Arabidopsis thaliana GN=OPR1 PE=1 SV=2	3	1	0	1	2	1	0	1	2	44.015	0	3.5	0	2.8	3.8	39080000	4783300	0	3077400	31219000	177160	0	113980	1156300	4	145
Q9SFX3	Q9SFX3	Dolichyl-diphosphooligosaccharide--protein glycosyltransferase subunit 1A	OST1A	>sp|Q9SFX3|OST1A_ARATH Dolichyl-diphosphooligosaccharide--protein glycosyltransferase subunit 1A OS=Arabidopsis thaliana GN=OST1A PE=2 SV=1	1	0	0	0	3	0	0	0	3	68.641	0	0	0	0	7.5	56526000	0	0	0	56526000	0	0	0	1662500	3	1401
Q944K2	Q944K2	Dolichyl-diphosphooligosaccharide--protein glycosyltransferase 48 kDa subunit	OST48	>sp|Q944K2|OST48_ARATH Dolichyl-diphosphooligosaccharide--protein glycosyltransferase 48 kDa subunit OS=Arabidopsis thaliana GN=OST48 PE=2 SV=1	1	1	2	0	1	1	2	0	1	48.744	0	2.5	5.9	0	2.5	42715000	7389300	10171000	0	25155000	307890	423790	0	1048100	3	985
A8MRF2;Q9M2T9	A8MRF2;Q9M2T9		OVA1;T22E16.60	>tr|A8MRF2|A8MRF2_ARATH Isoform of Q9M2T9, Methionyl-tRNA synthetase OS=Arabidopsis thaliana GN=OVA1 PE=4 SV=1;>sp|Q9M2T9|SYMM_ARATH Methionine--tRNA ligase, chloroplastic/mitochondrial OS=Arabidopsis thaliana GN=OVA1 PE=2 SV=1	2	0	0	1	0	0	0	1	0	60.323	0	0	0	2.6	0	3307900	0	0	3307900	0	0	0	118140	0	1	19
Q9LJE2	Q9LJE2	Lysine--tRNA ligase	OVA5	>sp|Q9LJE2|SYKM_ARATH Lysine--tRNA ligase, chloroplastic/mitochondrial OS=Arabidopsis thaliana GN=OVA5 PE=2 SV=1	1	1	1	1	0	1	1	1	0	67.587	0	1.3	2	1.7	0	19405000	5780900	7905000	5719000	0	170030	232500	168200	0	3	1209
Q9FYR6	Q9FYR6		OVA6	>sp|Q9FYR6|SYPM_ARATH Proline--tRNA ligase, chloroplastic/mitochondrial OS=Arabidopsis thaliana GN=OVA6 PE=2 SV=1	1	13	11	5	13	13	11	5	13	60.746	0	28.4	21.9	12.3	31.3	1919700000	351240000	578200000	38180000	952060000	11330000	18651000	1231600	30712000	50	1176
Q39172	Q39172	NADP-dependent alkenal double bond reductase P1	P1	>sp|Q39172|P1_ARATH NADP-dependent alkenal double bond reductase P1 OS=Arabidopsis thaliana GN=P1 PE=1 SV=1	1	1	0	0	0	1	0	0	0	38.133	0.006854	2.9	0	0	0	758640	758640	0	0	0	42147	0	0	0	0	751
Q9LN77	Q9LN77	F-box protein PP2-A12	P2A12	>sp|Q9LN77|P2A12_ARATH F-box protein PP2-A12 OS=Arabidopsis thaliana GN=P2A12 PE=2 SV=1	1	0	1	1	1	0	1	1	1	33.265	0.0068634	0	3.8	3.8	3.8	30078000	0	13384000	4099000	12595000	0	956000	292790	899650	3	1224
B9DG17;Q08682;F4J4W3;Q8H173-2;Q8H173	B9DG17;Q08682	40S ribosomal protein SA;40S ribosomal protein Sa-1	P40;RPSaA	>tr|B9DG17|B9DG17_ARATH Isoform of Q08682, 40S ribosomal protein SA OS=Arabidopsis thaliana GN=P40 PE=1 SV=1;>sp|Q08682|RSSA1_ARATH 40S ribosomal protein Sa-1 OS=Arabidopsis thaliana GN=RPSaA PE=1 SV=3	5	7	7	10	8	7	7	10	8	31.981	0	26.2	27.9	39.1	28.2	1324600000	321670000	375150000	207260000	420560000	22976000	26797000	14805000	30040000	41	56
B9DFG0;F4IFZ9;P54887	B9DFG0;F4IFZ9;P54887	Delta-1-pyrroline-5-carboxylate synthase A;Glutamate 5-kinase;Gamma-glutamyl phosphate reductase	P5CS1;P5CSA	>tr|B9DFG0|B9DFG0_ARATH Isoform of P54887, AT2G39800 protein OS=Arabidopsis thaliana GN=P5CS1 PE=2 SV=1;>tr|F4IFZ9|F4IFZ9_ARATH Isoform of P54887, Delta1-pyrroline-5-carboxylate synthase 1 OS=Arabidopsis thaliana GN=P5CS1 PE=1 SV=1;>sp|P54887|P5CS1_ARATH D	3	4	5	1	2	1	1	0	1	66.758	0	8.1	10.1	2.1	4.4	69513000	13220000	16989000	0	39304000	347890	447070	0	1034300	3	53
P54888;B3H5E3	P54888;B3H5E3	Delta-1-pyrroline-5-carboxylate synthase B;Glutamate 5-kinase;Gamma-glutamyl phosphate reductase	P5CSB;P5CS2	>sp|P54888|P5CS2_ARATH Delta-1-pyrroline-5-carboxylate synthase B OS=Arabidopsis thaliana GN=P5CSB PE=2 SV=1;>tr|B3H5E3|B3H5E3_ARATH Isoform of P54888, Delta 1-pyrroline-5-carboxylate synthase 2 OS=Arabidopsis thaliana GN=P5CS2 PE=3 SV=1	2	4	6	2	2	1	2	1	1	78.87	0	6.9	10.1	3.7	3.7	453630000	55705000	161280000	10776000	225870000	1428300	4135300	276310	5791600	14	634
Q8GWE0	Q8GWE0	Pentatricopeptide repeat-containing protein At4g16390, chloroplastic	P67	>sp|Q8GWE0|PP314_ARATH Pentatricopeptide repeat-containing protein At4g16390, chloroplastic OS=Arabidopsis thaliana GN=P67 PE=1 SV=3	1	0	1	0	3	0	1	0	3	78.242	0	0	1.6	0	5.6	113040000	0	16879000	0	96157000	0	456200	0	2598800	5	840
B9DFX7	B9DFX7	Copper-transporting ATPase PAA2, chloroplastic	PAA2	>sp|B9DFX7|HMA8_ARATH Copper-transporting ATPase PAA2, chloroplastic OS=Arabidopsis thaliana GN=PAA2 PE=2 SV=1	1	0	0	0	1	0	0	0	1	94.259	0.0028249	0	0	0	1.6	2816700	0	0	0	2816700	0	0	0	72223	1	55
P42731	P42731	Polyadenylate-binding protein 2	PAB2	>sp|P42731|PABP2_ARATH Polyadenylate-binding protein 2 OS=Arabidopsis thaliana GN=PAB2 PE=1 SV=1	1	1	1	1	0	0	0	1	0	68.672	0	1.1	1.1	2.4	0	3277000	0	0	3277000	0	0	0	113000	0	1	577
O22173	O22173	Polyadenylate-binding protein 4	PAB4	>sp|O22173|PABP4_ARATH Polyadenylate-binding protein 4 OS=Arabidopsis thaliana GN=PAB4 PE=1 SV=1	1	1	1	1	1	0	0	1	1	71.652	0	1.1	1.1	2.1	3.2	9212300	0	0	1087500	8124800	0	0	36251	270830	2	355
Q9FXA2;O64380	Q9FXA2	Polyadenylate-binding protein 8	PAB8	>sp|Q9FXA2|PABP8_ARATH Polyadenylate-binding protein 8 OS=Arabidopsis thaliana GN=PAB8 PE=1 SV=1	2	2	1	0	1	1	0	0	1	72.779	0	2.5	1	0	2.5	29651000	15731000	13920000	0	0	507440	449050	0	0	4	1168
O81148	O81148	Proteasome subunit alpha type-4-A	PAC1	>sp|O81148|PSA4A_ARATH Proteasome subunit alpha type-4-A OS=Arabidopsis thaliana GN=PAC1 PE=1 SV=1	1	1	2	0	0	1	2	0	0	27.475	0	4	10.4	0	0	20976000	3238800	17737000	0	0	215920	1182500	0	0	3	461
O23715	O23715	Proteasome subunit alpha type-3	PAG1	>sp|O23715|PSA3_ARATH Proteasome subunit alpha type-3 OS=Arabidopsis thaliana GN=PAG1 PE=1 SV=2	1	0	1	0	0	0	1	0	0	27.377	0	0	4.8	0	0	6750800	0	6750800	0	0	0	421920	0	0	1	392
P35510;F4JW69;P45725;Q9SS45;P45724	P35510	Phenylalanine ammonia-lyase 1	PAL1	>sp|P35510|PAL1_ARATH Phenylalanine ammonia-lyase 1 OS=Arabidopsis thaliana GN=PAL1 PE=1 SV=3	5	0	0	3	1	0	0	3	1	78.725	0	0	0	5.7	1.9	24530000	0	0	10965000	13564000	0	0	281160	347810	4	557
F4JTJ6;Q8L5Y9	F4JTJ6;Q8L5Y9	Pantothenate kinase 2	PANK2	>tr|F4JTJ6|F4JTJ6_ARATH Isoform of Q8L5Y9, Pantothenate kinase 2 OS=Arabidopsis thaliana GN=PANK2 PE=1 SV=1;>sp|Q8L5Y9|PANK2_ARATH Pantothenate kinase 2 OS=Arabidopsis thaliana GN=PANK2 PE=1 SV=2	2	1	1	0	1	1	1	0	1	86.977	0	1.8	1.8	0	1.8	46290000	5662400	25190000	0	15438000	125830	559770	0	343060	3	277
Q9FYC2	Q9FYC2	Pheophorbide a oxygenase, chloroplastic	PAO	>sp|Q9FYC2|PAO_ARATH Pheophorbide a oxygenase, chloroplastic OS=Arabidopsis thaliana GN=PAO PE=1 SV=1	1	0	0	0	1	0	0	0	1	60.755	0	0	0	0	2.2	28869000	0	0	0	28869000	0	0	0	874810	1	1174
Q8W4F1	Q8W4F1	Probable plastid-lipid-associated protein 10, chloroplastic	PAP10	>sp|Q8W4F1|PAP10_ARATH Probable plastid-lipid-associated protein 10, chloroplastic OS=Arabidopsis thaliana GN=PAP10 PE=2 SV=1	1	0	1	0	1	0	1	0	1	31.58	0	0	4.2	0	4.2	20989000	0	11684000	0	9305600	0	687280	0	547390	2	932
O82291	O82291	Probable plastid-lipid-associated protein 3, chloroplastic	PAP3	>sp|O82291|PAP3_ARATH Probable plastid-lipid-associated protein 3, chloroplastic OS=Arabidopsis thaliana GN=PAP3 PE=2 SV=1	1	0	1	0	0	0	1	0	0	40.505	0	0	2.9	0	0	3126100	0	3126100	0	0	0	195380	0	0	1	470
F4KGW0;Q8VZB2-2;Q8VZB2	F4KGW0;Q8VZB2-2;Q8VZB2	Very-long-chain (3R)-3-hydroxyacyl-CoA dehydratase PASTICCINO 2	PAS2	>tr|F4KGW0|F4KGW0_ARATH Isoform of Q8VZB2, Very-long-chain (3R)-3-hydroxyacyl-[acyl-carrier protein] dehydratase PASTICCINO 2 OS=Arabidopsis thaliana GN=PAS2 PE=4 SV=1;>sp|Q8VZB2-2|HACD_ARATH Isoform of Q8VZB2, Isoform 2 of Very-long-chain (3R)-3-hydroxyac	3	1	0	0	1	1	0	0	1	26.414	0	5.7	0	0	5.7	44931000	6770900	0	0	38160000	615530	0	0	3469100	2	334
Q9SIE1-2;Q9SIE1	Q9SIE1-2;Q9SIE1	Bifunctional aspartate aminotransferase and glutamate/aspartate-prephenate aminotransferase	PAT	>sp|Q9SIE1-2|PAT_ARATH Isoform of Q9SIE1, Isoform 2 of Bifunctional aspartate aminotransferase and glutamate/aspartate-prephenate aminotransferase OS=Arabidopsis thaliana GN=PAT;>sp|Q9SIE1|PAT_ARATH Bifunctional aspartate aminotransferase and glutamate/asp	2	5	8	2	2	5	8	2	2	46.038	0	14	22.4	6.3	6.1	299020000	55384000	198330000	9508900	35799000	2914900	10439000	500470	1884200	19	1416
Q0WQK2	Q0WQK2	Probable protein S-acyltransferase 7	PAT07	>sp|Q0WQK2|ZDHC9_ARATH Probable protein S-acyltransferase 7 OS=Arabidopsis thaliana GN=PAT07 PE=1 SV=1	1	0	0	0	1	0	0	0	1	49.916	0.0034916	0	0	0	3.4	1375900	0	0	0	1375900	0	0	0	59821	1	716
Q02166	Q02166	Anthranilate phosphoribosyltransferase, chloroplastic	PAT1	>sp|Q02166|TRPD_ARATH Anthranilate phosphoribosyltransferase, chloroplastic OS=Arabidopsis thaliana GN=PAT1 PE=2 SV=1	1	0	1	0	1	0	1	0	1	46.52	0	0	3.2	0	3.2	38192000	0	16702000	0	21489000	0	835110	0	1074500	2	700
Q56WK6	Q56WK6	Patellin-1	PATL1	>sp|Q56WK6|PATL1_ARATH Patellin-1 OS=Arabidopsis thaliana GN=PATL1 PE=1 SV=2	1	5	9	3	3	5	8	3	2	64.046	0	9.2	15.5	6.1	5.9	598730000	66625000	361120000	14314000	156670000	2018900	10943000	433770	4747700	20	793
Q56ZI2	Q56ZI2	Patellin-2	PATL2	>sp|Q56ZI2|PATL2_ARATH Patellin-2 OS=Arabidopsis thaliana GN=PATL2 PE=1 SV=2	1	0	2	1	2	0	1	1	1	76.007	0	0	3.1	2	3.5	12724000	0	3154200	0	9569500	0	70093	0	212660	3	800
Q56Z59	Q56Z59	Patellin-3	PATL3	>sp|Q56Z59|PATL3_ARATH Patellin-3 OS=Arabidopsis thaliana GN=PATL3 PE=1 SV=2	1	0	2	0	0	0	2	0	0	56.104	0	0	5.5	0	0	18087000	0	18087000	0	0	0	669890	0	0	2	799
O04314-2;O04314;O04313	O04314-2;O04314;O04313	PYK10-binding protein 1;PYK10-binding protein 2	PBP1;PBP2	>sp|O04314-2|JAL30_ARATH Isoform of O04314, Isoform 2 of PYK10-binding protein 1 OS=Arabidopsis thaliana GN=PBP1;>sp|O04314|JAL30_ARATH PYK10-binding protein 1 OS=Arabidopsis thaliana GN=PBP1 PE=1 SV=1;>sp|O04313|JAL31_ARATH PYK10-binding protein 2 OS=Arab	3	6	4	4	4	6	4	4	4	29.826	0	23.2	17.8	15.2	17.8	570880000	131910000	100890000	52173000	285910000	10992000	8407500	4347800	23826000	24	342
Q9T074;B5X574	Q9T074;B5X574	Phosphoenolpyruvate carboxykinase [ATP]	PCKA;PCK2	>sp|Q9T074|PCKA_ARATH Phosphoenolpyruvate carboxykinase [ATP] OS=Arabidopsis thaliana GN=PCKA PE=1 SV=1;>tr|B5X574|B5X574_ARATH At5g65690 OS=Arabidopsis thaliana GN=PCK2 PE=2 SV=1	2	0	0	0	3	0	0	0	3	73.404	0	0	0	0	5.4	76404000	0	0	0	76404000	0	0	0	2247200	3	1514
Q9ZW35;Q9M7Q7	Q9ZW35;Q9M7Q7	Proliferating cell nuclear antigen 2;Proliferating cellular nuclear antigen 1	PCNA2;PCNA	>sp|Q9ZW35|PCNA2_ARATH Proliferating cell nuclear antigen 2 OS=Arabidopsis thaliana GN=PCNA2 PE=1 SV=1;>sp|Q9M7Q7|PCNA1_ARATH Proliferating cellular nuclear antigen 1 OS=Arabidopsis thaliana GN=PCNA PE=1 SV=2	2	0	2	1	0	0	2	1	0	29.222	0	0	9.5	5.7	0	19151000	0	16527000	2624000	0	0	1032900	164000	0	2	1571
Q9S7Z3	Q9S7Z3	Glutathione gamma-glutamylcysteinyltransferase 1	PCS1	>sp|Q9S7Z3|PCS1_ARATH Glutathione gamma-glutamylcysteinyltransferase 1 OS=Arabidopsis thaliana GN=PCS1 PE=1 SV=1	1	0	0	0	1	0	0	0	1	54.474	0	0	0	0	2.3	25195000	0	0	0	25195000	0	0	0	969050	1	1360
Q9FFT4;O82647	Q9FFT4;O82647	Pyruvate decarboxylase 2;Pyruvate decarboxylase 1	PDC2;PDC1	>sp|Q9FFT4|PDC2_ARATH Pyruvate decarboxylase 2 OS=Arabidopsis thaliana GN=PDC2 PE=2 SV=1;>sp|O82647|PDC1_ARATH Pyruvate decarboxylase 1 OS=Arabidopsis thaliana GN=PDC1 PE=2 SV=1	2	0	0	2	1	0	0	2	1	65.817	0	0	0	3.3	2	16826000	0	0	8514700	8311300	0	0	387030	377790	3	1097
F4JZG9	F4JZG9		PDE149	>sp|F4JZG9|TERC_ARATH Thylakoid membrane protein TERC, chloroplastic OS=Arabidopsis thaliana GN=TERC PE=1 SV=1	1	1	1	0	0	1	1	0	0	41.9	0	3.1	3.1	0	0	1561900	1062100	499780	0	0	59007	27766	0	0	3	289
Q9FUZ2	Q9FUZ2	Peptide deformylase 1B, chloroplastic/mitochondrial	PDF1B	>sp|Q9FUZ2|DEF1B_ARATH Peptide deformylase 1B, chloroplastic/mitochondrial OS=Arabidopsis thaliana GN=PDF1B PE=1 SV=2	1	0	0	0	1	0	0	0	1	30.61	0	0	0	0	3.7	14734000	0	0	0	14734000	0	0	0	818540	1	1157
Q38799	Q38799	Pyruvate dehydrogenase E1 component subunit beta-1, mitochondrial	PDH2	>sp|Q38799|ODPB1_ARATH Pyruvate dehydrogenase E1 component subunit beta-1, mitochondrial OS=Arabidopsis thaliana GN=PDH2 PE=1 SV=2	1	4	1	1	4	4	1	1	4	39.175	0	13.5	3.9	3.9	13.5	172600000	48363000	19639000	11529000	93070000	3022700	1227500	720540	5816900	11	728
O24457	O24457	Pyruvate dehydrogenase E1 component subunit alpha-3, chloroplastic	PDH-E1 ALPHA	>sp|O24457|ODPA3_ARATH Pyruvate dehydrogenase E1 component subunit alpha-3, chloroplastic OS=Arabidopsis thaliana GN=PDH-E1 ALPHA PE=2 SV=1	1	1	1	1	0	1	1	1	0	47.173	0	2.8	2.8	2.8	0	33711000	11258000	13304000	9149300	0	469070	554350	381220	0	3	395
Q9C6Z3;O64688	Q9C6Z3;O64688	Pyruvate dehydrogenase E1 component subunit beta-2, chloroplastic;Pyruvate dehydrogenase E1 component subunit beta-3, chloroplastic	PDH-E1 BETA;E1-BETA-2	>sp|Q9C6Z3|ODPB2_ARATH Pyruvate dehydrogenase E1 component subunit beta-2, chloroplastic OS=Arabidopsis thaliana GN=PDH-E1 BETA PE=2 SV=1;>sp|O64688|ODPB3_ARATH Pyruvate dehydrogenase E1 component subunit beta-3, chloroplastic OS=Arabidopsis thaliana GN=E1	2	0	0	2	0	0	0	2	0	44.244	0	0	0	4.7	0	16537000	0	0	16537000	0	0	0	918710	0	2	425
F4HZN9;Q9XI01;Q9SRG3	F4HZN9;Q9XI01;Q9SRG3	Protein disulfide-isomerase;Protein disulfide isomerase-like 1-1;Protein disulfide isomerase-like 1-2	PDIL1-1;PDIL1-2	>tr|F4HZN9|F4HZN9_ARATH Isoform of Q9XI01, Protein disulfide-isomerase OS=Arabidopsis thaliana GN=PDIL1-1 PE=3 SV=1;>sp|Q9XI01|PDI11_ARATH Protein disulfide isomerase-like 1-1 OS=Arabidopsis thaliana GN=PDIL1-1 PE=1 SV=1;>sp|Q9SRG3|PDI12_ARATH Protein disu	3	1	0	2	0	1	0	2	0	54.158	0	1.8	0	4.5	0	7500500	0	0	7500500	0	0	0	227290	0	3	130
O48773	O48773	Protein disulfide-isomerase 2-3	PDIL2-3	>sp|O48773|PDI23_ARATH Protein disulfide-isomerase 2-3 OS=Arabidopsis thaliana GN=PDIL2-3 PE=2 SV=1	1	2	1	4	1	2	1	4	1	47.754	0	5.7	3.2	13	3.2	103540000	31865000	19050000	35367000	17259000	1770300	1058300	1964800	958830	8	402
O80448	O80448	Pyridoxal biosynthesis protein PDX1.1	PDX11	>sp|O80448|PDX11_ARATH Pyridoxal 5-phosphate synthase subunit PDX1.1 OS=Arabidopsis thaliana GN=PDX11 PE=1 SV=1	1	4	5	8	2	2	2	5	1	32.862	0	16.5	19.1	25.9	8.4	491540000	124970000	124270000	162960000	79342000	7810700	7766700	10185000	4958900	23	445
Q8L940;O80446	Q8L940;O80446	Pyridoxal biosynthesis protein PDX1.3;Probable PDX1-like protein 4	PDX13;PDX1L4	>sp|Q8L940|PDX13_ARATH Pyridoxal 5-phosphate synthase subunit PDX1.3 OS=Arabidopsis thaliana GN=PDX13 PE=1 SV=2;>sp|O80446|PDXL4_ARATH Pyridoxal 5-phosphate synthase PDX1-like 4 OS=Arabidopsis thaliana GN=PDX1L4 PE=3 SV=1	2	4	5	6	1	2	2	3	0	33.216	0	15.9	18.4	22.3	4.5	39772000	10094000	14130000	15549000	0	720980	1009300	1110600	0	8	868
Q8LAD0	Q8LAD0	Pyridoxal biosynthesis protein PDX2	PDX2	>sp|Q8LAD0|PDX2_ARATH Probable pyridoxal 5-phosphate synthase subunit PDX2 OS=Arabidopsis thaliana GN=PDX2 PE=1 SV=1	1	1	1	0	2	1	1	0	2	27.438	0	7.1	3.5	0	16.1	38359000	6786400	0	0	31572000	484750	0	0	2255200	4	874
Q9ZVI9	Q9ZVI9	Ethanolamine-phosphate cytidylyltransferase	PECT1	>sp|Q9ZVI9|PECT1_ARATH Ethanolamine-phosphate cytidylyltransferase OS=Arabidopsis thaliana GN=PECT1 PE=1 SV=1	1	0	2	0	1	0	2	0	1	46.977	0	0	5	0	2.4	3457300	0	1968200	0	1489000	0	93726	0	70907	3	1566
Q56WD9	Q56WD9	3-ketoacyl-CoA thiolase 2, peroxisomal	PED1	>sp|Q56WD9|THIK2_ARATH 3-ketoacyl-CoA thiolase 2, peroxisomal OS=Arabidopsis thaliana GN=PED1 PE=1 SV=2	1	7	10	5	9	7	10	5	9	48.578	0	27.9	32.9	16	33.8	682260000	188610000	171050000	19179000	303420000	8200300	7437100	833880	13192000	45	791
Q96520	Q96520	Peroxidase 12	PER12	>sp|Q96520|PER12_ARATH Peroxidase 12 OS=Arabidopsis thaliana GN=PER12 PE=1 SV=1	1	1	0	0	0	1	0	0	0	39.559	0	2.8	0	0	0	0	0	0	0	0	0	0	0	0	1	1041
Q43729	Q43729	Peroxidase 57	PER57	>sp|Q43729|PER57_ARATH Peroxidase 57 OS=Arabidopsis thaliana GN=PER57 PE=1 SV=1	1	0	0	1	0	0	0	1	0	34.098	0	0	0	4.2	0	3407900	0	0	3407900	0	0	0	179360	0	1	788
P56771	P56771	Apocytochrome f	petA	>sp|P56771|CYF_ARATH Cytochrome f OS=Arabidopsis thaliana GN=petA PE=3 SV=1	1	2	1	3	2	2	1	3	2	35.356	0	6.2	3.8	11.6	9.1	210550000	60029000	18663000	32693000	99162000	3334900	1036800	1816300	5509000	8	650
P56773	P56773	Cytochrome b6	petB	>sp|P56773|CYB6_ARATH Cytochrome b6 OS=Arabidopsis thaliana GN=petB PE=1 SV=1	1	2	1	2	1	2	1	2	1	24.152	0	11.6	5.6	11.6	5.6	132980000	27334000	10189000	21710000	73747000	3037100	1132200	2412200	8194100	6	652
Q9ZR03-2;Q9ZR03	Q9ZR03-2;Q9ZR03	Cytochrome b6-f complex iron-sulfur subunit, chloroplastic	petC	>sp|Q9ZR03-2|UCRIA_ARATH Isoform of Q9ZR03, Isoform 2 of Cytochrome b6-f complex iron-sulfur subunit, chloroplastic OS=Arabidopsis thaliana GN=petC;>sp|Q9ZR03|UCRIA_ARATH Cytochrome b6-f complex iron-sulfur subunit, chloroplastic OS=Arabidopsis thaliana GN	2	2	3	4	2	2	3	4	2	22.533	0	16.2	21.9	24.8	16.2	919400000	186930000	351740000	68003000	312730000	15577000	29312000	5666900	26061000	13	1546
Q9M0F9;Q9M076;Q9FIK0;Q9C5J7;Q94AA4;Q9FKG3-2;Q9FKG3;Q8VYN6	Q9M0F9;Q9M076	ATP-dependent 6-phosphofructokinase 1;ATP-dependent 6-phosphofructokinase 6	PFK1;PFK6	>sp|Q9M0F9|PFKA1_ARATH ATP-dependent 6-phosphofructokinase 1 OS=Arabidopsis thaliana GN=PFK1 PE=1 SV=1;>sp|Q9M076|PFKA6_ARATH ATP-dependent 6-phosphofructokinase 6 OS=Arabidopsis thaliana GN=PFK6 PE=1 SV=1	8	2	2	0	1	2	2	0	1	51.991	0	4	3.8	0	1.9	32591000	3853300	8698200	0	20040000	154130	347930	0	801600	5	1312
Q9SYP2	Q9SYP2	Pyrophosphate--fructose 6-phosphate 1-phosphotransferase subunit alpha 1	PFP-ALPHA1	>sp|Q9SYP2|PFPA1_ARATH Pyrophosphate--fructose 6-phosphate 1-phosphotransferase subunit alpha 1 OS=Arabidopsis thaliana GN=PFP-ALPHA1 PE=2 SV=1	1	1	2	0	7	0	0	0	3	67.118	0	3.4	5	0	16.6	273300000	10443000	27395000	0	235460000	298360	782710	0	6727400	10	1502
Q9C9K3	Q9C9K3	Pyrophosphate--fructose 6-phosphate 1-phosphotransferase subunit alpha 2	PFP-ALPHA2	>sp|Q9C9K3|PFPA2_ARATH Pyrophosphate--fructose 6-phosphate 1-phosphotransferase subunit alpha 2 OS=Arabidopsis thaliana GN=PFP-ALPHA2 PE=2 SV=1	1	1	3	0	5	0	1	0	1	67.558	0	3.4	6.8	0	9.9	28147000	0	0	0	28147000	0	0	0	804200	2	1073
Q8W4M5	Q8W4M5	Pyrophosphate--fructose 6-phosphate 1-phosphotransferase subunit beta 1	PFP-BETA1	>sp|Q8W4M5|PFPB1_ARATH Pyrophosphate--fructose 6-phosphate 1-phosphotransferase subunit beta 1 OS=Arabidopsis thaliana GN=PFP-BETA1 PE=1 SV=1	1	7	8	3	6	5	6	2	2	61.459	0	15.4	17.7	7.2	12.9	564850000	98260000	261770000	8881000	195950000	3639300	9695100	328930	7257300	29	935
F4JGR5	F4JGR5	Pyrophosphate--fructose 6-phosphate 1-phosphotransferase subunit beta 2	PFP-BETA2	>sp|F4JGR5|PFPB2_ARATH Pyrophosphate--fructose 6-phosphate 1-phosphotransferase subunit beta 2 OS=Arabidopsis thaliana GN=PFP-BETA2 PE=3 SV=1	1	2	3	1	4	0	1	0	0	62.741	0	3.9	6	2.1	7.6	30241000	0	30241000	0	0	0	1042800	0	0	1	244
O49485;O04130;O04130-2	O49485	D-3-phosphoglycerate dehydrogenase 1, chloroplastic	PGDH1	>sp|O49485|SERA1_ARATH D-3-phosphoglycerate dehydrogenase 1, chloroplastic OS=Arabidopsis thaliana GN=PGDH1 PE=1 SV=1	3	9	10	10	4	8	9	8	2	63.324	0	18.4	17.7	17.9	6.5	1172500000	112210000	416940000	220030000	423300000	3869100	14377000	7587300	14596000	36	411
Q9LT69	Q9LT69	D-3-phosphoglycerate dehydrogenase 3, chloroplastic	PGDH3	>sp|Q9LT69|SERA3_ARATH D-3-phosphoglycerate dehydrogenase 3, chloroplastic OS=Arabidopsis thaliana GN=PGDH3 PE=1 SV=1	1	1	6	3	4	0	5	1	2	62.121	0	1.5	13.9	6.5	9.2	81086000	0	46665000	3730100	30691000	0	1505300	120330	990040	9	1252
Q8H103;Q8H103-2	Q8H103;Q8H103-2	Glucose-6-phosphate isomerase 1, chloroplastic	PGI1	>sp|Q8H103|G6PIP_ARATH Glucose-6-phosphate isomerase 1, chloroplastic OS=Arabidopsis thaliana GN=PGI1 PE=1 SV=1;>sp|Q8H103-2|G6PIP_ARATH Isoform of Q8H103, Isoform 2 of Glucose-6-phosphate isomerase 1, chloroplastic OS=Arabidopsis thaliana GN=PGI1	2	1	0	4	2	1	0	4	2	67.048	0	2	0	8	3.3	59213000	6077700	0	17989000	35146000	151940	0	449720	878650	7	847
P34795	P34795	Glucose-6-phosphate isomerase, cytosolic	PGIC	>sp|P34795|G6PI_ARATH Glucose-6-phosphate isomerase, cytosolic OS=Arabidopsis thaliana GN=PGIC PE=1 SV=1	1	1	2	0	1	1	2	0	1	61.717	0	2.1	4.1	0	2.1	63132000	8760400	31313000	0	23058000	282590	1010100	0	743810	4	556
Q9LD57	Q9LD57	Phosphoglycerate kinase 1, chloroplastic	PGK1	>sp|Q9LD57|PGKH1_ARATH Phosphoglycerate kinase 1, chloroplastic OS=Arabidopsis thaliana GN=PGK1 PE=1 SV=1	1	21	23	16	21	10	11	7	9	50.111	0	55.9	63.2	41.2	60.1	14979000000	2142000000	5174000000	572980000	7089800000	64910000	156790000	17363000	214840000	104	1181
Q9SCY0	Q9SCY0	Phosphoglucomutase, chloroplastic	PGMP	>sp|Q9SCY0|PGMP_ARATH Phosphoglucomutase, chloroplastic OS=Arabidopsis thaliana GN=PGMP PE=1 SV=2	1	6	13	1	7	6	13	1	7	67.988	0	12.7	23.4	1.9	12.5	1031400000	86228000	711860000	4797100	228470000	2395200	19774000	133250	6346500	29	1378
Q9LU39	Q9LU39		PGR7	>sp|Q9LU39|GLUBP_ARATH Glutamyl-tRNA reductase-binding protein, chloroplastic OS=Arabidopsis thaliana GN=GLUTRBP PE=1 SV=1	1	0	0	0	1	0	0	0	1	35.463	0	0	0	0	3.5	19575000	0	0	0	19575000	0	0	0	1151500	1	1261
Q8H112;Q8H112-3;Q8H112-2	Q8H112;Q8H112-3;Q8H112-2	PGR5-like protein 1A, chloroplastic	PGRL1A	>sp|Q8H112|PGL1A_ARATH PGR5-like protein 1A, chloroplastic OS=Arabidopsis thaliana GN=PGRL1A PE=1 SV=1;>sp|Q8H112-3|PGL1A_ARATH Isoform of Q8H112, Isoform 3 of PGR5-like protein 1A, chloroplastic OS=Arabidopsis thaliana GN=PGRL1A;>sp|Q8H112-2|PGL1A_ARATH I	3	2	6	2	4	2	6	2	4	35.721	0	7.1	30.2	7.1	15.1	510880000	46943000	183510000	23021000	257410000	3129500	12234000	1534700	17161000	14	850
Q8GYC7;F4JPU9	Q8GYC7;F4JPU9	PGR5-like protein 1B, chloroplastic	PGRL1B	>sp|Q8GYC7|PGL1B_ARATH PGR5-like protein 1B, chloroplastic OS=Arabidopsis thaliana GN=PGRL1B PE=1 SV=1;>tr|F4JPU9|F4JPU9_ARATH Isoform of Q8GYC7, PGR5-like protein 1B OS=Arabidopsis thaliana GN=PGRL1B PE=4 SV=1	2	1	2	0	2	1	2	0	2	34.909	0	5.4	6.7	0	6.7	44786000	2876600	18355000	0	23554000	191770	1223700	0	1570300	5	843
Q9ZNT7;Q9ZNT7-2;Q9FFH5;Q9SIL6;O49460	Q9ZNT7;Q9ZNT7-2	Prohibitin-2, mitochondrial	PHB2	>sp|Q9ZNT7|PHB2_ARATH Prohibitin-2, mitochondrial OS=Arabidopsis thaliana GN=PHB2 PE=1 SV=1;>sp|Q9ZNT7-2|PHB2_ARATH Isoform of Q9ZNT7, Isoform 2 of Prohibitin-2, mitochondrial OS=Arabidopsis thaliana GN=PHB2	5	0	1	1	2	0	1	1	2	31.81	0	0	4.2	3.1	8.4	28746000	0	5623500	1243500	21879000	0	401680	88820	1562800	3	1534
O04331;Q9LK25;Q9LY99	O04331;Q9LK25	Prohibitin-3, mitochondrial;Prohibitin-4, mitochondrial	PHB3;PHB4	>sp|O04331|PHB3_ARATH Prohibitin-3, mitochondrial OS=Arabidopsis thaliana GN=PHB3 PE=1 SV=1;>sp|Q9LK25|PHB4_ARATH Prohibitin-4, mitochondrial OS=Arabidopsis thaliana GN=PHB4 PE=1 SV=1	3	1	0	1	5	1	0	1	5	30.399	0	6.1	0	3.2	28.5	246220000	8422600	0	406070	237390000	526410	0	25379	14837000	7	343
Q8VYN9	Q8VYN9		PHOS32	>tr|Q8VYN9|Q8VYN9_ARATH Putative uncharacterized protein At5g54430 OS=Arabidopsis thaliana GN=PHOS32 PE=1 SV=1	1	0	1	0	0	0	1	0	0	26.202	0	0	6.2	0	0	9926200	0	9926200	0	0	0	763560	0	0	1	917
O48963	O48963	Phototropin-1	PHOT1	>sp|O48963|PHOT1_ARATH Phototropin-1 OS=Arabidopsis thaliana GN=PHOT1 PE=1 SV=1	1	9	5	0	3	9	4	0	3	111.69	0	10.1	6.1	0	3.1	167190000	98694000	41103000	0	27392000	1827700	761170	0	507260	16	404
P93025;A8MS49;F4KDJ3;P93025-2	P93025;A8MS49;F4KDJ3;P93025-2	Phototropin-2	PHOT2	>sp|P93025|PHOT2_ARATH Phototropin-2 OS=Arabidopsis thaliana GN=PHOT2 PE=1 SV=2;>tr|A8MS49|A8MS49_ARATH Isoform of P93025, Phototropin 2 OS=Arabidopsis thaliana GN=PHOT2 PE=1 SV=1;>tr|F4KDJ3|F4KDJ3_ARATH Isoform of P93025, Phototropin 2 OS=Arabidopsis thal	4	29	5	0	4	29	4	0	4	102.47	0	37.3	6.4	0	5.8	4735400000	4610500000	58050000	0	66884000	98096000	1235100	0	1423100	45	687
Q9LIB2	Q9LIB2	Alpha-glucan phosphorylase 1	PHS1	>sp|Q9LIB2|PHS1_ARATH Alpha-glucan phosphorylase 1 OS=Arabidopsis thaliana GN=PHS1 PE=2 SV=1	1	3	9	2	7	3	8	2	6	108.58	0	6	11.2	2.8	11.7	612330000	43722000	209700000	11277000	347630000	892290	4279500	230140	7094500	22	1203
Q9SD76	Q9SD76	Alpha-glucan phosphorylase 2, cytosolic	PHS2	>sp|Q9SD76|PHS2_ARATH Alpha-glucan phosphorylase 2, cytosolic OS=Arabidopsis thaliana GN=PHS2 PE=1 SV=1	1	3	4	3	8	3	3	3	7	95.158	0	5.4	7.4	6.7	15.6	367520000	41729000	61303000	18254000	246240000	907140	1332700	396820	5353000	16	1380
Q9S7Z8	Q9S7Z8	Auxin efflux carrier component 3	PIN3	>sp|Q9S7Z8|PIN3_ARATH Auxin efflux carrier component 3 OS=Arabidopsis thaliana GN=PIN3 PE=1 SV=1	1	0	2	0	1	0	1	0	1	69.465	0	0	4.2	0	1.9	20041000	0	8694100	0	11347000	0	289800	0	378240	3	1361
A8MQX0;Q940Y5-2;Q940Y5	A8MQX0;Q940Y5-2;Q940Y5	Auxin efflux carrier component 7	PIN7	>tr|A8MQX0|A8MQX0_ARATH Isoform of Q940Y5, Auxin efflux carrier component OS=Arabidopsis thaliana GN=PIN7 PE=1 SV=1;>sp|Q940Y5-2|PIN7_ARATH Isoform of Q940Y5, Isoform 2 of Auxin efflux carrier component 7 OS=Arabidopsis thaliana GN=PIN7;>sp|Q940Y5|PIN7_ARA	3	1	1	0	0	1	0	0	0	67.159	0	2	2.6	0	0	4702200	4702200	0	0	0	156740	0	0	0	1	8
F4IFH2;P93732	F4IFH2;P93732	Proline iminopeptidase	PIP	>tr|F4IFH2|F4IFH2_ARATH Isoform of P93732, Proline iminopeptidase OS=Arabidopsis thaliana GN=PIP PE=3 SV=1;>sp|P93732|PIP_ARATH Proline iminopeptidase OS=Arabidopsis thaliana GN=PIP PE=2 SV=3	2	1	1	6	0	1	1	6	0	37.433	0	4.6	4.6	22.2	0	95579000	26589000	20510000	48480000	0	1208600	932290	2203600	0	9	175
P61837;Q39196;A8MSF6;Q9SV31	P61837;Q39196	Aquaporin PIP1-1;Probable aquaporin PIP1-4	PIP1-1;PIP1.4	>sp|P61837|PIP11_ARATH Aquaporin PIP1-1 OS=Arabidopsis thaliana GN=PIP1-1 PE=1 SV=1;>sp|Q39196|PIP14_ARATH Probable aquaporin PIP1-4 OS=Arabidopsis thaliana GN=PIP1.4 PE=1 SV=1	4	4	4	4	6	1	1	0	1	30.688	0	17.5	16.4	13.6	21	371380000	12749000	7983400	22389000	328260000	1593700	997930	2798600	41033000	6	669
Q8LAA6	Q8LAA6	Probable aquaporin PIP1-5	PIP1-5	>sp|Q8LAA6|PIP15_ARATH Probable aquaporin PIP1-5 OS=Arabidopsis thaliana GN=PIP1-5 PE=2 SV=2	1	1	2	2	3	1	2	1	2	30.646	0	4.2	10.5	9.8	13.6	105020000	10007000	32534000	2074000	60407000	1111900	3614800	230450	6711900	6	873
B9DFR9;A8MRW1;Q06611;F4JHB6	B9DFR9;A8MRW1;Q06611	Aquaporin PIP1-2	PIP1B;PIP1-2	>tr|B9DFR9|B9DFR9_ARATH Isoform of Q06611, AT2G45960 protein OS=Arabidopsis thaliana GN=PIP1B PE=2 SV=1;>tr|A8MRW1|A8MRW1_ARATH Isoform of Q06611, Aquaporin PIP1-2 OS=Arabidopsis thaliana GN=PIP1B PE=3 SV=1;>sp|Q06611|PIP12_ARATH Aquaporin PIP1-2 OS=Arabid	4	5	5	5	6	2	2	2	2	29.132	0	21.9	20.8	20.8	21.9	1405500000	239560000	324680000	69364000	771870000	29945000	40585000	8670600	96484000	24	23
P43286	P43286	Aquaporin PIP2-1;Aquaporin PIP2-1, N-terminally processed	PIP2-1	>sp|P43286|PIP21_ARATH Aquaporin PIP2-1 OS=Arabidopsis thaliana GN=PIP2-1 PE=1 SV=1	1	2	4	3	3	1	2	1	2	30.474	0	9.1	11.8	12.5	8.4	547370000	101130000	219150000	40975000	186120000	14447000	31307000	5853600	26589000	13	588
P43287	P43287	Aquaporin PIP2-2;Aquaporin PIP2-2, N-terminally processed	PIP2-2	>sp|P43287|PIP22_ARATH Aquaporin PIP2-2 OS=Arabidopsis thaliana GN=PIP2-2 PE=1 SV=2	1	2	3	1	0	2	2	0	0	30.453	0	7	10.5	3.5	0	37808000	15762000	22046000	0	0	2251700	3149400	0	0	4	589
Q9ZV07	Q9ZV07	Probable aquaporin PIP2-6;Probable aquaporin PIP2-6, N-terminally processed	PIP2-6	>sp|Q9ZV07|PIP26_ARATH Probable aquaporin PIP2-6 OS=Arabidopsis thaliana GN=PIP2-6 PE=1 SV=1	1	1	0	0	1	1	0	0	1	31.05	0	3.1	0	0	3.1	50539000	30051000	0	0	20488000	3756400	0	0	2560900	2	1564
P93004	P93004	Aquaporin PIP2-7;Aquaporin PIP2-7, N-terminally processed	PIP2-7	>sp|P93004|PIP27_ARATH Aquaporin PIP2-7 OS=Arabidopsis thaliana GN=PIP2-7 PE=1 SV=2	1	2	3	2	4	1	2	1	3	29.742	0	11.1	17.1	11.1	24.3	835360000	98042000	273350000	39721000	424250000	12255000	34168000	4965100	53031000	12	685
Q9SUI2	Q9SUI2	Phosphatidylinositol 4-phosphate 5-kinase 7	PIP5K7	>sp|Q9SUI2|PI5K7_ARATH Phosphatidylinositol 4-phosphate 5-kinase 7 OS=Arabidopsis thaliana GN=PIP5K7 PE=1 SV=1	1	0	0	3	0	0	0	3	0	85.954	0	0	0	3.4	0	9080800	0	0	9080800	0	0	0	238970	0	5	1485
Q9LIK0	Q9LIK0	Plastidial pyruvate kinase 1, chloroplastic	PKP1	>sp|Q9LIK0|PKP1_ARATH Plastidial pyruvate kinase 1, chloroplastic OS=Arabidopsis thaliana GN=PKP1 PE=1 SV=1	1	3	5	1	0	3	5	1	0	65.13	0	6.4	9.4	2.2	0	219560000	83916000	127540000	8099100	0	2997000	4555100	289260	0	9	1205
Q9FLW9;Q93Z53	Q9FLW9	Plastidial pyruvate kinase 2	PKP2	>sp|Q9FLW9|PKP2_ARATH Plastidial pyruvate kinase 2 OS=Arabidopsis thaliana GN=PKP2 PE=1 SV=1	2	0	1	3	1	0	1	3	1	63.521	0	0	1.7	6.9	1.7	29799000	0	7135500	16062000	6601300	0	237850	535420	220040	5	1136
F4IX90;Q39033	F4IX90;Q39033	Phosphoinositide phospholipase C;Phosphoinositide phospholipase C 2	PLC2	>tr|F4IX90|F4IX90_ARATH Isoform of Q39033, Phosphoinositide phospholipase C OS=Arabidopsis thaliana GN=PLC2 PE=1 SV=1;>sp|Q39033|PLCD2_ARATH Phosphoinositide phospholipase C 2 OS=Arabidopsis thaliana GN=PLC2 PE=1 SV=1	2	0	3	0	1	0	3	0	1	62.477	0	0	5.8	0	2.5	121410000	0	34918000	0	86492000	0	1204100	0	2982500	4	203
Q38882;Q9SSQ9	Q38882;Q9SSQ9	Phospholipase D alpha 1;Phospholipase D alpha 2	PLDALPHA1;PLDALPHA2	>sp|Q38882|PLDA1_ARATH Phospholipase D alpha 1 OS=Arabidopsis thaliana GN=PLDALPHA1 PE=1 SV=2;>sp|Q9SSQ9|PLDA2_ARATH Phospholipase D alpha 2 OS=Arabidopsis thaliana GN=PLDALPHA2 PE=2 SV=1	2	0	0	2	0	0	0	2	0	91.847	0	0	0	3	0	5026500	0	0	5026500	0	0	0	114240	0	2	734
Q9LRZ5	Q9LRZ5	Phospholipase D p1	PLDP1	>sp|Q9LRZ5|PLDZ1_ARATH Phospholipase D zeta 1 OS=Arabidopsis thaliana GN=PLDZETA1 PE=1 SV=1	1	0	1	0	0	0	1	0	0	124.5	0.0035162	0	1.4	0	0	1477600000	0	1477600000	0	0	0	24223000	0	0	4	1243
F4KDZ4;Q9ZP05;A8MRP1;B3H560	F4KDZ4;Q9ZP05;A8MRP1;B3H560	Malate dehydrogenase;Malate dehydrogenase, glyoxysomal	PMDH2	>tr|F4KDZ4|F4KDZ4_ARATH Isoform of Q9ZP05, Malate dehydrogenase OS=Arabidopsis thaliana GN=PMDH2 PE=3 SV=1;>sp|Q9ZP05|MDHG1_ARATH Malate dehydrogenase, glyoxysomal OS=Arabidopsis thaliana GN=At5g09660 PE=2 SV=1;>tr|A8MRP1|A8MRP1_ARATH Isoform of Q9ZP05, Ma	4	4	5	7	5	3	4	6	4	34.975	0	15.9	18.3	26.4	22.8	369730000	71181000	97679000	70823000	130050000	4187100	5745800	4166000	7650000	23	323
O49006;Q42534	O49006	Pectinesterase/pectinesterase inhibitor 3;Pectinesterase inhibitor 3;Pectinesterase 3	PME3	>sp|O49006|PME3_ARATH Pectinesterase/pectinesterase inhibitor 3 OS=Arabidopsis thaliana GN=PME3 PE=2 SV=2	2	3	2	3	0	3	2	3	0	64.255	0	5.6	3.5	5.6	0	100580000	49360000	16786000	34435000	0	1645300	559540	1147800	0	8	405
Q9LVQ0	Q9LVQ0	Pectinesterase 31	PME31	>sp|Q9LVQ0|PME31_ARATH Pectinesterase 31 OS=Arabidopsis thaliana GN=PME31 PE=1 SV=1	1	0	1	2	0	0	1	2	0	35.52	0	0	3.2	6.9	0	37865000	0	13342000	24523000	0	0	784820	1442500	0	3	1272
Q8GWT4-2;Q8GWT4-3;Q8GWT4	Q8GWT4-2;Q8GWT4-3;Q8GWT4	Protein arginine N-methyltransferase 1.5	PMRT15	>sp|Q8GWT4-2|ANM15_ARATH Isoform of Q8GWT4, Isoform 2 of Protein arginine N-methyltransferase 1.5 OS=Arabidopsis thaliana GN=PMRT15;>sp|Q8GWT4-3|ANM15_ARATH Isoform of Q8GWT4, Isoform 3 of Protein arginine N-methyltransferase 1.5 OS=Arabidopsis thaliana GN	3	3	4	2	1	3	4	2	1	56.925	0	6.7	8.4	4.9	2.7	73153000	14449000	30244000	7888300	20572000	628210	1315000	342970	894450	10	841
Q94CE5;Q94CE5-2	Q94CE5;Q94CE5-2	Gamma-aminobutyrate transaminase POP2, mitochondrial	POP2	>sp|Q94CE5|GATP_ARATH Gamma-aminobutyrate transaminase POP2, mitochondrial OS=Arabidopsis thaliana GN=POP2 PE=1 SV=1;>sp|Q94CE5-2|GATP_ARATH Isoform of Q94CE5, Isoform 2 of Gamma-aminobutyrate transaminase POP2, mitochondrial OS=Arabidopsis thaliana GN=POP	2	2	5	1	5	2	5	1	5	55.187	0	5.2	11.5	2.6	15.9	269410000	25508000	119650000	8088400	116170000	1020300	4785900	323530	4646800	14	1016
F4I2F8;O48741	F4I2F8;O48741	Protochlorophyllide reductase C, chloroplastic	POR C;PORC	>tr|F4I2F8|F4I2F8_ARATH Isoform of O48741, Protochlorophyllide reductase C OS=Arabidopsis thaliana GN=POR C PE=4 SV=1;>sp|O48741|PORC_ARATH Protochlorophyllide reductase C, chloroplastic OS=Arabidopsis thaliana GN=PORC PE=1 SV=1	2	9	13	5	9	7	10	4	6	43.625	0	30.3	40.4	16.5	29.3	902450000	240830000	414050000	42688000	204890000	10034000	17252000	1778700	8537100	29	139
P21218;Q42536;Q42536-2	P21218	Protochlorophyllide reductase B, chloroplastic	PORB	>sp|P21218|PORB_ARATH Protochlorophyllide reductase B, chloroplastic OS=Arabidopsis thaliana GN=PORB PE=1 SV=3	3	11	10	5	9	9	7	4	6	43.359	0	34.2	29.9	16.5	25.9	2520700000	756490000	1078200000	54681000	631300000	31520000	44926000	2278400	26304000	39	509
Q07100;P48578;F4IN36;F4IN38;Q07099-2;P48529;P48528;Q07099;Q07098;O04951	Q07100;P48578;F4IN36	Serine/threonine-protein phosphatase PP2A-4 catalytic subunit;Serine/threonine-protein phosphatase PP2A-3 catalytic subunit;Serine/threonine-protein phosphatase	PP2A4;PP2A3;PP2A-3	>sp|Q07100|PP2A4_ARATH Serine/threonine-protein phosphatase PP2A-4 catalytic subunit OS=Arabidopsis thaliana GN=PP2A4 PE=2 SV=2;>sp|P48578|PP2A3_ARATH Serine/threonine-protein phosphatase PP2A-3 catalytic subunit OS=Arabidopsis thaliana GN=PP2A3 PE=2 SV=1;	10	2	2	3	6	2	2	3	6	35.832	0	10.9	9.3	13.4	28.8	367190000	73040000	56131000	22606000	215410000	4565000	3508200	1412900	13463000	14	611
Q38845	Q38845	Serine/threonine-protein phosphatase 2A 65 kDa regulatory subunit A alpha isoform	PP2AA1	>sp|Q38845|2AAA_ARATH Serine/threonine-protein phosphatase 2A 65 kDa regulatory subunit A alpha isoform OS=Arabidopsis thaliana GN=PP2AA1 PE=1 SV=1	1	1	3	1	9	0	1	0	5	65.493	0	1.9	5.4	1.9	19.7	176400000	1066200	17070000	0	158260000	33320	533430	0	4945700	14	732
F4JA59;Q38950	F4JA59;Q38950	Serine/threonine-protein phosphatase 2A 65 kDa regulatory subunit A beta isoform	PP2AA2	>tr|F4JA59|F4JA59_ARATH Isoform of Q9LQE8, Protein phosphatase 2A subunit A2 OS=Arabidopsis thaliana GN=PP2AA2 PE=4 SV=1;>sp|Q38950|2AAB_ARATH Serine/threonine-protein phosphatase 2A 65 kDa regulatory subunit A beta isoform OS=Arabidopsis thaliana GN=PP2AA	2	2	3	1	4	0	1	0	0	60.966	0.0007148	5	7	2	9	7519400	0	7519400	0	0	0	259290	0	0	1	233
F4HQR5;Q38951	F4HQR5;Q38951	Serine/threonine-protein phosphatase 2A 65 kDa regulatory subunit A gamma isoform	PP2AA3	>tr|F4HQR5|F4HQR5_ARATH Isoform of Q38951, Protein phosphatase 2A subunit A3 OS=Arabidopsis thaliana GN=PP2AA3 PE=1 SV=1;>sp|Q38951|2AAG_ARATH Serine/threonine-protein phosphatase 2A 65 kDa regulatory subunit A gamma isoform OS=Arabidopsis thaliana GN=PP2A	2	2	4	1	5	0	1	0	1	59.998	0	5	8.6	2	11.4	89746000	7674100	8892700	0	73179000	284230	329360	0	2710300	6	109
P21216	P21216	Soluble inorganic pyrophosphatase 2	PPA2	>sp|P21216|IPYR2_ARATH Soluble inorganic pyrophosphatase 2 OS=Arabidopsis thaliana GN=PPA2 PE=2 SV=2	1	2	1	2	0	2	1	2	0	24.671	0	12.4	4.6	12.4	0	45242000	28035000	3792300	13415000	0	2803500	379230	1341500	0	5	508
Q9MAH0;Q84VW9	Q9MAH0;Q84VW9	Phosphoenolpyruvate carboxylase 1;Phosphoenolpyruvate carboxylase 3	PPC1;PPC3	>sp|Q9MAH0|CAPP1_ARATH Phosphoenolpyruvate carboxylase 1 OS=Arabidopsis thaliana GN=PPC1 PE=1 SV=1;>sp|Q84VW9|CAPP3_ARATH Phosphoenolpyruvate carboxylase 3 OS=Arabidopsis thaliana GN=PPC3 PE=2 SV=2	2	3	0	1	0	3	0	1	0	110.28	0	3.8	0	1.3	0	30185000	23273000	0	6911800	0	394470	0	117150	0	4	830
Q5GM68	Q5GM68	Phosphoenolpyruvate carboxylase 2	PPC2	>sp|Q5GM68|CAPP2_ARATH Phosphoenolpyruvate carboxylase 2 OS=Arabidopsis thaliana GN=PPC2 PE=1 SV=2	1	0	1	0	1	0	1	0	1	109.75	0	0	1.3	0	1.3	38740000	0	18678000	0	20062000	0	322030	0	345900	2	802
Q93YW5;Q9SIU8-2;Q9LDA7;Q9SIU8;Q8LAY8	Q93YW5;Q9SIU8-2;Q9LDA7;Q9SIU8;Q8LAY8	Probable protein phosphatase 2C 58;Probable protein phosphatase 2C 20;Probable protein phosphatase 2C 39;Probable protein phosphatase 2C 69	PPC3-1.2	>sp|Q93YW5|P2C58_ARATH Probable protein phosphatase 2C 58 OS=Arabidopsis thaliana GN=At4g28400 PE=2 SV=1;>sp|Q9SIU8-2|P2C20_ARATH Isoform of Q9SIU8, Isoform 2 of Probable protein phosphatase 2C 20 OS=Arabidopsis thaliana GN=PPC3-1.2;>sp|Q9LDA7|P2C39_ARATH	5	1	1	0	1	1	1	0	1	31.018	0	4.2	3.5	0	4.2	24581000	4361200	13074000	0	7145600	242290	726320	0	396980	3	958
Q8GVE8	Q8GVE8	Phosphoenolpyruvate carboxylase 4	PPC4	>sp|Q8GVE8|CAPP4_ARATH Phosphoenolpyruvate carboxylase 4 OS=Arabidopsis thaliana GN=PPC4 PE=2 SV=1	1	0	1	0	0	0	1	0	0	116.58	0.006237	0	0.9	0	0	25213000	0	25213000	0	0	0	382020	0	0	1	839
P55826-2;P55826	P55826-2;P55826	Protoporphyrinogen oxidase 1, chloroplastic	PPOX1	>sp|P55826-2|PPOC_ARATH Isoform of P55826, Isoform 2 of Protoporphyrinogen oxidase 1, chloroplastic OS=Arabidopsis thaliana GN=PPOX1;>sp|P55826|PPOC_ARATH Protoporphyrinogen oxidase 1, chloroplastic OS=Arabidopsis thaliana GN=PPOX1 PE=1 SV=1	2	0	1	0	1	0	1	0	1	54.127	0	0	3.6	0	3	29275000	0	5377500	0	23898000	0	199160	0	885110	2	639
Q9ZPY1	Q9ZPY1	Pyridoxine/pyridoxamine 5-phosphate oxidase 2	PPOX2	>sp|Q9ZPY1|PPOX2_ARATH Pyridoxine/pyridoxamine 5-phosphate oxidase 2 OS=Arabidopsis thaliana GN=PPOX2 PE=1 SV=2	1	0	0	1	0	0	0	1	0	22.619	0	0	0	6.6	0	4143200	0	0	4143200	0	0	0	376650	0	1	1540
Q8RXN3	Q8RXN3	Phosphoenolpyruvate/phosphate translocator 1, chloroplastic	PPT1	>sp|Q8RXN3|PPT1_ARATH Phosphoenolpyruvate/phosphate translocator 1, chloroplastic OS=Arabidopsis thaliana GN=PPT1 PE=1 SV=1	1	1	1	1	1	1	1	1	1	44.224	0	3.4	3.4	3.4	3.4	110010000	27273000	43549000	3223900	35961000	1818200	2903300	214930	2397400	4	906
Q9SU94	Q9SU94	Protein arginine N-methyltransferase 1.1	PRMT11	>sp|Q9SU94|ANM11_ARATH Protein arginine N-methyltransferase 1.1 OS=Arabidopsis thaliana GN=PRMT11 PE=1 SV=1	1	0	0	1	0	0	0	1	0	43.893	0	0	0	2.6	0	3696300	0	0	3696300	0	0	0	231020	0	1	1484
Q42418;Q42449	Q42418	Profilin-2	PRO2	>sp|Q42418|PROF2_ARATH Profilin-2 OS=Arabidopsis thaliana GN=PRO2 PE=2 SV=1	2	1	1	2	2	1	1	2	2	13.998	0	14.5	14.5	20.6	22.1	114110000	42023000	9964800	36266000	25854000	7003800	1660800	6044300	4308900	8	768
Q680A5	Q680A5	Ribose-phosphate pyrophosphokinase 4	PRS4	>sp|Q680A5|KPRS4_ARATH Ribose-phosphate pyrophosphokinase 4 OS=Arabidopsis thaliana GN=PRS4 PE=1 SV=2	1	2	2	0	0	2	2	0	0	37.56	0	8	5.3	0	0	10492000	8058500	2433300	0	0	424130	128070	0	0	4	810
Q9XEX2;F4ID64;Q9SRZ4;O22711	Q9XEX2	Peroxiredoxin-2B	PRXIIB	>sp|Q9XEX2|PRX2B_ARATH Peroxiredoxin-2B OS=Arabidopsis thaliana GN=PRXIIB PE=1 SV=1	4	0	1	0	5	0	1	0	5	17.428	0	0	5.6	0	51.9	254780000	0	13868000	0	240920000	0	2311300	0	40153000	7	1518
Q949U7	Q949U7	Peroxiredoxin-2E, chloroplastic	PRXIIE	>sp|Q949U7|PRX2E_ARATH Peroxiredoxin-2E, chloroplastic OS=Arabidopsis thaliana GN=PRXIIE PE=1 SV=2	1	1	0	2	2	1	0	2	2	24.684	0	4.7	0	15.8	15.8	87826000	27470000	0	7593000	52763000	1716900	0	474560	3297700	5	991
P56766	P56766	Photosystem I P700 chlorophyll a apoprotein A1	psaA	>sp|P56766|PSAA_ARATH Photosystem I P700 chlorophyll a apoprotein A1 OS=Arabidopsis thaliana GN=psaA PE=2 SV=1	1	2	1	2	3	2	1	2	3	83.23	0	2.3	1.2	2.3	3.7	196330000	46546000	47741000	12005000	90038000	2585900	2652300	666960	5002100	7	648
P56767	P56767	Photosystem I P700 chlorophyll a apoprotein A2	psaB	>sp|P56767|PSAB_ARATH Photosystem I P700 chlorophyll a apoprotein A2 OS=Arabidopsis thaliana GN=psaB PE=3 SV=1	1	3	4	1	1	3	4	1	1	82.474	0	4.8	6	1.6	1.1	304320000	60783000	100210000	11296000	132040000	3575400	5894400	664490	7766800	10	649
P62090	P62090	Photosystem I iron-sulfur center	psaC	>sp|P62090|PSAC_ARATH Photosystem I iron-sulfur center OS=Arabidopsis thaliana GN=psaC PE=3 SV=2	1	1	2	2	0	1	2	2	0	9.0384	0	16	32.1	32.1	0	69392000	22361000	31968000	15063000	0	3726800	5328000	2510500	0	6	671
Q9S7H1;Q9SA56	Q9S7H1;Q9SA56	Photosystem I reaction center subunit II-1, chloroplastic;Photosystem I reaction center subunit II-2, chloroplastic	psaD1;PSAD2	>sp|Q9S7H1|PSAD1_ARATH Photosystem I reaction center subunit II-1, chloroplastic OS=Arabidopsis thaliana GN=psaD1 PE=1 SV=1;>sp|Q9SA56|PSAD2_ARATH Photosystem I reaction center subunit II-2, chloroplastic OS=Arabidopsis thaliana GN=PSAD2 PE=1 SV=1	2	2	2	1	2	2	2	1	2	22.598	0	10.6	13.9	7.2	10.6	145910000	67289000	24718000	10124000	43779000	5176000	1901400	778750	3367600	8	1354
Q9S831;Q9S714	Q9S831	Photosystem I reaction center subunit IV A, chloroplastic	PSAE1	>sp|Q9S831|PSAE1_ARATH Photosystem I reaction center subunit IV A, chloroplastic OS=Arabidopsis thaliana GN=PSAE1 PE=1 SV=1	2	2	0	1	0	2	0	1	0	14.967	0	26.6	0	9.1	0	53874000	53037000	0	837130	0	7576700	0	119590	0	3	1362
Q9SHE8	Q9SHE8	Photosystem I reaction center subunit III, chloroplastic	PSAF	>sp|Q9SHE8|PSAF_ARATH Photosystem I reaction center subunit III, chloroplastic OS=Arabidopsis thaliana GN=PSAF PE=1 SV=1	1	6	7	4	8	6	7	4	8	24.173	0	33	38.9	20.8	42.1	3413100000	435740000	1703200000	79500000	1194700000	36311000	141930000	6625000	99557000	27	1408
Q9S7N7	Q9S7N7	Photosystem I reaction center subunit V, chloroplastic	PSAG	>sp|Q9S7N7|PSAG_ARATH Photosystem I reaction center subunit V, chloroplastic OS=Arabidopsis thaliana GN=PSAG PE=2 SV=1	1	3	2	2	3	3	2	2	3	17.085	0	16.2	11.2	10.6	16.2	683450000	176190000	17057000	24935000	465270000	19577000	1895200	2770600	51696000	13	1358
Q9SUI7;Q9SUI6	Q9SUI7;Q9SUI6	Photosystem I reaction center subunit VI-1, chloroplastic;Photosystem I reaction center subunit VI-2, chloroplastic	PSAH1;PSAH2	>sp|Q9SUI7|PSAH1_ARATH Photosystem I reaction center subunit VI-1, chloroplastic OS=Arabidopsis thaliana GN=PSAH1 PE=2 SV=1;>sp|Q9SUI6|PSAH2_ARATH Photosystem I reaction center subunit VI-2, chloroplastic OS=Arabidopsis thaliana GN=PSAH2 PE=2 SV=1	2	1	0	1	1	1	0	1	1	15.216	0	7.6	0	7.6	7.6	83629000	15677000	0	3530000	64423000	2612800	0	588330	10737000	4	1488
Q9SUI5	Q9SUI5	Photosystem I reaction center subunit psaK, chloroplastic	PSAK	>sp|Q9SUI5|PSAK_ARATH Photosystem I reaction center subunit psaK, chloroplastic OS=Arabidopsis thaliana GN=PSAK PE=2 SV=2	1	0	2	0	0	0	2	0	0	13.206	0	0	7.7	0	0	719420000	0	719420000	0	0	0	143880000	0	0	3	1487
Q9SUI4	Q9SUI4	Photosystem I reaction center subunit XI, chloroplastic	PSAL	>sp|Q9SUI4|PSAL_ARATH Photosystem I reaction center subunit XI, chloroplastic OS=Arabidopsis thaliana GN=PSAL PE=1 SV=2	1	1	3	1	0	1	3	1	0	23.051	0	6.8	16.4	6.8	0	122100000	36245000	76305000	9545600	0	4027200	8478400	1060600	0	5	1486
P49107;F4KC80;P49107-2	P49107;F4KC80;P49107-2	Photosystem I reaction center subunit N, chloroplastic	PSAN	>sp|P49107|PSAN_ARATH Photosystem I reaction center subunit N, chloroplastic OS=Arabidopsis thaliana GN=PSAN PE=1 SV=2;>tr|F4KC80|F4KC80_ARATH Isoform of P49107, Photosystem I reaction center subunit N OS=Arabidopsis thaliana GN=PSAN PE=1 SV=1;>sp|P49107-2	3	3	3	1	3	3	3	1	3	18.429	0	19.3	22.2	7.6	19.3	476840000	171920000	115760000	4531000	184630000	19102000	12862000	503440	20515000	13	613
Q96255	Q96255	Phosphoserine aminotransferase 1, chloroplastic	PSAT1	>sp|Q96255|SERB1_ARATH Phosphoserine aminotransferase 1, chloroplastic OS=Arabidopsis thaliana GN=PSAT1 PE=1 SV=1	1	0	1	0	0	0	1	0	0	47.359	0	0	4.2	0	0	7841800	0	7841800	0	0	0	373420	0	0	1	1035
P83755	P83755	Photosystem Q(B) protein	psbA	>sp|P83755|PSBA_ARATH Photosystem II protein D1 OS=Arabidopsis thaliana GN=psbA PE=1 SV=2	1	6	7	5	4	6	7	5	4	38.936	0	21.8	24.1	18.7	15	1025500000	244840000	297720000	60496000	422430000	24484000	29772000	6049600	42243000	24	676
P56777	P56777	Photosystem II CP47 chlorophyll apoprotein	psbB	>sp|P56777|PSBB_ARATH Photosystem II CP47 reaction center protein OS=Arabidopsis thaliana GN=psbB PE=1 SV=1	1	2	5	2	5	2	5	2	5	56.036	0	3.5	10.8	4.3	11.2	498000000	16277000	78752000	9882100	393090000	1162600	5625100	705860	28078000	14	653
P56778	P56778	Photosystem II CP43 chlorophyll apoprotein	psbC	>sp|P56778|PSBC_ARATH Photosystem II CP43 reaction center protein OS=Arabidopsis thaliana GN=psbC PE=1 SV=3	1	6	8	2	6	6	8	2	6	51.867	0	19.9	19.7	6.3	15.4	2036700000	555010000	750660000	50306000	680720000	39644000	53619000	3593300	48623000	22	654
P56761	P56761	Photosystem II D2 protein	psbD	>sp|P56761|PSBD_ARATH Photosystem II D2 protein OS=Arabidopsis thaliana GN=psbD PE=1 SV=3	1	4	5	3	3	4	5	3	3	39.547	0	17.8	20.4	11.6	15	1553700000	398570000	574420000	86744000	493930000	39857000	57442000	8674400	49393000	23	646
P56779	P56779	Cytochrome b559 subunit alpha	psbE	>sp|P56779|PSBE_ARATH Cytochrome b559 subunit alpha OS=Arabidopsis thaliana GN=psbE PE=1 SV=4	1	2	1	1	0	2	1	1	0	9.3864	0	25.3	14.5	14.5	0	41763000	20410000	15473000	5880500	0	4082000	3094500	1176100	0	4	655
Q9S841;P23321	Q9S841;P23321	Oxygen-evolving enhancer protein 1-2, chloroplastic;Oxygen-evolving enhancer protein 1-1, chloroplastic	PSBO2;PSBO1	>sp|Q9S841|PSBO2_ARATH Oxygen-evolving enhancer protein 1-2, chloroplastic OS=Arabidopsis thaliana GN=PSBO2 PE=1 SV=1;>sp|P23321|PSBO1_ARATH Oxygen-evolving enhancer protein 1-1, chloroplastic OS=Arabidopsis thaliana GN=PSBO1 PE=1 SV=2	2	2	1	2	0	2	1	2	0	35.019	0	5.4	2.4	10	0	84871000	41359000	22917000	20596000	0	1879900	1041700	936160	0	4	515
Q42029-2;Q42029	Q42029-2;Q42029	Oxygen-evolving enhancer protein 2-1, chloroplastic	PSBP1	>sp|Q42029-2|PSBP1_ARATH Isoform of Q42029, Isoform 2 of Oxygen-evolving enhancer protein 2-1, chloroplastic OS=Arabidopsis thaliana GN=PSBP1;>sp|Q42029|PSBP1_ARATH Oxygen-evolving enhancer protein 2-1, chloroplastic OS=Arabidopsis thaliana GN=PSBP1 PE=1 S	2	2	1	2	0	2	1	2	0	23.759	0	11	4.6	11	0	216410000	159130000	27861000	29419000	0	14467000	2532800	2674400	0	5	761
Q9XFT3-2;Q9XFT3	Q9XFT3-2;Q9XFT3	Oxygen-evolving enhancer protein 3-1, chloroplastic	PSBQ1	>sp|Q9XFT3-2|PSBQ1_ARATH Isoform of Q9XFT3, Isoform 2 of Oxygen-evolving enhancer protein 3-1, chloroplastic OS=Arabidopsis thaliana GN=PSBQ1;>sp|Q9XFT3|PSBQ1_ARATH Oxygen-evolving enhancer protein 3-1, chloroplastic OS=Arabidopsis thaliana GN=PSBQ1 PE=1 S	2	5	3	7	1	5	3	7	1	23.795	0	25.6	14.8	41.7	5.8	312060000	98370000	38963000	115850000	58880000	8942700	3542100	10531000	5352700	18	1522
Q41932	Q41932	Oxygen-evolving enhancer protein 3-2, chloroplastic	PSBQ2	>sp|Q41932|PSBQ2_ARATH Oxygen-evolving enhancer protein 3-2, chloroplastic OS=Arabidopsis thaliana GN=PSBQ2 PE=1 SV=2	1	4	0	4	0	4	0	4	0	24.643	0	23.9	0	27.4	0	89531000	59565000	0	29967000	0	4254600	0	2140500	0	7	759
P27202	P27202	Photosystem II 10 kDa polypeptide, chloroplastic	PSBR	>sp|P27202|PSBR_ARATH Photosystem II 10 kDa polypeptide, chloroplastic OS=Arabidopsis thaliana GN=PSBR PE=1 SV=1	1	2	3	0	3	2	3	0	3	14.586	0	27.9	29.3	0	34.3	499150000	141410000	91301000	0	266440000	20201000	13043000	0	38062000	11	532
Q9XF91;F4IEG8	Q9XF91;F4IEG8	Photosystem II 22 kDa protein, chloroplastic	PSBS;NPQ4	>sp|Q9XF91|PSBS_ARATH Photosystem II 22 kDa protein, chloroplastic OS=Arabidopsis thaliana GN=PSBS PE=2 SV=1;>tr|F4IEG8|F4IEG8_ARATH Isoform of Q9XF91, Photosystem II subunit S OS=Arabidopsis thaliana GN=NPQ4 PE=4 SV=1	2	3	1	0	1	3	1	0	1	28.007	0	14	4.2	0	4.2	160820000	105820000	30243000	0	24761000	8139700	2326400	0	1904700	5	1521
A8MR27;Q6ICX4	A8MR27;Q6ICX4	Polypyrimidine tract-binding protein homolog 3	PTB3	>tr|A8MR27|A8MR27_ARATH Isoform of Q6ICX4, Polypyrimidine tract-binding protein 3 OS=Arabidopsis thaliana GN=PTB3 PE=4 SV=1;>sp|Q6ICX4|PTBP3_ARATH Polypyrimidine tract-binding protein homolog 3 OS=Arabidopsis thaliana GN=At1g43190 PE=2 SV=1	2	1	2	1	0	1	2	1	0	48.02	0	1.9	4.4	1.9	0	60979000	20853000	33457000	6669000	0	1097500	1760900	351000	0	4	14
Q8H1G6;Q9ZW72;F4IQ85;O49339;B9DFG5-2;B9DFG5;Q9M1Q2;F4HWU0;Q9LUT0;O80719-2;P93749;O80719;O80719-3;F4IK66;O49338;Q1PE89	Q8H1G6;Q9ZW72;F4IQ85	PTI1-like tyrosine-protein kinase 1	PTI11;At2g43230	>sp|Q8H1G6|PTI11_ARATH PTI1-like tyrosine-protein kinase 1 OS=Arabidopsis thaliana GN=PTI11 PE=1 SV=1;>tr|Q9ZW72|Q9ZW72_ARATH Isoform of F4IQ85, Putative uncharacterized protein At2g43230 OS=Arabidopsis thaliana GN=At2g43230 PE=2 SV=2;>tr|F4IQ85|F4IQ85_ARA	16	3	5	0	2	3	5	0	2	39.819	0	13.3	14.4	0	10.2	119480000	37405000	51263000	0	30808000	1626300	2228800	0	1339500	10	852
O82656	O82656	Protein-tyrosine-phosphatase PTP1	PTP1	>sp|O82656|PTP1_ARATH Protein-tyrosine-phosphatase PTP1 OS=Arabidopsis thaliana GN=PTP1 PE=1 SV=1	1	0	0	1	0	0	0	1	0	37.798	0	0	0	3.8	0	4120800	0	0	4120800	0	0	0	257550	0	1	474
Q9FXA4	Q9FXA4	U-box domain-containing protein 26	PUB26	>sp|Q9FXA4|PUB26_ARATH U-box domain-containing protein 26 OS=Arabidopsis thaliana GN=PUB26 PE=2 SV=1	1	0	1	0	0	0	1	0	0	45.963	0.0035112	0	2.4	0	0	52988000	0	52988000	0	0	0	2788800	0	0	1	1169
Q9LM76	Q9LM76	U-box domain-containing protein 44	PUB44	>sp|Q9LM76|PUB44_ARATH U-box domain-containing protein 44 OS=Arabidopsis thaliana GN=PUB44 PE=1 SV=1	1	0	0	0	1	0	0	0	1	88.379	0	0	0	0	1.4	8486600	0	0	0	8486600	0	0	0	184490	1	1217
O81845	O81845	Mitochondrial uncoupling protein 1	PUMP1	>sp|O81845|PUMP1_ARATH Mitochondrial uncoupling protein 1 OS=Arabidopsis thaliana GN=PUMP1 PE=1 SV=1	1	7	5	1	5	7	5	1	5	32.662	0	28.4	18.6	3.6	19	1070300000	250070000	218560000	7010400	594630000	13893000	12142000	389470	33035000	19	466
Q9SJY5	Q9SJY5	Mitochondrial uncoupling protein 5	PUMP5	>sp|Q9SJY5|PUMP5_ARATH Mitochondrial uncoupling protein 5 OS=Arabidopsis thaliana GN=PUMP5 PE=2 SV=1	1	1	1	1	0	1	1	1	0	33.357	0	3.8	3.8	3.8	0	41400000	3692500	36893000	814570	0	194340	1941700	42872	0	1	1434
P38025	P38025	Phosphoribosylaminoimidazole-succinocarboxamide synthase, chloroplastic	PUR7	>sp|P38025|PUR7_ARATH Phosphoribosylaminoimidazole-succinocarboxamide synthase, chloroplastic OS=Arabidopsis thaliana GN=PUR7 PE=2 SV=2	1	0	1	0	1	0	1	0	1	46.063	0	0	2.7	0	3.2	30282000	0	18359000	0	11922000	0	706130	0	458550	1	564
Q96529	Q96529	Adenylosuccinate synthetase, chloroplastic	PURA	>sp|Q96529|PURA_ARATH Adenylosuccinate synthetase, chloroplastic OS=Arabidopsis thaliana GN=PURA PE=1 SV=1	1	1	0	1	0	1	0	1	0	52.964	0	3.7	0	3.7	0	13190000	10087000	0	3102900	0	347840	0	107000	0	3	1043
Q9SKZ1-2;Q9SKZ1	Q9SKZ1-2;Q9SKZ1	Transcription factor Pur-alpha 1	PURA1	>sp|Q9SKZ1-2|PUR_ARATH Isoform of Q9SKZ1, Isoform 2 of Transcription factor Pur-alpha 1 OS=Arabidopsis thaliana GN=PURA1;>sp|Q9SKZ1|PUR_ARATH Transcription factor Pur-alpha 1 OS=Arabidopsis thaliana GN=PURA1 PE=1 SV=2	2	1	7	0	2	1	7	0	2	32.101	0	6.4	29.8	0	9.2	92347000	8588400	55099000	0	28659000	536770	3443700	0	1791200	10	1443
O22941	O22941	Zinc-metallopeptidase, peroxisomal	PXM16	>sp|O22941|PXM16_ARATH Zinc-metallopeptidase, peroxisomal OS=Arabidopsis thaliana GN=PXM16 PE=2 SV=1	1	0	0	0	2	0	0	0	2	110.99	0	0	0	0	1.8	12026000	0	0	0	12026000	0	0	0	267240	2	367
Q8VZS8	Q8VZS8	Abscisic acid receptor PYL1	PYL1	>sp|Q8VZS8|PYL1_ARATH Abscisic acid receptor PYL1 OS=Arabidopsis thaliana GN=PYL1 PE=1 SV=1	1	0	1	2	1	0	1	2	1	25.361	0	0	4.5	10.4	3.6	53916000	0	0	7319200	46597000	0	0	609930	3883100	5	927
P49077	P49077	Aspartate carbamoyltransferase, chloroplastic	PYRB	>sp|P49077|PYRB_ARATH Aspartate carbamoyltransferase, chloroplastic OS=Arabidopsis thaliana GN=PYRB PE=2 SV=2	1	1	5	0	1	1	5	0	1	43.166	0	2.8	14.1	0	2.6	139500000	5232200	84775000	0	49492000	218010	3532300	0	2062200	6	612
Q42586;Q9LPX2	Q42586	Uridine 5-monophosphate synthase;Orotate phosphoribosyltransferase;Orotidine 5-phosphate decarboxylase	PYRE-F	>sp|Q42586|UMPS_ARATH Uridine 5-monophosphate synthase OS=Arabidopsis thaliana GN=PYRE-F PE=2 SV=2	2	1	0	1	3	1	0	1	3	51.85	0	2.5	0	2.1	8.2	51412000	0	0	5967300	45445000	0	0	259450	1975900	5	779
Q9FGS4	Q9FGS4	Quinolinate synthase, chloroplastic	QS	>sp|Q9FGS4|NADA_ARATH Quinolinate synthase, chloroplastic OS=Arabidopsis thaliana GN=QS PE=1 SV=1	1	1	0	0	1	1	0	0	1	78.933	0	2.8	0	0	2.8	19738000	5515500	0	0	14222000	145150	0	0	374270	2	1106
Q39222	Q39222	Ras-related protein RABA1b	RABA1B	>sp|Q39222|RAA1B_ARATH Ras-related protein RABA1b OS=Arabidopsis thaliana GN=RABA1B PE=2 SV=1	1	1	3	0	2	0	1	0	0	24.02	0	3.7	13.4	0	9.7	6277600	0	6277600	0	0	0	523140	0	0	1	752
Q9FK68;Q9SN35;Q9LK99;Q9FJH0;O49513;Q1PEX3;P28185;Q9S810	Q9FK68;Q9SN35;Q9LK99;Q9FJH0	Ras-related protein RABA1c;Ras-related protein RABA1d;Ras-related protein RABA1g;Ras-related protein RABA1f	RABA1C;RABA1D;RABA1G;RABA1F	>sp|Q9FK68|RAA1C_ARATH Ras-related protein RABA1c OS=Arabidopsis thaliana GN=RABA1C PE=2 SV=1;>sp|Q9SN35|RAA1D_ARATH Ras-related protein RABA1d OS=Arabidopsis thaliana GN=RABA1D PE=2 SV=1;>sp|Q9LK99|RAA1G_ARATH Ras-related protein RABA1g OS=Arabidopsis tha	8	3	4	0	3	2	2	0	1	23.87	0	17.1	22.2	0	18.1	15811000	8918100	5242400	0	1651000	743180	436860	0	137580	5	1127
O04486	O04486	Ras-related protein RABA2a	RABA2A	>sp|O04486|RAA2A_ARATH Ras-related protein RABA2a OS=Arabidopsis thaliana GN=RABA2A PE=2 SV=1	1	2	4	1	3	1	2	1	1	24.108	0	8.8	21.2	5.1	14.7	329060000	35563000	71479000	3128000	218890000	2370800	4765300	208530	14592000	10	346
Q96283;Q9LNW1;Q9FIF9	Q96283;Q9LNW1;Q9FIF9	Ras-related protein RABA2c;Ras-related protein RABA2b;Ras-related protein RABA2d	RABA2C;RABA2B;RABA2D	>sp|Q96283|RAA2C_ARATH Ras-related protein RABA2c OS=Arabidopsis thaliana GN=RABA2C PE=2 SV=4;>sp|Q9LNW1|RAA2B_ARATH Ras-related protein RABA2b OS=Arabidopsis thaliana GN=RABA2B PE=2 SV=2;>sp|Q9FIF9|RAA2D_ARATH Ras-related protein RABA2d OS=Arabidopsis tha	3	3	1	1	4	2	0	1	3	23.849	0	14.3	3.7	6	21.2	88111000	17236000	0	3505500	67369000	1231200	0	250400	4812100	6	1037
P92963	P92963	Ras-related protein RABB1c	RABB1C	>sp|P92963|RAB1C_ARATH Ras-related protein RABB1c OS=Arabidopsis thaliana GN=RABB1C PE=1 SV=1	1	1	2	0	0	1	2	0	0	23.164	0	5.7	10.9	0	0	23704000	8962700	14742000	0	0	560170	921360	0	0	3	683
O23657	O23657	Ras-related protein RABC1	RABC1	>sp|O23657|RABC1_ARATH Ras-related protein RABC1 OS=Arabidopsis thaliana GN=RABC1 PE=1 SV=1	1	0	0	0	1	0	0	0	1	23.53	0	0	0	0	5.2	9427800000	0	0	0	9427800000	0	0	0	673410000	11	388
Q9SEH3;Q9FPJ4	Q9SEH3;Q9FPJ4	Ras-related protein RABD2c;Ras-related protein RABD2b	RABD2C;RABD2B	>sp|Q9SEH3|RAD2C_ARATH Ras-related protein RABD2c OS=Arabidopsis thaliana GN=RABD2C PE=2 SV=1;>sp|Q9FPJ4|RAD2B_ARATH Ras-related protein RABD2b OS=Arabidopsis thaliana GN=RABD2B PE=2 SV=1	2	2	2	1	3	1	1	0	2	22.318	0	13.9	13.9	5.4	17.8	31903000	9888700	6180100	0	15834000	618040	386260	0	989640	4	1389
O24466;P28188	O24466	Ras-related protein RABE1a	RABE1A	>sp|O24466|RAE1A_ARATH Ras-related protein RABE1a OS=Arabidopsis thaliana GN=RABE1A PE=1 SV=1	2	3	5	2	3	1	1	1	1	23.939	0	18.1	25	12.5	18.1	23703000	4417300	9804100	1122400	8359200	276080	612760	70152	522450	8	396
Q9LZD4;Q9LZD4-2	Q9LZD4;Q9LZD4-2	Ras-related protein RABE1d	RABE1D	>sp|Q9LZD4|RAE1D_ARATH Ras-related protein RABE1d OS=Arabidopsis thaliana GN=RABE1D PE=1 SV=1;>sp|Q9LZD4-2|RAE1D_ARATH Isoform of Q9LZD4, Isoform 2 of Ras-related protein RABE1d OS=Arabidopsis thaliana GN=RABE1D	2	4	3	2	3	1	0	0	0	24.037	0	22.2	13.9	10.6	15.7	6391700	6391700	0	0	0	375980	0	0	0	1	1298
Q9CB01-2;Q9CB01	Q9CB01-2;Q9CB01	Ras-related protein RABF1	RABF1	>sp|Q9CB01-2|RABF1_ARATH Isoform of Q9CB01, Isoform 2 of Ras-related protein RABF1 OS=Arabidopsis thaliana GN=RABF1;>sp|Q9CB01|RABF1_ARATH Ras-related protein RABF1 OS=Arabidopsis thaliana GN=RABF1 PE=1 SV=1	2	1	1	0	1	1	1	0	1	20.94	0	5.2	5.7	0	5.7	370820000	6081200	25682000	0	339060000	506770	2140200	0	28255000	4	1087
Q9XI98	Q9XI98	Ras-related protein RABG3e	RABG3E	>sp|Q9XI98|RAG3E_ARATH Ras-related protein RABG3e OS=Arabidopsis thaliana GN=RABG3E PE=2 SV=1	1	0	0	0	15	0	0	0	2	22.98	0	0	0	0	45.6	1675600000	0	0	0	1675600000	0	0	0	128890000	8	1525
Q9LS94;Q9LW76;Q9C820;O04157	Q9LS94	Ras-related protein RABG3f	RABG3F	>sp|Q9LS94|RAG3F_ARATH Ras-related protein RABG3f OS=Arabidopsis thaliana GN=RABG3F PE=2 SV=1	4	0	1	1	25	0	1	1	12	23.102	0	0	4.4	6.8	90.8	80445000000	0	1238900	3277500	80441000000	0	95299	252110	6187700000	191	1246
Q9LV79;Q9SID8;Q9LFT9;O80501;Q9SMR4	Q9LV79;Q9SID8;Q9LFT9;O80501;Q9SMR4	Ras-related protein RABH1a;Ras-related protein RABH1d;Ras-related protein RABH1e;Ras-related protein RABH1b;Ras-related protein RABH1c	RABH1A;RABH1D;RABH1E;RABH1B;RABH1C	>sp|Q9LV79|RAH1A_ARATH Ras-related protein RABH1a OS=Arabidopsis thaliana GN=RABH1A PE=2 SV=1;>sp|Q9SID8|RAH1D_ARATH Ras-related protein RABH1d OS=Arabidopsis thaliana GN=RABH1D PE=3 SV=1;>sp|Q9LFT9|RAH1E_ARATH Ras-related protein RABH1e OS=Arabidopsis tha	5	1	1	1	1	1	1	1	1	23.12	0	5.3	5.3	5.3	5.3	235920000	31758000	43113000	10762000	150290000	2443000	3316400	827850	11561000	4	448
O24456;O24456-2	O24456;O24456-2	Guanine nucleotide-binding protein subunit beta-like protein A	RACK1A	>sp|O24456|GBLPA_ARATH Receptor for activated C kinase 1A OS=Arabidopsis thaliana GN=RACK1A PE=1 SV=2;>sp|O24456-2|GBLPA_ARATH Isoform of O24456, Isoform 2 of Receptor for activated C kinase 1A OS=Arabidopsis thaliana GN=RACK1A	2	2	8	0	9	1	5	0	8	35.747	0	6.1	28.7	0	38.8	601150000	5540200	158330000	0	437280000	277010	7916400	0	21864000	19	394
Q9C4Z6	Q9C4Z6	Guanine nucleotide-binding protein subunit beta-like protein B	RACK1B	>sp|Q9C4Z6|GPLPB_ARATH Receptor for activated C kinase 1B OS=Arabidopsis thaliana GN=RACK1B PE=1 SV=1	1	3	9	0	6	1	3	0	2	35.8	0	11.3	29.8	0	20.9	341960000	13117000	164010000	0	164830000	655870	8200700	0	8241500	18	1050
Q9LV28	Q9LV28	Guanine nucleotide-binding protein subunit beta-like protein C	RACK1C	>sp|Q9LV28|GPLPC_ARATH Receptor for activated C kinase 1C OS=Arabidopsis thaliana GN=RACK1C PE=1 SV=1	1	1	7	1	6	0	1	1	2	35.827	0	5.2	25.2	4.9	22.7	20578000	0	235660	932400	19410000	0	11783	46620	970490	5	1267
P41916;Q8H156;P41917	P41916;Q8H156;P41917	GTP-binding nuclear protein Ran-1;GTP-binding nuclear protein Ran-3;GTP-binding nuclear protein Ran-2	RAN1;RAN3;RAN2	>sp|P41916|RAN1_ARATH GTP-binding nuclear protein Ran-1 OS=Arabidopsis thaliana GN=RAN1 PE=1 SV=1;>sp|Q8H156|RAN3_ARATH GTP-binding nuclear protein Ran-3 OS=Arabidopsis thaliana GN=RAN3 PE=1 SV=2;>sp|P41917|RAN2_ARATH GTP-binding nuclear protein Ran-2 OS=A	3	7	6	6	7	7	6	6	7	25.276	0	47.5	34.8	30.3	44.8	2128600000	515320000	939690000	270870000	402710000	39640000	72284000	20836000	30978000	31	573
Q94F49;Q9LD28;O81826;Q9LHQ5;Q9C681;Q9C944;Q9S9K7;O04848;Q9FJE8	Q94F49;Q9LD28;O81826;Q9LHQ5;Q9C681;Q9C944;Q9S9K7;O04848;Q9FJE8	Probable histone H2A.5;Histone H2A.6;Probable histone H2A.3;Probable histone H2A.2;Probable histone H2A.1;Probable histone H2A variant 3;Probable histone H2AXb;Probable histone H2AXa;Probable histone H2A.7	RAT5	>sp|Q94F49|H2A5_ARATH Probable histone H2A.5 OS=Arabidopsis thaliana GN=At5g27670 PE=1 SV=1;>sp|Q9LD28|H2A6_ARATH Histone H2A.6 OS=Arabidopsis thaliana GN=RAT5 PE=1 SV=1;>sp|O81826|H2A3_ARATH Probable histone H2A.3 OS=Arabidopsis thaliana GN=At4g27230 PE=1	9	2	0	0	0	2	0	0	0	15.908	0	14	0	0	0	81676000	81676000	0	0	0	11668000	0	0	0	2	1020
O03042;P93292;F4INE2	O03042	Ribulose bisphosphate carboxylase large chain	rbcL	>sp|O03042|RBL_ARATH Ribulose bisphosphate carboxylase large chain OS=Arabidopsis thaliana GN=rbcL PE=1 SV=1	3	27	27	24	27	27	27	24	27	52.954	0	50.5	49.1	41.8	50.5	34292000000	10684000000	7942500000	6247900000	9417900000	485640000	361020000	284000000	428090000	174	337
P10795;F4HRR5	P10795	Ribulose bisphosphate carboxylase small chain 1A, chloroplastic	RBCS-1A	>sp|P10795|RBS1A_ARATH Ribulose bisphosphate carboxylase small chain 1A, chloroplastic OS=Arabidopsis thaliana GN=RBCS-1A PE=1 SV=2	2	9	8	8	7	6	5	6	4	20.216	0	52.2	47.8	43.3	47.8	14635000000	3645300000	3388800000	2350700000	5249800000	303770000	282400000	195890000	437480000	47	483
P10796	P10796	Ribulose bisphosphate carboxylase small chain 1B, chloroplastic	RBCS-1B	>sp|P10796|RBS1B_ARATH Ribulose bisphosphate carboxylase small chain 1B, chloroplastic OS=Arabidopsis thaliana GN=RBCS-1B PE=2 SV=1	1	6	6	5	7	2	2	2	3	20.286	0	47.5	38.1	38.7	38.1	281900000	38737000	102720000	30193000	110250000	2979700	7901800	2322500	8480900	12	484
P10798;P10797;B3H5S2;F4KA76	P10798;P10797;B3H5S2;F4KA76	Ribulose bisphosphate carboxylase small chain 3B, chloroplastic;Ribulose bisphosphate carboxylase small chain 2B, chloroplastic;Ribulose bisphosphate carboxylase small chain	RBCS-3B;RBCS-2B;At5g38410	>sp|P10798|RBS3B_ARATH Ribulose bisphosphate carboxylase small chain 3B, chloroplastic OS=Arabidopsis thaliana GN=RBCS-3B PE=2 SV=2;>sp|P10797|RBS2B_ARATH Ribulose bisphosphate carboxylase small chain 2B, chloroplastic OS=Arabidopsis thaliana GN=RBCS-2B PE	4	8	7	7	7	4	3	4	3	20.284	0	48.1	38.1	39.2	38.1	4183700000	2096600000	968330000	375250000	743480000	161280000	74487000	28865000	57191000	32	485
Q03250;F4IHK9;Q03250-2	Q03250;F4IHK9	Glycine-rich RNA-binding protein 7	RBG7;CCR2	>sp|Q03250|RBG7_ARATH Glycine-rich RNA-binding protein 7 OS=Arabidopsis thaliana GN=RBG7 PE=1 SV=1;>tr|F4IHK9|F4IHK9_ARATH Isoform of O80963, Glycine-rich RNA-binding protein 7 OS=Arabidopsis thaliana GN=CCR2 PE=1 SV=1	3	5	4	5	0	4	3	4	0	16.89	0	40.3	32.4	40.3	0	385770000	182130000	96493000	107150000	0	15178000	8041100	8928900	0	17	702
Q9FPJ8	Q9FPJ8	Polyadenylate-binding protein RBP45A	RBP45A	>sp|Q9FPJ8|RB45A_ARATH Polyadenylate-binding protein RBP45A OS=Arabidopsis thaliana GN=RBP45A PE=2 SV=1	1	0	1	0	0	0	1	0	0	42.323	0	0	2.3	0	0	584350	0	584350	0	0	0	48696	0	0	1	1154
Q9SAB3;Q9SAB3-2;Q9SAB3-3	Q9SAB3;Q9SAB3-2	Polyadenylate-binding protein RBP45B	RBP45B	>sp|Q9SAB3|RB45B_ARATH Polyadenylate-binding protein RBP45B OS=Arabidopsis thaliana GN=RBP45B PE=1 SV=1;>sp|Q9SAB3-2|RB45B_ARATH Isoform of Q9SAB3, Isoform 2 of Polyadenylate-binding protein RBP45B OS=Arabidopsis thaliana GN=RBP45B	3	1	2	1	0	1	2	1	0	44.114	0	3.2	4.2	3.2	0	65864000	39169000	20149000	6545300	0	3013000	1550000	503490	0	5	1370
Q93W34	Q93W34	Polyadenylate-binding protein RBP45C	RBP45C	>sp|Q93W34|RP45C_ARATH Polyadenylate-binding protein RBP45C OS=Arabidopsis thaliana GN=RBP45C PE=2 SV=1	1	0	0	2	0	0	0	2	0	44.972	0	0	0	4.8	0	19756000	0	0	19756000	0	0	0	1646300	0	2	953
Q0WW84;F4I3B3	Q0WW84;F4I3B3	Polyadenylate-binding protein RBP47B;Polyadenylate-binding protein RBP47A	RBP47B;RBP47A	>sp|Q0WW84|RB47B_ARATH Polyadenylate-binding protein RBP47B OS=Arabidopsis thaliana GN=RBP47B PE=2 SV=1;>sp|F4I3B3|RB47A_ARATH Polyadenylate-binding protein RBP47A OS=Arabidopsis thaliana GN=RBP47A PE=2 SV=1	2	1	1	1	0	1	1	1	0	48.118	0.00071225	2.1	2.1	2.1	0	32433000	12930000	13765000	5737800	0	923600	983210	409850	0	3	141
P10896	P10896	Ribulose bisphosphate carboxylase/oxygenase activase, chloroplastic	RCA	>sp|P10896|RCA_ARATH Ribulose bisphosphate carboxylase/oxygenase activase, chloroplastic OS=Arabidopsis thaliana GN=RCA PE=1 SV=2	1	24	24	19	24	1	1	1	1	51.981	0	69.2	59.9	58	69.8	52284000000	11153000000	18831000000	2666500000	19634000000	531080000	896710000	126980000	934950000	175	486
Q8LDU4	Q8LDU4	Red chlorophyll catabolite reductase, chloroplastic	RCCR	>sp|Q8LDU4|RCCR_ARATH Red chlorophyll catabolite reductase, chloroplastic OS=Arabidopsis thaliana GN=RCCR PE=1 SV=2	1	2	0	2	0	2	0	2	0	36.448	0	9.1	0	9.1	0	8268000	2610300	0	5657800	0	130510	0	282890	0	3	884
Q9SDY5	Q9SDY5	NEDD8-conjugating enzyme Ubc12	RCE1	>sp|Q9SDY5|RCE1_ARATH NEDD8-conjugating enzyme Ubc12 OS=Arabidopsis thaliana GN=RCE1 PE=1 SV=1	1	0	0	1	0	0	0	1	0	20.786	0	0	0	7.6	0	3924300	0	0	3924300	0	0	0	490530	0	1	1385
P43296	P43296	Cysteine proteinase RD19a	RD19A	>sp|P43296|RD19A_ARATH Cysteine proteinase RD19a OS=Arabidopsis thaliana GN=RD19A PE=2 SV=1	1	0	1	0	1	0	1	0	1	40.418	0	0	5.2	0	4.3	21966000	0	14172000	0	7794300	0	1090100	0	599560	2	590
P43297	P43297	Cysteine proteinase RD21a	RD21A	>sp|P43297|RD21A_ARATH Cysteine proteinase RD21a OS=Arabidopsis thaliana GN=RD21A PE=1 SV=1	1	6	7	5	3	6	7	5	3	50.966	0	12.1	17.5	15.2	10.4	620720000	135000000	203150000	37710000	244870000	7105200	10692000	1984700	12888000	21	591
Q8LLD4	Q8LLD4		REP	>tr|Q8LLD4|Q8LLD4_ARATH Rab escort protein OS=Arabidopsis thaliana GN=REP PE=2 SV=2	1	0	0	0	7	0	0	0	7	61.51	0	0	0	0	16.5	339210000	0	0	0	339210000	0	0	0	14748000	7	891
Q9FND9	Q9FND9	Probable galactinol--sucrose galactosyltransferase 5	RFS5	>sp|Q9FND9|RFS5_ARATH Probable galactinol--sucrose galactosyltransferase 5 OS=Arabidopsis thaliana GN=RFS5 PE=1 SV=1	1	1	0	1	0	1	0	1	0	86.236	0	1.9	0	1.9	0	13243000	8464400	0	4778400	0	248950	0	140540	0	2	1147
Q9SRT9;O22666	Q9SRT9	UDP-arabinopyranose mutase 1	RGP1	>sp|Q9SRT9|RGP1_ARATH UDP-arabinopyranose mutase 1 OS=Arabidopsis thaliana GN=RGP1 PE=1 SV=1	2	6	3	7	1	2	0	3	0	40.629	0	21	7.8	23.2	2.8	329100000	187450000	69208000	65907000	6540900	7810400	2883700	2746100	272540	21	1465
Q9LFW1;Q9LUE6	Q9LFW1	UDP-arabinopyranose mutase 2	RGP2	>sp|Q9LFW1|RGP2_ARATH UDP-arabinopyranose mutase 2 OS=Arabidopsis thaliana GN=RGP2 PE=1 SV=1	2	4	3	7	1	0	0	3	0	40.89	0	12.5	7.8	22.8	2.8	17634000	0	0	17634000	0	0	0	734740	0	3	1196
Q8VYB7	Q8VYB7		RGTA1	>tr|Q8VYB7|Q8VYB7_ARATH Putative Rab geranylgeranyl transferase OS=Arabidopsis thaliana GN=RGTA1 PE=2 SV=1	1	0	0	0	2	0	0	0	2	76.908	0	0	0	0	3.5	7219900	0	0	0	7219900	0	0	0	225620	2	915
F4JZH8;Q84J75	F4JZH8;Q84J75		RGTB1	>tr|F4JZH8|F4JZH8_ARATH Isoform of Q84J75, RAB geranylgeranyl transferase beta subunit 1 OS=Arabidopsis thaliana GN=RGTB1 PE=1 SV=1;>tr|Q84J75|Q84J75_ARATH At4g26580 OS=Arabidopsis thaliana GN=RGTB1 PE=1 SV=1	2	0	0	0	1	0	0	0	1	35.367	0	0	0	0	4.7	34929000	0	0	0	34929000	0	0	0	2494900	1	290
Q8LA13	Q8LA13	DEAD-box ATP-dependent RNA helicase 11	RH11	>sp|Q8LA13|RH11_ARATH DEAD-box ATP-dependent RNA helicase 11 OS=Arabidopsis thaliana GN=RH11 PE=1 SV=1	1	7	5	6	1	3	4	4	1	66.025	0	12.6	8.5	12.4	2.1	205810000	70635000	90032000	34467000	10678000	2354500	3001100	1148900	355950	20	872
Q94A52;Q9C8J1	Q94A52	DEAD-box ATP-dependent RNA helicase 2	RH2	>sp|Q94A52|RH2_ARATH DEAD-box ATP-dependent RNA helicase 2 OS=Arabidopsis thaliana GN=RH2 PE=2 SV=2	2	7	8	2	5	4	6	0	3	45.844	0	14.7	21.3	2.5	13.7	177520000	43165000	98850000	0	35509000	1660200	3801900	0	1365700	15	996
Q8L7S8-2;Q8L7S8;F4K180	Q8L7S8-2;Q8L7S8;F4K180	DEAD-box ATP-dependent RNA helicase 3, chloroplastic	RH3;emb1138	>sp|Q8L7S8-2|RH3_ARATH Isoform of Q8L7S8, Isoform 2 of DEAD-box ATP-dependent RNA helicase 3, chloroplastic OS=Arabidopsis thaliana GN=RH3;>sp|Q8L7S8|RH3_ARATH DEAD-box ATP-dependent RNA helicase 3, chloroplastic OS=Arabidopsis thaliana GN=RH3 PE=1 SV=2;>t	3	6	4	1	1	6	4	1	1	80.999	0	9.6	5.9	1.5	3.3	212460000	101950000	91795000	2126500	16591000	2755400	2480900	57472	448410	12	865
Q84W89;Q9M2F9;F4K6V1;Q9LYJ9-2;Q8W4R3-2;Q8W4R3;Q8H136-2;Q8H136;Q9LYJ9;Q9SQV1	Q84W89;Q9M2F9	DEAD-box ATP-dependent RNA helicase 37;DEAD-box ATP-dependent RNA helicase 52	RH37;RH52	>sp|Q84W89|RH37_ARATH DEAD-box ATP-dependent RNA helicase 37 OS=Arabidopsis thaliana GN=RH37 PE=2 SV=2;>sp|Q9M2F9|RH52_ARATH DEAD-box ATP-dependent RNA helicase 52 OS=Arabidopsis thaliana GN=RH52 PE=1 SV=1	10	6	1	2	0	2	0	0	0	67.625	0	10.4	1.1	4.1	0	15759000	15759000	0	0	0	463490	0	0	0	1	832
Q93ZG7	Q93ZG7	DEAD-box ATP-dependent RNA helicase 38	RH38	>sp|Q93ZG7|RH38_ARATH DEAD-box ATP-dependent RNA helicase 38 OS=Arabidopsis thaliana GN=RH38 PE=1 SV=2	1	3	4	0	4	3	4	0	4	55.383	0	7.7	10.7	0	10.7	109960000	17990000	26340000	0	65630000	599670	877990	0	2187700	9	965
Q9LFN6;Q56XG6;F4JWF7;F4JWF6;F4JWF3;Q56XG6-3;Q56XG6-2	Q9LFN6;Q56XG6;F4JWF7;F4JWF6;F4JWF3	DEAD-box ATP-dependent RNA helicase 56;DEAD-box ATP-dependent RNA helicase 15	RH56;RH15;At5g11200;At5g11170	>sp|Q9LFN6|RH56_ARATH DEAD-box ATP-dependent RNA helicase 56 OS=Arabidopsis thaliana GN=RH56 PE=1 SV=2;>sp|Q56XG6|RH15_ARATH DEAD-box ATP-dependent RNA helicase 15 OS=Arabidopsis thaliana GN=RH15 PE=1 SV=3;>tr|F4JWF7|F4JWF7_ARATH Isoform of Q9LFN6, DEAD-bo	7	4	3	7	4	4	3	7	4	48.337	0	10.1	7.7	22	10.1	600170000	139800000	105120000	113870000	241380000	6657000	5005700	5422100	11494000	21	794
Q94BV4;Q9M2E0	Q94BV4;Q9M2E0	DEAD-box ATP-dependent RNA helicase 6;DEAD-box ATP-dependent RNA helicase 12	RH6;RH12	>sp|Q94BV4|RH6_ARATH DEAD-box ATP-dependent RNA helicase 6 OS=Arabidopsis thaliana GN=RH6 PE=2 SV=2;>sp|Q9M2E0|RH12_ARATH DEAD-box ATP-dependent RNA helicase 12 OS=Arabidopsis thaliana GN=RH12 PE=2 SV=1	2	3	3	6	1	1	0	4	1	60.42	0	8.7	6.6	15.3	4.7	169830000	53498000	33063000	30772000	52496000	1910600	1180800	1099000	1874800	14	1011
Q8RXK6	Q8RXK6	DEAD-box ATP-dependent RNA helicase 8	RH8	>sp|Q8RXK6|RH8_ARATH DEAD-box ATP-dependent RNA helicase 8 OS=Arabidopsis thaliana GN=RH8 PE=2 SV=1	1	2	3	3	0	0	0	1	0	57.686	0	4.2	6.9	8.1	0	3986500	0	0	3986500	0	0	0	137470	0	1	904
Q9SYM5	Q9SYM5	Probable rhamnose biosynthetic enzyme 1	RHM1	>sp|Q9SYM5|RHM1_ARATH Trifunctional UDP-glucose 4,6-dehydratase/UDP-4-keto-6-deoxy-D-glucose 3,5-epimerase/UDP-4-keto-L-rhamnose-reductase RHM1 OS=Arabidopsis thaliana GN=RHM1 PE=1 SV=1	1	4	9	2	2	1	3	1	2	75.371	0	7.9	15.2	3.3	3.4	348660000	64551000	235280000	8975500	39858000	1698700	6191600	236200	1048900	19	1501
Q9LPG6;Q9LH76	Q9LPG6;Q9LH76	Probable rhamnose biosynthetic enzyme 2;Probable rhamnose biosynthetic enzyme 3	RHM2;RHM3	>sp|Q9LPG6|RHM2_ARATH Trifunctional UDP-glucose 4,6-dehydratase/UDP-4-keto-6-deoxy-D-glucose 3,5-epimerase/UDP-4-keto-L-rhamnose-reductase RHM2 OS=Arabidopsis thaliana GN=RHM2 PE=1 SV=1;>sp|Q9LH76|RHM3_ARATH Trifunctional UDP-glucose 4,6-dehydratase/UDP-4-	2	5	8	1	2	2	3	0	2	75.225	0	9.1	12.7	1.6	2.8	111390000	28422000	32405000	0	50563000	747940	852750	0	1330600	8	1231
F4IX28;F4IX26;P34791	F4IX28;F4IX26;P34791	Peptidyl-prolyl cis-trans isomerase;Peptidyl-prolyl cis-trans isomerase CYP20-3, chloroplastic	ROC4;CYP20-3	>tr|F4IX28|F4IX28_ARATH Isoform of P34791, Peptidyl-prolyl cis-trans isomerase OS=Arabidopsis thaliana GN=ROC4 PE=3 SV=1;>tr|F4IX26|F4IX26_ARATH Isoform of P34791, Peptidyl-prolyl cis-trans isomerase CYP20-3 OS=Arabidopsis thaliana GN=ROC4 PE=4 SV=1;>sp|P3	3	3	2	3	1	3	2	3	1	28.079	0	11.2	7.7	11.2	4.6	330570000	125080000	31827000	102340000	71323000	6948800	1768200	5685600	3962400	9	202
B3H746;Q38931	B3H746;Q38931	Peptidyl-prolyl cis-trans isomerase FKBP62	ROF1;FKBP62	>tr|B3H746|B3H746_ARATH Isoform of Q38931, Rotamase FKBP 1 OS=Arabidopsis thaliana GN=ROF1 PE=1 SV=1;>sp|Q38931|FKB62_ARATH Peptidyl-prolyl cis-trans isomerase FKBP62 OS=Arabidopsis thaliana GN=FKBP62 PE=1 SV=2	2	0	0	2	0	0	0	2	0	62.911	0	0	0	3.6	0	1614400	0	0	1614400	0	0	0	64574	0	2	47
Q9SAU2	Q9SAU2		RPE	>tr|Q9SAU2|Q9SAU2_ARATH D-ribulose-5-phosphate-3-epimerase OS=Arabidopsis thaliana GN=RPE PE=2 SV=1	1	1	1	0	0	1	1	0	0	30.008	0	5.7	2.5	0	0	29724000	19984000	9739800	0	0	1998400	973980	0	0	2	1374
Q9ZU82;F4IN59	Q9ZU82;F4IN59		RPH1	>tr|Q9ZU82|Q9ZU82_ARATH Isoform of F4IN59, Expressed protein OS=Arabidopsis thaliana GN=RPH1 PE=2 SV=2;>tr|F4IN59|F4IN59_ARATH Resistance to phytophthora 1 protein OS=Arabidopsis thaliana GN=RPH1 PE=4 SV=1	2	1	1	0	1	1	1	0	1	22.093	0	4.1	4.1	0	5.6	45734000	7846200	10241000	0	27647000	980780	1280100	0	3455900	3	187
Q9S726	Q9S726	Probable ribose-5-phosphate isomerase 3, chloroplastic	RPI3	>sp|Q9S726|RPI3_ARATH Probable ribose-5-phosphate isomerase 3, chloroplastic OS=Arabidopsis thaliana GN=RPI3 PE=1 SV=1	1	4	3	3	1	4	3	3	1	29.305	0	21.7	18.1	17.4	5.1	408190000	182780000	179280000	34926000	11201000	10752000	10546000	2054500	658890	13	1346
Q9LY66;F4J296	Q9LY66;F4J296	50S ribosomal protein L1, chloroplastic;Ribosomal protein	RPL1;At3g63490	>sp|Q9LY66|RK1_ARATH 50S ribosomal protein L1, chloroplastic OS=Arabidopsis thaliana GN=RPL1 PE=1 SV=1;>tr|F4J296|F4J296_ARATH Isoform of Q9LY66, Ribosomal protein OS=Arabidopsis thaliana GN=At3g63490 PE=1 SV=1	2	1	0	1	1	1	0	1	1	37.632	0	2.9	0	4.6	2.9	20610000	8726500	0	2210700	9672900	513320	0	130040	569000	3	1285
Q9FY50	Q9FY50	50S ribosomal protein L10, chloroplastic	RPL10	>sp|Q9FY50|RK10_ARATH 50S ribosomal protein L10, chloroplastic OS=Arabidopsis thaliana GN=RPL10 PE=2 SV=1	1	2	1	0	0	2	1	0	0	24.736	0	13.2	3.6	0	0	11487000	11487000	0	0	0	883640	0	0	0	3	1170
Q93VT9;Q93W22;Q08770;Q93VT9-2	Q93VT9;Q93W22;Q08770	60S ribosomal protein L10-1;60S ribosomal protein L10-3;60S ribosomal protein L10-2	RPL10A;RPL10C;RPL10B	>sp|Q93VT9|RL101_ARATH 60S ribosomal protein L10-1 OS=Arabidopsis thaliana GN=RPL10A PE=1 SV=1;>sp|Q93W22|RL103_ARATH 60S ribosomal protein L10-3 OS=Arabidopsis thaliana GN=RPL10C PE=2 SV=1;>sp|Q08770|RL102_ARATH 60S ribosomal protein L10-2 OS=Arabidopsis	4	1	1	1	2	1	1	1	2	24.917	0	5.5	5.5	4.1	10.5	61470000	15023000	13533000	950190	31964000	1365700	1230200	86381	2905800	6	709
Q9MAP3	Q9MAP3	50S ribosomal protein L11, chloroplastic	RPL11	>sp|Q9MAP3|RK11_ARATH 50S ribosomal protein L11, chloroplastic OS=Arabidopsis thaliana GN=RPL11 PE=2 SV=1	1	1	2	1	1	1	2	1	1	23.148	0	4.5	9	4.5	4.5	132760000	35225000	51541000	8533300	37462000	2516100	3681500	609520	2675900	5	1343
P42794-2;P42795;P42794	P42794-2;P42795;P42794	60S ribosomal protein L11-2;60S ribosomal protein L11-1	RPL11B;RPL11A	>sp|P42794-2|RL112_ARATH Isoform of P42794, Isoform 2 of 60S ribosomal protein L11-2 OS=Arabidopsis thaliana GN=RPL11B;>sp|P42795|RL111_ARATH 60S ribosomal protein L11-1 OS=Arabidopsis thaliana GN=RPL11A PE=2 SV=2;>sp|P42794|RL112_ARATH 60S ribosomal prote	3	4	2	1	0	4	2	1	0	19.775	0	23.3	14	8.1	0	276980000	150060000	86806000	40108000	0	21437000	12401000	5729700	0	7	584
Q9LFH5;Q9FF52;P50883	Q9LFH5;Q9FF52;P50883	60S ribosomal protein L12-2;60S ribosomal protein L12-3;60S ribosomal protein L12-1	RPL12B;RPL12C;RPL12A	>sp|Q9LFH5|RL122_ARATH 60S ribosomal protein L12-2 OS=Arabidopsis thaliana GN=RPL12B PE=1 SV=1;>sp|Q9FF52|RL123_ARATH 60S ribosomal protein L12-3 OS=Arabidopsis thaliana GN=RPL12C PE=2 SV=1;>sp|P50883|RL121_ARATH 60S ribosomal protein L12-1 OS=Arabidopsis	3	2	1	1	1	2	1	1	1	17.97	0	14.5	9	7.8	7.8	297810000	112880000	49833000	32962000	102130000	12542000	5537000	3662500	11348000	5	621
P36212;P36210	P36212;P36210	50S ribosomal protein L12-3, chloroplastic;50S ribosomal protein L12-1, chloroplastic	RPL12C;RPL12A	>sp|P36212|RK123_ARATH 50S ribosomal protein L12-3, chloroplastic OS=Arabidopsis thaliana GN=RPL12C PE=2 SV=2;>sp|P36210|RK121_ARATH 50S ribosomal protein L12-1, chloroplastic OS=Arabidopsis thaliana GN=RPL12A PE=2 SV=1	2	1	1	2	0	1	1	2	0	19.682	0	7	7	14.4	0	12621000	2487100	1974500	8159400	0	226100	179500	741770	0	4	559
P56792	P56792	50S ribosomal protein L14, chloroplastic	rpl14	>sp|P56792|RK14_ARATH 50S ribosomal protein L14, chloroplastic OS=Arabidopsis thaliana GN=rpl14 PE=3 SV=1	1	3	2	1	1	3	2	1	1	13.582	0	24.6	22.1	13.1	13.9	200080000	143150000	26568000	10837000	19521000	17894000	3321000	1354600	2440200	7	656
Q9T043;Q9SIM4	Q9T043;Q9SIM4	60S ribosomal protein L14-2;60S ribosomal protein L14-1	RPL14B;RPL14A	>sp|Q9T043|RL142_ARATH 60S ribosomal protein L14-2 OS=Arabidopsis thaliana GN=RPL14B PE=2 SV=1;>sp|Q9SIM4|RL141_ARATH 60S ribosomal protein L14-1 OS=Arabidopsis thaliana GN=RPL14A PE=2 SV=1	2	4	3	1	0	4	3	1	0	15.505	0	31.3	22.4	9	0	171590000	99873000	52692000	19024000	0	16646000	8781900	3170700	0	10	1513
P25873	P25873	50S ribosomal protein L15, chloroplastic	RPL15	>sp|P25873|RK15_ARATH 50S ribosomal protein L15, chloroplastic OS=Arabidopsis thaliana GN=RPL15 PE=1 SV=2	1	1	0	1	0	1	0	1	0	29.707	0	4	0	4	0	20530000	13836000	0	6694400	0	768650	0	371910	0	2	530
Q93VI3	Q93VI3	60S ribosomal protein L17-1	RPL17A	>sp|Q93VI3|RL171_ARATH 60S ribosomal protein L17-1 OS=Arabidopsis thaliana GN=RPL17A PE=2 SV=1	1	3	4	5	3	1	1	1	1	19.897	0	15.9	21.6	22.2	16.5	502930000	56697000	158350000	143570000	144310000	5669700	15835000	14357000	14431000	18	944
P51413;F4HRW5	P51413;F4HRW5	60S ribosomal protein L17-2	RPL17B;At1g67430	>sp|P51413|RL172_ARATH 60S ribosomal protein L17-2 OS=Arabidopsis thaliana GN=RPL17B PE=2 SV=2;>tr|F4HRW5|F4HRW5_ARATH Isoform of P51413, 60S ribosomal protein L17-2 OS=Arabidopsis thaliana GN=At1g67430 PE=3 SV=1	2	2	3	5	2	0	0	1	0	19.854	0	10.3	16	22.3	10.9	7171800	0	0	7171800	0	0	0	717180	0	1	622
Q9SX68	Q9SX68	50S ribosomal protein L18, chloroplastic	RPL18	>sp|Q9SX68|RK18_ARATH 50S ribosomal protein L18, chloroplastic OS=Arabidopsis thaliana GN=RPL18 PE=2 SV=1	1	1	0	2	1	1	0	2	1	18.726	0	5.9	0	17.1	5.9	30244000	512650	0	29197000	534590	46605	0	2654300	48599	4	1497
A8MRF3;Q9LUD4;Q8L7K0;P51418	A8MRF3;Q9LUD4;Q8L7K0;P51418	60S ribosomal protein L18a-3;60S ribosomal protein L18a-1;60S ribosomal protein L18a-2	RPL18AA;RPL18AC;RPL18AB	>tr|A8MRF3|A8MRF3_ARATH Isoform of Q8L7K0, 60S ribosomal protein L18a-1 OS=Arabidopsis thaliana GN=RPL18AA PE=3 SV=1;>sp|Q9LUD4|R18A3_ARATH 60S ribosomal protein L18a-3 OS=Arabidopsis thaliana GN=RPL18AC PE=2 SV=1;>sp|Q8L7K0|R18A1_ARATH 60S ribosomal prote	4	1	2	0	0	1	2	0	0	36.074	0	2.6	5.1	0	0	27898000	11165000	16733000	0	0	1240500	1859200	0	0	3	20
Q940B0;P42791	Q940B0;P42791	60S ribosomal protein L18-3;60S ribosomal protein L18-2	RPL18C;RPL18B	>sp|Q940B0|RL183_ARATH 60S ribosomal protein L18-3 OS=Arabidopsis thaliana GN=RPL18C PE=2 SV=1;>sp|P42791|RL182_ARATH 60S ribosomal protein L18-2 OS=Arabidopsis thaliana GN=RPL18B PE=1 SV=2	2	4	2	4	0	4	2	4	0	20.967	0	24.6	13.4	26.2	0	81929000	24786000	23952000	33191000	0	2478600	2395200	3319100	0	10	973
Q9FDZ9;Q43291	Q9FDZ9;Q43291	60S ribosomal protein L21-2;60S ribosomal protein L21-1	RPL21E;RPL21A	>sp|Q9FDZ9|RL212_ARATH 60S ribosomal protein L21-2 OS=Arabidopsis thaliana GN=RPL21E PE=2 SV=1;>sp|Q43291|RL211_ARATH 60S ribosomal protein L21-1 OS=Arabidopsis thaliana GN=RPL21A PE=2 SV=2	2	3	4	2	2	3	4	2	2	18.709	0	15.2	21.3	9.8	11	114380000	21543000	21819000	11981000	59041000	2692900	2727400	1497600	7380100	11	783
P56795	P56795	50S ribosomal protein L22, chloroplastic	rpl22	>sp|P56795|RK22_ARATH 50S ribosomal protein L22, chloroplastic OS=Arabidopsis thaliana GN=rpl22 PE=3 SV=1	1	2	0	1	1	2	0	1	1	18.586	0	14.4	0	6.2	6.2	8966500	6185400	0	1459200	1321800	687270	0	162140	146870	3	657
Q9M9W1	Q9M9W1	60S ribosomal protein L22-2	RPL22B	>sp|Q9M9W1|RL222_ARATH 60S ribosomal protein L22-2 OS=Arabidopsis thaliana GN=RPL22B PE=2 SV=1	1	0	2	1	2	0	1	1	1	14.018	0	0	18.5	9.7	18.5	144700000	0	67073000	19541000	58089000	0	11179000	3256800	9681400	7	1335
Q9FE58	Q9FE58	60S ribosomal protein L22-3	RPL22C	>sp|Q9FE58|RL223_ARATH 60S ribosomal protein L22-3 OS=Arabidopsis thaliana GN=RPL22C PE=2 SV=1	1	0	2	0	2	0	1	0	1	14.047	0	0	18.5	0	18.5	39207000	0	26788000	0	12418000	0	4464700	0	2069700	2	1088
P61845	P61845	50S ribosomal protein L23, chloroplastic	rpl23-A	>sp|P61845|RK23_ARATH 50S ribosomal protein L23, chloroplastic OS=Arabidopsis thaliana GN=rpl23-A PE=3 SV=1	1	2	0	2	1	2	0	2	1	10.789	0	21.5	0	21.5	8.6	16944000	13263000	0	2902300	779230	2210400	0	483720	129870	5	670
A8MS83;Q9M3C3;Q8LD46	A8MS83;Q9M3C3;Q8LD46	60S ribosomal protein L23a-2;60S ribosomal protein L23a-1	RPL23AB;RPL23AA	>tr|A8MS83|A8MS83_ARATH Isoform of Q9M3C3, 60S ribosomal protein L23a-2 OS=Arabidopsis thaliana GN=RPL23AB PE=3 SV=1;>sp|Q9M3C3|R23A2_ARATH 60S ribosomal protein L23a-2 OS=Arabidopsis thaliana GN=RPL23AB PE=2 SV=1;>sp|Q8LD46|R23A1_ARATH 60S ribosomal prote	3	0	1	1	0	0	1	1	0	16.744	0	0	6.8	8.8	0	25704000	0	8453200	17251000	0	0	1690600	3450100	0	2	29
P92959;F4K1S8	P92959	50S ribosomal protein L24, chloroplastic	RPL24	>sp|P92959|RK24_ARATH 50S ribosomal protein L24, chloroplastic OS=Arabidopsis thaliana GN=RPL24 PE=2 SV=2	2	3	0	2	0	3	0	2	0	21.976	0	19.2	0	11.6	0	74560000	61857000	0	12703000	0	6185700	0	1270300	0	5	682
P38666;Q42347	P38666;Q42347	60S ribosomal protein L24-2;60S ribosomal protein L24-1	RPL24B;RPL24A	>sp|P38666|RL242_ARATH 60S ribosomal protein L24-2 OS=Arabidopsis thaliana GN=RPL24B PE=2 SV=2;>sp|Q42347|RL241_ARATH 60S ribosomal protein L24-1 OS=Arabidopsis thaliana GN=RPL24A PE=1 SV=2	2	2	2	1	0	2	2	1	0	18.632	0	12.9	12.9	7.4	0	13543000	8263400	199310	5080500	0	1652700	39863	1016100	0	5	566
P51414	P51414	60S ribosomal protein L26-1	RPL26A	>sp|P51414|RL261_ARATH 60S ribosomal protein L26-1 OS=Arabidopsis thaliana GN=RPL26A PE=2 SV=2	1	1	1	2	0	1	1	2	0	16.944	0	6.8	6.8	15.1	0	12036000	621610	383020	11032000	0	103600	63837	1838600	0	5	623
Q9FLN4	Q9FLN4	50S ribosomal protein L27, chloroplastic	RPL27	>sp|Q9FLN4|RK27_ARATH 50S ribosomal protein L27, chloroplastic OS=Arabidopsis thaliana GN=RPL27 PE=2 SV=1	1	0	0	1	0	0	0	1	0	21.737	0.0062327	0	0	5.6	0	5075900	0	0	5075900	0	0	0	563980	0	1	1134
O82204	O82204	60S ribosomal protein L28-1	RPL28A	>sp|O82204|RL281_ARATH 60S ribosomal protein L28-1 OS=Arabidopsis thaliana GN=RPL28A PE=2 SV=1	1	3	0	3	2	3	0	3	2	15.895	0	30.1	0	32.9	24.5	134420000	54879000	0	32256000	47281000	7839900	0	4608000	6754500	8	468
Q9M0E2	Q9M0E2	60S ribosomal protein L28-2	RPL28C	>sp|Q9M0E2|RL282_ARATH 60S ribosomal protein L28-2 OS=Arabidopsis thaliana GN=RPL28C PE=2 SV=1	1	1	1	0	0	1	1	0	0	15.91	0	11.2	7	0	0	16122000	10617000	5505100	0	0	1516700	786440	0	0	2	1311
Q9FJP3	Q9FJP3	50S ribosomal protein L29, chloroplastic	RPL29	>sp|Q9FJP3|RK29_ARATH 50S ribosomal protein L29, chloroplastic OS=Arabidopsis thaliana GN=RPL29 PE=1 SV=1	1	0	0	2	0	0	0	2	0	19.377	0	0	0	16.2	0	10792000	0	0	10792000	0	0	0	1349000	0	2	1123
Q9LSA3;Q9C8F7;Q8VZ19	Q9LSA3;Q9C8F7;Q8VZ19	60S ribosomal protein L30-3;Putative 60S ribosomal protein L30-1;60S ribosomal protein L30-2	RPL30C;RPL30A;RPL30B	>sp|Q9LSA3|RL303_ARATH 60S ribosomal protein L30-3 OS=Arabidopsis thaliana GN=RPL30C PE=3 SV=1;>sp|Q9C8F7|RL301_ARATH Putative 60S ribosomal protein L30-1 OS=Arabidopsis thaliana GN=RPL30A PE=3 SV=1;>sp|Q8VZ19|RL302_ARATH 60S ribosomal protein L30-2 OS=Ara	3	1	1	2	0	1	1	2	0	12.279	0	14.3	9.8	24.1	0	46378000	22043000	7328700	17006000	0	4408600	1465700	3401200	0	4	919
Q9FWS4	Q9FWS4	50S ribosomal protein L31, chloroplastic	RPL31	>sp|Q9FWS4|RK31_ARATH 50S ribosomal protein L31, chloroplastic OS=Arabidopsis thaliana GN=RPL31 PE=2 SV=1	1	0	0	0	1	0	0	0	1	16.033	0	0	0	0	9.7	11472000	0	0	0	11472000	0	0	0	1274700	2	1164
P49211;Q9FHG2	P49211;Q9FHG2	60S ribosomal protein L32-1;60S ribosomal protein L32-2	RPL32A;RPL32B	>sp|P49211|RL321_ARATH 60S ribosomal protein L32-1 OS=Arabidopsis thaliana GN=RPL32A PE=2 SV=2;>sp|Q9FHG2|RL322_ARATH 60S ribosomal protein L32-2 OS=Arabidopsis thaliana GN=RPL32B PE=2 SV=1	2	0	1	2	0	0	1	2	0	15.503	0	0	6	14.3	0	19381000	0	3235700	16145000	0	0	539280	2690800	0	3	618
Q9FZH0;P51422;Q9LMK0;Q9C912	Q9FZH0;P51422;Q9LMK0;Q9C912	60S ribosomal protein L35a-2;60S ribosomal protein L35a-4;60S ribosomal protein L35a-1;60S ribosomal protein L35a-3	RPL35AB;RPL35AD;RPL35AA;RPL35AC	>sp|Q9FZH0|R35A2_ARATH 60S ribosomal protein L35a-2 OS=Arabidopsis thaliana GN=RPL35AB PE=3 SV=1;>sp|P51422|R35A4_ARATH 60S ribosomal protein L35a-4 OS=Arabidopsis thaliana GN=RPL35AD PE=3 SV=2;>sp|Q9LMK0|R35A1_ARATH 60S ribosomal protein L35a-1 OS=Arabido	4	1	1	1	1	1	1	1	1	12.799	0	10.8	10.8	10.8	10.8	8684400	1129100	635870	4072400	2847000	225820	127170	814480	569410	4	624
Q9SRK6;Q8RXU5	Q9SRK6;Q8RXU5	Putative 60S ribosomal protein L37a-1;60S ribosomal protein L37a-2	RPL37AB;RPL37AC	>sp|Q9SRK6|R37A1_ARATH Putative 60S ribosomal protein L37a-1 OS=Arabidopsis thaliana GN=RPL37AB PE=3 SV=1;>sp|Q8RXU5|R37A2_ARATH 60S ribosomal protein L37a-2 OS=Arabidopsis thaliana GN=RPL37AC PE=3 SV=1	2	0	1	1	0	0	1	1	0	10.445	0	0	17.4	17.4	0	15091000	0	6981500	8109800	0	0	1745400	2027400	0	2	907
O22860	O22860	60S ribosomal protein L38	RPL38A	>sp|O22860|RL38_ARATH 60S ribosomal protein L38 OS=Arabidopsis thaliana GN=RPL38A PE=3 SV=1	1	1	2	1	0	1	2	1	0	8.1216	0	18.8	36.2	17.4	0	38513000	10443000	22927000	5142500	0	3481000	7642400	1714200	0	4	366
Q9SKX4	Q9SKX4	50S ribosomal protein L3-1, chloroplastic	RPL3A	>sp|Q9SKX4|RK3A_ARATH 50S ribosomal protein L3-1, chloroplastic OS=Arabidopsis thaliana GN=RPL3A PE=2 SV=1	1	2	0	2	0	2	0	2	0	29.363	0	12.9	0	9.2	0	35115000	19787000	0	15327000	0	1164000	0	901600	0	4	1442
Q2V4Q4;Q3EDH2;O50061	Q2V4Q4;Q3EDH2;O50061	50S ribosomal protein L4, chloroplastic	RPL4	>tr|Q2V4Q4|Q2V4Q4_ARATH Isoform of O50061, 50S ribosomal protein L4 OS=Arabidopsis thaliana GN=RPL4 PE=2 SV=1;>tr|Q3EDH2|Q3EDH2_ARATH Isoform of O50061, 50S ribosomal protein L4 OS=Arabidopsis thaliana GN=RPL4 PE=3 SV=1;>sp|O50061|RK4_ARATH 50S ribosomal p	3	2	0	2	0	2	0	2	0	30.142	0	10.1	0	10.1	0	42212000	28140000	0	14072000	0	2010000	0	1005100	0	4	418
O04603	O04603	50S ribosomal protein L5, chloroplastic	RPL5	>sp|O04603|RK5_ARATH 50S ribosomal protein L5, chloroplastic OS=Arabidopsis thaliana GN=RPL5 PE=2 SV=1	1	4	1	2	5	4	1	2	5	28.343	0	16.4	4.6	6.9	19.8	287100000	54389000	19912000	12336000	200460000	2862600	1048000	649270	10551000	11	348
O23049	O23049	50S ribosomal protein L6, chloroplastic	RPL6	>sp|O23049|RK6_ARATH 50S ribosomal protein L6, chloroplastic OS=Arabidopsis thaliana GN=RPL6 PE=2 SV=1	1	2	0	0	1	2	0	0	1	24.705	0	13.9	0	0	4.9	38912000	25854000	0	0	13057000	1846700	0	0	932660	3	370
Q9FZ76	Q9FZ76	60S ribosomal protein L6-1	RPL6A	>sp|Q9FZ76|RL61_ARATH 60S ribosomal protein L6-1 OS=Arabidopsis thaliana GN=RPL6A PE=2 SV=1	1	2	1	1	0	2	1	0	0	26.152	0	10.3	4.3	5.2	0	9792200	6244800	3547300	0	0	520400	295610	0	0	4	1177
Q9C9C6;Q9C9C5	Q9C9C6;Q9C9C5	60S ribosomal protein L6-2;60S ribosomal protein L6-3	RPL6B;RPL6C	>sp|Q9C9C6|RL62_ARATH 60S ribosomal protein L6-2 OS=Arabidopsis thaliana GN=RPL6B PE=2 SV=1;>sp|Q9C9C5|RL63_ARATH 60S ribosomal protein L6-3 OS=Arabidopsis thaliana GN=RPL6C PE=2 SV=1	2	2	0	2	0	2	0	1	0	26.008	0	11.2	0	8.6	0	31592000	8814600	0	22777000	0	801330	0	2070600	0	4	1071
Q9LZH9	Q9LZH9	60S ribosomal protein L7a-2	RPL7AB	>sp|Q9LZH9|RL7A2_ARATH 60S ribosomal protein L7a-2 OS=Arabidopsis thaliana GN=RPL7AB PE=1 SV=1	1	2	1	2	1	1	0	1	0	29.034	0	8.2	3.1	8.2	3.1	6098800	1065700	474900	1013400	3544800	96883	43172	92130	322250	6	1300
P60040;A8MRH4	P60040;A8MRH4	60S ribosomal protein L7-2	RPL7B;At2g01250	>sp|P60040|RL72_ARATH 60S ribosomal protein L7-2 OS=Arabidopsis thaliana GN=RPL7B PE=2 SV=1;>tr|A8MRH4|A8MRH4_ARATH Isoform of P60040, 60S ribosomal protein L7-2 OS=Arabidopsis thaliana GN=At2g01250 PE=2 SV=1	2	3	2	3	1	1	1	2	1	28.171	0	13.6	9.9	16.5	6.2	89272000	27563000	26594000	13952000	21163000	1968800	1899600	996600	1511600	5	668
P46286;Q42064;Q4PSL7	P46286;Q42064	60S ribosomal protein L8-1;60S ribosomal protein L8-3	RPL8A;RPL8C	>sp|P46286|RL81_ARATH 60S ribosomal protein L8-1 OS=Arabidopsis thaliana GN=RPL8A PE=1 SV=2;>sp|Q42064|RL83_ARATH 60S ribosomal protein L8-3 OS=Arabidopsis thaliana GN=RPL8C PE=1 SV=2	3	3	1	3	1	3	1	3	1	27.859	0	11.6	4.3	13.6	4.3	44394000	27117000	2837200	13844000	594590	1937000	202660	988880	42471	8	596
P49209;Q9SZX9	P49209	60S ribosomal protein L9-1	RPL9B	>sp|P49209|RL91_ARATH 60S ribosomal protein L9-1 OS=Arabidopsis thaliana GN=RPL9B PE=1 SV=3	2	10	12	9	9	10	12	9	9	22.017	0	58.2	66.5	53.6	57.7	3456400000	696530000	695980000	342560000	1721300000	69653000	69598000	34256000	172130000	49	617
P55034	P55034	26S proteasome non-ATPase regulatory subunit 4 homolog	RPN10	>sp|P55034|PSMD4_ARATH 26S proteasome non-ATPase regulatory subunit 4 homolog OS=Arabidopsis thaliana GN=RPN10 PE=1 SV=1	1	3	4	0	2	3	4	0	2	40.757	0	10.6	15	0	6.5	280530000	43883000	84825000	0	151820000	3134500	6059000	0	10844000	10	636
Q9SGW3	Q9SGW3	26S proteasome non-ATPase regulatory subunit 8 homolog A	RPN12A	>sp|Q9SGW3|PSD8A_ARATH 26S proteasome non-ATPase regulatory subunit 8 homolog A OS=Arabidopsis thaliana GN=RPN12A PE=1 SV=1	1	0	1	1	3	0	1	1	3	30.706	0	0	3.4	6	18	69657000	0	8954800	2963700	57738000	0	596990	197580	3849200	5	1406
Q9SIV2;Q6XJG8	Q9SIV2	26S proteasome non-ATPase regulatory subunit 2 homolog A	RPN1A	>sp|Q9SIV2|PSD2A_ARATH 26S proteasome non-ATPase regulatory subunit 2 homolog A OS=Arabidopsis thaliana GN=RPN1A PE=1 SV=2	2	12	17	3	7	12	17	3	7	98.143	0	16.8	22.3	3.6	10.2	1165000000	241940000	504190000	26719000	392130000	4480300	9336800	494800	7261700	48	1424
O48844;Q9MAT0	O48844;Q9MAT0	26S proteasome non-ATPase regulatory subunit 1 homolog A;26S proteasome non-ATPase regulatory subunit 1 homolog B	RPN2A;RPN2B	>sp|O48844|PSD1A_ARATH 26S proteasome non-ATPase regulatory subunit 1 homolog A OS=Arabidopsis thaliana GN=RPN2A PE=1 SV=1;>sp|Q9MAT0|PSD1B_ARATH 26S proteasome non-ATPase regulatory subunit 1 homolog B OS=Arabidopsis thaliana GN=RPN2B PE=1 SV=1	2	5	9	1	2	5	9	1	2	108.98	0	6.5	11.7	1.5	2.9	290470000	61634000	179560000	2063300	47204000	1621900	4725400	54298	1242200	20	403
Q9LNU4;Q9LQR8	Q9LNU4;Q9LQR8	26S proteasome non-ATPase regulatory subunit 3 homolog A;26S proteasome non-ATPase regulatory subunit 3 homolog B	RPN3A;RPN3B	>sp|Q9LNU4|PSD3A_ARATH 26S proteasome non-ATPase regulatory subunit 3 homolog A OS=Arabidopsis thaliana GN=RPN3A PE=1 SV=3;>sp|Q9LQR8|PSD3B_ARATH 26S proteasome non-ATPase regulatory subunit 3 homolog B OS=Arabidopsis thaliana GN=RPN3B PE=1 SV=2	2	8	8	5	5	8	8	5	5	55.582	0	17	19.7	11.1	12.3	427230000	122120000	167880000	20103000	117120000	3700700	5087400	609200	3549200	25	1227
Q9LP45	Q9LP45	26S proteasome non-ATPase regulatory subunit 11 homolog	RPN6	>sp|Q9LP45|PSD11_ARATH 26S proteasome non-ATPase regulatory subunit 11 homolog OS=Arabidopsis thaliana GN=RPN6 PE=1 SV=1	1	4	8	0	3	4	8	0	3	46.749	0	12.4	25.3	0	10.3	320960000	44755000	163970000	0	112240000	1945900	7128900	0	4880100	16	1228
Q93Y35	Q93Y35	26S proteasome non-ATPase regulatory subunit 6 homolog	RPN7	>sp|Q93Y35|PSMD6_ARATH 26S proteasome non-ATPase regulatory subunit 6 homolog OS=Arabidopsis thaliana GN=RPN7 PE=1 SV=1	1	2	4	2	2	2	4	2	2	44.282	0	7	12.1	7	7	314610000	51366000	84573000	10462000	168210000	2568300	4228600	523100	8410400	10	957
F4K0U3;F4J683;O24412;Q9C774	F4K0U3;F4J683;O24412;Q9C774	26S proteasome non-ATPase regulatory subunit 7 homolog A;26S proteasome non-ATPase regulatory subunit 7 homolog B	RPN8A;MEE34;RPN8B	>tr|F4K0U3|F4K0U3_ARATH Isoform of O24412, Probable 26S proteasome non-ATPase regulatory subunit 8A OS=Arabidopsis thaliana GN=RPN8A PE=4 SV=1;>tr|F4J683|F4J683_ARATH Isoform of Q9C774, Mov34/MPN/PAD-1 family protein OS=Arabidopsis thaliana GN=MEE34 PE=4 S	4	0	2	0	0	0	2	0	0	34.371	0	0	8.2	0	0	28410000	0	28410000	0	0	0	1775600	0	0	2	225
Q9FJK8;Q8W4J9	Q9FJK8;Q8W4J9	Probable disease resistance RPP8-like protein 4;Disease resistance protein RPP8	RPP8L4;RPP8	>sp|Q9FJK8|RP8L4_ARATH Probable disease resistance RPP8-like protein 4 OS=Arabidopsis thaliana GN=RPP8L4 PE=2 SV=1;>sp|Q8W4J9|RPP8_ARATH Disease resistance protein RPP8 OS=Arabidopsis thaliana GN=RPP8 PE=1 SV=2	2	0	0	0	1	0	0	0	1	104.45	0	0	0	0	1.5	51566000	0	0	0	51566000	0	0	0	1097200	1	934
Q93VC7	Q93VC7		RPS1	>tr|Q93VC7|Q93VC7_ARATH Putative ribosomal protein S1 OS=Arabidopsis thaliana GN=RPS1 PE=1 SV=1	1	5	7	5	4	5	7	5	4	45.11	0	11.5	17.8	13.5	10.6	738670000	167770000	206340000	46433000	318120000	8388700	10317000	2321700	15906000	22	942
P42733;P16181	P42733;P16181	40S ribosomal protein S11-3;40S ribosomal protein S11-1	RPS11C;RPS11A	>sp|P42733|RS113_ARATH 40S ribosomal protein S11-3 OS=Arabidopsis thaliana GN=RPS11C PE=2 SV=2;>sp|P16181|RS111_ARATH 40S ribosomal protein S11-1 OS=Arabidopsis thaliana GN=RPS11A PE=2 SV=1	2	0	0	1	0	0	0	1	0	17.749	0	0	0	6.3	0	1218600	0	0	1218600	0	0	0	135400	0	2	498
Q9S9P1	Q9S9P1	40S ribosomal protein S12-1	RPS12A	>sp|Q9S9P1|RS121_ARATH 40S ribosomal protein S12-1 OS=Arabidopsis thaliana GN=RPS12A PE=2 SV=1	1	0	0	1	0	0	0	1	0	15.377	0	0	0	9.7	0	0	0	0	0	0	0	0	0	0	1	1364
Q9SKZ3	Q9SKZ3	40S ribosomal protein S12-2	RPS12C	>sp|Q9SKZ3|RS122_ARATH 40S ribosomal protein S12-2 OS=Arabidopsis thaliana GN=RPS12C PE=1 SV=1	1	1	1	1	1	1	1	1	1	15.329	0	9	9	9	9	35982000	8412600	6822300	0	20747000	934740	758030	0	2305200	4	1444
P42732;B3H631	P42732;B3H631	30S ribosomal protein S13, chloroplastic	RPS13;At5g14320	>sp|P42732|RR13_ARATH 30S ribosomal protein S13, chloroplastic OS=Arabidopsis thaliana GN=RPS13 PE=2 SV=1;>tr|B3H631|B3H631_ARATH Isoform of P42732, 30S ribosomal protein S13 OS=Arabidopsis thaliana GN=At5g14320 PE=4 SV=1	2	1	0	2	0	1	0	2	0	19.096	0	4.1	0	10.7	0	24510000	10556000	0	13954000	0	1172800	0	1550500	0	3	578
P59224;P59223	P59224;P59223	40S ribosomal protein S13-2;40S ribosomal protein S13-1	RPS13B;RPS13A	>sp|P59224|RS132_ARATH 40S ribosomal protein S13-2 OS=Arabidopsis thaliana GN=RPS13B PE=2 SV=1;>sp|P59223|RS131_ARATH 40S ribosomal protein S13-1 OS=Arabidopsis thaliana GN=RPS13A PE=2 SV=1	2	3	1	2	2	3	1	2	2	17.085	0	19.9	7.9	13.9	19.2	125080000	37799000	16955000	14560000	55768000	4724900	2119300	1820100	6971000	8	665
Q9SIH0	Q9SIH0	40S ribosomal protein S14-1	RPS14A	>sp|Q9SIH0|RS141_ARATH 40S ribosomal protein S14-1 OS=Arabidopsis thaliana GN=RPS14A PE=1 SV=1	1	4	4	1	3	1	1	0	1	16.257	0	37.3	37.3	7.3	23.3	291250000	51939000	59410000	0	179900000	8656400	9901600	0	29984000	3	1419
Q9CAX6	Q9CAX6	40S ribosomal protein S14-2	RPS14B	>sp|Q9CAX6|RS142_ARATH 40S ribosomal protein S14-2 OS=Arabidopsis thaliana GN=RPS14B PE=1 SV=1	1	4	4	2	3	1	1	1	1	16.273	0	37.3	37.3	14.7	23.3	931510000	374790000	227330000	58900000	270490000	62466000	37888000	9816700	45082000	14	1086
F4I472;Q08112	F4I472;Q08112	40S ribosomal protein S15-1	RPS15;RPS15A	>tr|F4I472|F4I472_ARATH Isoform of Q08112, 40S ribosomal protein S15-1 OS=Arabidopsis thaliana GN=RPS15 PE=3 SV=1;>sp|Q08112|RS151_ARATH 40S ribosomal protein S15-1 OS=Arabidopsis thaliana GN=RPS15A PE=2 SV=1	2	4	2	2	1	2	1	0	0	17.058	0	24.5	17.9	15.9	6.6	4534900	4115700	419180	0	0	587960	59883	0	0	3	147
P42798;Q9LX88	P42798;Q9LX88	40S ribosomal protein S15a-1;40S ribosomal protein S15a-4	RPS15AA;RPS15AD	>sp|P42798|R15A1_ARATH 40S ribosomal protein S15a-1 OS=Arabidopsis thaliana GN=RPS15AA PE=2 SV=2;>sp|Q9LX88|R15A4_ARATH 40S ribosomal protein S15a-4 OS=Arabidopsis thaliana GN=RPS15AD PE=2 SV=3	2	1	1	0	0	1	1	0	0	14.804	0	5.4	6.9	0	0	126090000	55453000	70641000	0	0	6931600	8830100	0	0	2	585
Q9FY64;A8MQ96	Q9FY64;A8MQ96	40S ribosomal protein S15-4	RPS15D;At5g09510	>sp|Q9FY64|RS154_ARATH 40S ribosomal protein S15-4 OS=Arabidopsis thaliana GN=RPS15D PE=2 SV=1;>tr|A8MQ96|A8MQ96_ARATH Isoform of Q9FY64, 40S ribosomal protein S15-4 OS=Arabidopsis thaliana GN=At5g09510 PE=3 SV=1	2	4	2	2	1	2	1	0	0	17.072	0	24.3	17.1	15.8	6.6	69320000	27293000	22377000	18697000	953940	3898900	3196700	2671000	136280	10	1172
Q9SQZ1;Q9SJ36;Q9LZ17;P49205	Q9SQZ1;Q9SJ36;Q9LZ17;P49205	40S ribosomal protein S17-3;40S ribosomal protein S17-2;40S ribosomal protein S17-4;40S ribosomal protein S17-1	RPS17C;RPS17B;RPS17D;RPS17A	>sp|Q9SQZ1|RS173_ARATH 40S ribosomal protein S17-3 OS=Arabidopsis thaliana GN=RPS17C PE=2 SV=3;>sp|Q9SJ36|RS172_ARATH 40S ribosomal protein S17-2 OS=Arabidopsis thaliana GN=RPS17B PE=2 SV=3;>sp|Q9LZ17|RS174_ARATH 40S ribosomal protein S17-4 OS=Arabidopsis	4	0	0	1	1	0	0	1	1	16.036	0	0	0	7.9	5.7	5080200	0	0	4334500	745740	0	0	1083600	186440	2	616
P56807	P56807	30S ribosomal protein S18, chloroplastic	rps18	>sp|P56807|RR18_ARATH 30S ribosomal protein S18, chloroplastic OS=Arabidopsis thaliana GN=rps18 PE=3 SV=1	1	0	0	0	1	0	0	0	1	12.06	0	0	0	0	11.9	18912000	0	0	0	18912000	0	0	0	3782300	1	661
P34788	P34788	40S ribosomal protein S18	RPS18A	>sp|P34788|RS18_ARATH 40S ribosomal protein S18 OS=Arabidopsis thaliana GN=RPS18A PE=1 SV=1	1	3	3	5	4	3	3	5	4	17.545	0	20.4	19.7	41.4	32.2	737690000	152550000	97703000	124980000	362460000	19069000	12213000	15623000	45307000	18	553
P56808	P56808	30S ribosomal protein S19, chloroplastic	rps19	>sp|P56808|RR19_ARATH 30S ribosomal protein S19, chloroplastic OS=Arabidopsis thaliana GN=rps19 PE=3 SV=1	1	1	1	1	1	1	1	1	1	10.608	0	12	12	12	12	30425000	12287000	12652000	5485800	0	3071800	3162900	1371500	0	4	662
Q9SGA6;Q9LF30	Q9SGA6;Q9LF30	40S ribosomal protein S19-1;40S ribosomal protein S19-2	RPS19A;RPS19B	>sp|Q9SGA6|RS191_ARATH 40S ribosomal protein S19-1 OS=Arabidopsis thaliana GN=RPS19A PE=2 SV=1;>sp|Q9LF30|RS192_ARATH 40S ribosomal protein S19-2 OS=Arabidopsis thaliana GN=RPS19B PE=2 SV=1	2	5	2	3	1	3	1	2	0	15.828	0	30.8	12.6	19.6	6.3	346490000	176820000	73959000	40087000	55631000	19646000	8217600	4454100	6181200	11	1402
Q9FNP8	Q9FNP8	40S ribosomal protein S19-3	RPS19C	>sp|Q9FNP8|RS193_ARATH 40S ribosomal protein S19-3 OS=Arabidopsis thaliana GN=RPS19C PE=2 SV=1	1	3	1	1	1	1	0	0	0	15.697	0.0094787	18.2	6.3	5.6	6.3	14808000	14808000	0	0	0	1645300	0	0	0	1	1152
P56797	P56797	30S ribosomal protein S2, chloroplastic	rps2	>sp|P56797|RR2_ARATH 30S ribosomal protein S2, chloroplastic OS=Arabidopsis thaliana GN=rps2 PE=3 SV=1	1	1	1	0	0	1	1	0	0	26.904	0	3.8	4.2	0	0	19703000	19703000	0	0	0	1641900	0	0	0	2	658
P49200;Q9STY6	P49200	40S ribosomal protein S20-1	RPS20A	>sp|P49200|RS201_ARATH 40S ribosomal protein S20-1 OS=Arabidopsis thaliana GN=RPS20A PE=2 SV=2	2	2	2	1	2	2	2	1	2	13.878	0	19.4	18.5	8.9	19.4	954990000	432710000	167220000	19125000	335920000	72119000	27871000	3187400	55987000	7	614
Q9M337;Q3E902	Q9M337;Q3E902	40S ribosomal protein S21-1;40S ribosomal protein S21-2	RPS21B;RPS21C	>sp|Q9M337|RS211_ARATH 40S ribosomal protein S21-1 OS=Arabidopsis thaliana GN=RPS21B PE=1 SV=1;>sp|Q3E902|RS212_ARATH 40S ribosomal protein S21-2 OS=Arabidopsis thaliana GN=RPS21C PE=1 SV=2	2	0	0	1	0	0	0	1	0	9.0741	0	0	0	13.4	0	478870	0	0	478870	0	0	0	239440	0	1	756
Q9SF35;P49201	Q9SF35;P49201	40S ribosomal protein S23-1;40S ribosomal protein S23-2	RPS23A;RPS23B	>sp|Q9SF35|RS231_ARATH 40S ribosomal protein S23-1 OS=Arabidopsis thaliana GN=RPS23A PE=2 SV=2;>sp|P49201|RS232_ARATH 40S ribosomal protein S23-2 OS=Arabidopsis thaliana GN=RPS23B PE=2 SV=2	2	1	0	0	1	1	0	0	1	15.769	0	7.7	0	0	7.7	78446000	35623000	0	0	42822000	7124700	0	0	8564400	2	615
Q9SS17	Q9SS17	40S ribosomal protein S24-1	RPS24A	>sp|Q9SS17|RS241_ARATH 40S ribosomal protein S24-1 OS=Arabidopsis thaliana GN=RPS24A PE=2 SV=1	1	0	0	1	0	0	0	1	0	15.372	0	0	0	11.3	0	3325600	0	0	3325600	0	0	0	831400	0	1	1469
Q9LYK9	Q9LYK9	40S ribosomal protein S26-3	RPS26C	>sp|Q9LYK9|RS263_ARATH 40S ribosomal protein S26-3 OS=Arabidopsis thaliana GN=RPS26C PE=2 SV=1	1	0	1	1	0	0	1	1	0	14.628	0.0094723	0	7.7	7.7	0	5464000	0	862950	4601000	0	0	172590	920210	0	2	1290
O64650;Q9M2F1;B3H5X2	O64650;Q9M2F1	40S ribosomal protein S27-1;40S ribosomal protein S27-2	RPS27A;RPS27B	>sp|O64650|RS271_ARATH 40S ribosomal protein S27-1 OS=Arabidopsis thaliana GN=RPS27A PE=3 SV=1;>sp|Q9M2F1|RS272_ARATH 40S ribosomal protein S27-2 OS=Arabidopsis thaliana GN=RPS27B PE=2 SV=2	3	2	2	1	1	1	1	0	0	9.405	0	35.7	25	15.5	15.5	354640000	137220000	95887000	26283000	95254000	45739000	31962000	8760900	31751000	6	424
P59271;P59233;P59232;F4JGM3;F4I9X6;Q3EAA5;Q42202;B9DHA6;Q8RUC6;Q9SHE7;Q3E7T8-2;P0CH33;Q3E7K8;Q8H159-2;Q3E7T8;Q1EC66;Q9FHQ6;P0CH32;Q8H159;Q39256	P59271;P59233;P59232;F4JGM3;F4I9X6;Q3EAA5;Q42202;B9DHA6;Q8RUC6;Q9SHE7;Q3E7T8-2;P0CH33;Q3E7K8;Q8H159-2;Q3E7T8;Q1EC66;Q9FHQ6;P0CH32;Q8H159;Q39256	Ubiquitin-40S ribosomal protein S27a-1;Ubiquitin;40S ribosomal protein S27a-1;Ubiquitin-40S ribosomal protein S27a-3;Ubiquitin;40S ribosomal protein S27a-3;Ubiquitin-40S ribosomal protein S27a-2;Ubiquitin;40S ribosomal protein S27a-2;Ubiquitin-60S ribosomal protein L40-2;Ubiquitin;60S ribosomal protein L40-2;Ubiquitin-60S ribosomal protein L40-1;Ubiquitin;60S ribosomal protein L40-1;Ubiquitin-NED…	RPS27AA;RPS27AC;RPS27AB;UBQ11;UBQ13;UBQ10;RPL40B;RPL40A;RUB2;RUB1;UBQ14;UBQ12;UBQ3;UBQ9;UBQ4;UBQ8	>sp|P59271|R27AA_ARATH Ubiquitin-40S ribosomal protein S27a-1 OS=Arabidopsis thaliana GN=RPS27AA PE=1 SV=2;>sp|P59233|R27AC_ARATH Ubiquitin-40S ribosomal protein S27a-3 OS=Arabidopsis thaliana GN=RPS27AC PE=1 SV=2;>sp|P59232|R27AB_ARATH Ubiquitin-40S ribos	20	5	5	3	2	5	5	3	2	17.671	0	25	30.1	16.7	14.1	1985600000	688390000	461800000	115220000	720140000	98341000	65971000	16461000	102880000	20	666
Q8L953	Q8L953	40S ribosomal protein S27-3	RPS27D	>sp|Q8L953|RS273_ARATH 40S ribosomal protein S27-3 OS=Arabidopsis thaliana GN=RPS27D PE=2 SV=2	1	2	2	2	2	1	1	1	1	9.49	0	35.7	35.7	35.7	35.7	113270000	27730000	19424000	8449100	57665000	9243500	6474700	2816400	19222000	4	869
Q9SR73	Q9SR73	40S ribosomal protein S28-1	RPS28A	>sp|Q9SR73|RS281_ARATH 40S ribosomal protein S28-1 OS=Arabidopsis thaliana GN=RPS28A PE=3 SV=1	1	1	0	1	2	1	0	1	1	7.3705	0	18.8	0	18.8	29.7	30170000	8025900	0	9353800	12790000	4012900	0	4676900	6395100	4	1459
P34789	P34789	40S ribosomal protein S28-2	RPS28C	>sp|P34789|RS282_ARATH 40S ribosomal protein S28-2 OS=Arabidopsis thaliana GN=RPS28C PE=3 SV=1	1	0	0	1	1	0	0	1	0	7.3404	0	0	0	18.8	10.9	3217000	0	0	3217000	0	0	0	1608500	0	1	554
Q680P8	Q680P8	40S ribosomal protein S29	RPS29A	>sp|Q680P8|RS29_ARATH 40S ribosomal protein S29 OS=Arabidopsis thaliana GN=RPS29A PE=3 SV=2	1	0	0	2	0	0	0	2	0	6.4294	0	0	0	30.4	0	5624600	0	0	5624600	0	0	0	1874900	0	2	811
P49688;Q9SCM3;Q93VB8;Q8L8Y0	P49688;Q9SCM3;Q93VB8;Q8L8Y0	40S ribosomal protein S2-3;40S ribosomal protein S2-4;40S ribosomal protein S2-2;40S ribosomal protein S2-1	RPS2C;RPS2D;RPS2B;RPS2A	>sp|P49688|RS23_ARATH 40S ribosomal protein S2-3 OS=Arabidopsis thaliana GN=RPS2C PE=1 SV=2;>sp|Q9SCM3|RS24_ARATH 40S ribosomal protein S2-4 OS=Arabidopsis thaliana GN=RPS2D PE=2 SV=1;>sp|Q93VB8|RS22_ARATH 40S ribosomal protein S2-2 OS=Arabidopsis thaliana	4	3	0	1	2	3	0	1	2	30.878	0	11.2	0	3.5	8.8	42446000	14019000	0	1740100	26687000	876170	0	108760	1667900	6	620
P56798	P56798	30S ribosomal protein S3, chloroplastic	rps3	>sp|P56798|RR3_ARATH 30S ribosomal protein S3, chloroplastic OS=Arabidopsis thaliana GN=rps3 PE=3 SV=1	1	8	9	6	10	8	9	6	10	25.188	0	34.9	39	28	38.1	2422900000	443480000	609730000	52766000	1316900000	29565000	40649000	3517700	87794000	40	659
Q9SIP7	Q9SIP7	40S ribosomal protein S3-1	RPS3A	>sp|Q9SIP7|RS31_ARATH 40S ribosomal protein S3-1 OS=Arabidopsis thaliana GN=RPS3A PE=1 SV=1	1	7	9	10	8	1	1	1	1	27.519	0	30.4	34	39.6	34.4	1681600000	424800000	306700000	115410000	834670000	26550000	19169000	7213200	52167000	37	1420
Q9CAV0	Q9CAV0	40S ribosomal protein S3a-1	RPS3AA	>sp|Q9CAV0|RS3A1_ARATH 40S ribosomal protein S3a-1 OS=Arabidopsis thaliana GN=RPS3AA PE=1 SV=3	1	4	5	4	6	1	2	1	3	29.85	0	19.8	22.9	19.8	33.2	570380000	107120000	110180000	46611000	306470000	7141500	7345200	3107400	20432000	19	1085
Q42262	Q42262	40S ribosomal protein S3a-2	RPS3AB	>sp|Q42262|RS3A2_ARATH 40S ribosomal protein S3a-2 OS=Arabidopsis thaliana GN=RPS3AB PE=2 SV=3	1	3	4	3	3	0	1	0	0	29.803	0	12.6	19.8	12.6	12.6	11382000	0	11382000	0	0	0	711350	0	0	1	764
Q9M339	Q9M339	40S ribosomal protein S3-2	RPS3B	>sp|Q9M339|RS32_ARATH 40S ribosomal protein S3-2 OS=Arabidopsis thaliana GN=RPS3B PE=1 SV=1	1	6	8	9	7	0	0	0	1	27.349	0	25.3	28.9	34.5	31.3	17149000	0	0	0	17149000	0	0	0	1071800	1	1324
P93014	P93014	30S ribosomal protein S5, chloroplastic	rps5	>sp|P93014|RR5_ARATH 30S ribosomal protein S5, chloroplastic OS=Arabidopsis thaliana GN=rps5 PE=2 SV=1	1	6	5	2	3	6	5	2	3	32.645	0	20.8	20.8	7.9	11.2	538570000	198680000	169900000	44890000	125100000	11687000	9993900	2640600	7358900	16	686
Q9ZUT9;P51427	Q9ZUT9;P51427	40S ribosomal protein S5-1;40S ribosomal protein S5-2	RPS5A;RPS5B	>sp|Q9ZUT9|RS51_ARATH 40S ribosomal protein S5-1 OS=Arabidopsis thaliana GN=RPS5A PE=1 SV=1;>sp|P51427|RS52_ARATH 40S ribosomal protein S5-2 OS=Arabidopsis thaliana GN=RPS5B PE=1 SV=2	2	5	3	3	4	5	3	3	4	22.99	0	24.2	14	14.5	20.3	235070000	45989000	23411000	65745000	99929000	4180800	2128300	5976800	9084500	18	1558
Q9C514	Q9C514	40S ribosomal protein S7-1	RPS7A	>sp|Q9C514|RS71_ARATH 40S ribosomal protein S7-1 OS=Arabidopsis thaliana GN=RPS7A PE=2 SV=1	1	1	0	1	1	1	0	1	1	21.922	0	11.5	0	4.2	11.5	19943000	5091700	0	7347600	7503400	636460	0	918450	937920	3	1052
Q8LD03;Q9M885	Q8LD03;Q9M885	40S ribosomal protein S7-3;40S ribosomal protein S7-2	RPS7C;RPS7B	>sp|Q8LD03|RS73_ARATH 40S ribosomal protein S7-3 OS=Arabidopsis thaliana GN=RPS7C PE=1 SV=2;>sp|Q9M885|RS72_ARATH 40S ribosomal protein S7-2 OS=Arabidopsis thaliana GN=RPS7B PE=2 SV=1	2	1	1	1	0	1	1	1	0	22.06	0	4.7	4.7	11.6	0	65802000	32801000	24476000	8525900	0	4100100	3059500	1065700	0	5	881
P56801	P56801	30S ribosomal protein S8, chloroplastic	rps8	>sp|P56801|RR8_ARATH 30S ribosomal protein S8, chloroplastic OS=Arabidopsis thaliana GN=rps8 PE=3 SV=1	1	1	2	2	2	1	2	2	2	15.479	0	9	18.7	18.7	18.7	286070000	18023000	68961000	21546000	177540000	2574800	9851600	3078000	25363000	8	660
Q93VG5	Q93VG5	40S ribosomal protein S8-1	RPS8A	>sp|Q93VG5|RS81_ARATH 40S ribosomal protein S8-1 OS=Arabidopsis thaliana GN=RPS8A PE=2 SV=1	1	1	0	0	0	1	0	0	0	24.993	0	6.8	0	0	0	6815000	6815000	0	0	0	757220	0	0	0	1	943
Q9LXG1;B3H7J6;Q9FLF0	Q9LXG1;B3H7J6;Q9FLF0	40S ribosomal protein S9-1;40S ribosomal protein S9-2	RPS9B;At5g15200;RPS9C	>sp|Q9LXG1|RS91_ARATH 40S ribosomal protein S9-1 OS=Arabidopsis thaliana GN=RPS9B PE=1 SV=1;>tr|B3H7J6|B3H7J6_ARATH Isoform of Q9LXG1, 40S ribosomal protein S9-1 OS=Arabidopsis thaliana GN=At5g15200 PE=1 SV=1;>sp|Q9FLF0|RS92_ARATH 40S ribosomal protein S9-	3	0	1	0	1	0	1	0	1	23.036	0	0	4.5	0	8.6	39407000	0	14784000	0	24624000	0	1344000	0	2238500	2	1280
Q9SSB5	Q9SSB5	26S protease regulatory subunit 7 homolog A	RPT1A	>sp|Q9SSB5|PRS7A_ARATH 26S protease regulatory subunit 7 homolog A OS=Arabidopsis thaliana GN=RPT1A PE=1 SV=1	1	3	10	2	2	3	10	2	2	47.803	0	8.9	27.7	5.4	5.2	306630000	39312000	181800000	11400000	74121000	1404000	6492900	407130	2647200	18	1472
Q9SZD4;Q9SL67	Q9SZD4;Q9SL67	26S proteasome regulatory subunit 4 homolog A;26S proteasome regulatory subunit 4 homolog B	RPT2A;RPT2B	>sp|Q9SZD4|PRS4A_ARATH 26S proteasome regulatory subunit 4 homolog A OS=Arabidopsis thaliana GN=RPT2A PE=1 SV=1;>sp|Q9SL67|PRS4B_ARATH 26S proteasome regulatory subunit 4 homolog B OS=Arabidopsis thaliana GN=RPT2B PE=1 SV=1	2	6	7	1	5	6	7	1	5	49.369	0	18.5	16.9	2.7	15.6	469880000	106860000	236710000	2019800	124290000	4274500	9468400	80794	4971700	21	1445
Q9SEI4	Q9SEI4	26S protease regulatory subunit 6B homolog	RPT3	>sp|Q9SEI4|PRS6B_ARATH 26S protease regulatory subunit 6B homolog OS=Arabidopsis thaliana GN=RPT3 PE=1 SV=1	1	5	9	2	2	4	8	2	2	45.751	0	15	31.4	5.4	7.8	392250000	70661000	216670000	12456000	92466000	3072200	9420200	541580	4020200	17	1391
Q9MAK9;Q9SEI3;B3H533	Q9MAK9;Q9SEI3;B3H533	26S protease regulatory subunit S10B homolog B;26S protease regulatory subunit 10B homolog A	RPT4B;RPT4A;At1g45000	>sp|Q9MAK9|PS10B_ARATH 26S protease regulatory subunit S10B homolog B OS=Arabidopsis thaliana GN=RPT4B PE=1 SV=1;>sp|Q9SEI3|PS10A_ARATH 26S protease regulatory subunit 10B homolog A OS=Arabidopsis thaliana GN=RPT4A PE=1 SV=1;>tr|B3H533|B3H533_ARATH Isoform	3	1	6	0	3	0	5	0	3	44.755	0	3	12.8	0	7.5	83286000	0	61597000	0	21689000	0	2678100	0	943000	8	1342
Q9SEI2;O04019;Q9T090;Q9FJC9	Q9SEI2;O04019	26S protease regulatory subunit 6A homolog A;26S protease regulatory subunit 6A homolog B	RPT5A;RPT5B	>sp|Q9SEI2|PS6AA_ARATH 26S protease regulatory subunit 6A homolog A OS=Arabidopsis thaliana GN=RPT5A PE=1 SV=1;>sp|O04019|PS6AB_ARATH 26S protease regulatory subunit 6A homolog B OS=Arabidopsis thaliana GN=RPT5B PE=1 SV=3	4	4	8	2	3	3	7	2	3	47.48	0	10.8	20.5	5.7	9.4	204050000	12451000	129680000	3266200	58651000	498040	5187300	130650	2346000	17	1390
Q9C5U3;Q94BQ2	Q9C5U3;Q94BQ2	26S protease regulatory subunit 8 homolog A;26S protease regulatory subunit 8 homolog B	RPT6A;RPT6B	>sp|Q9C5U3|PRS8A_ARATH 26S protease regulatory subunit 8 homolog A OS=Arabidopsis thaliana GN=RPT6A PE=1 SV=1;>sp|Q94BQ2|PRS8B_ARATH 26S protease regulatory subunit 8 homolog B OS=Arabidopsis thaliana GN=RPT6B PE=1 SV=1	2	5	12	1	7	4	11	1	7	47.247	0	16.5	39.6	2.1	25.3	777180000	89187000	441920000	4319900	241750000	3716100	18413000	179990	10073000	29	1059
Q9SUT9	Q9SUT9	Reticulon-like protein B2	RTNLB2	>sp|Q9SUT9|RTNLB_ARATH Reticulon-like protein B2 OS=Arabidopsis thaliana GN=RTNLB2 PE=1 SV=1	1	1	0	0	1	1	0	0	1	30.28	0	7	0	0	7	56767000	16912000	0	0	39855000	2416000	0	0	5693600	2	1492
F4I596;Q9SH59	F4I596;Q9SH59	Reticulon-like protein;Reticulon-like protein B3	RTNLB3	>tr|F4I596|F4I596_ARATH Isoform of Q9SH59, Reticulon-like protein OS=Arabidopsis thaliana GN=RTNLB3 PE=4 SV=1;>sp|Q9SH59|RTNLC_ARATH Reticulon-like protein B3 OS=Arabidopsis thaliana GN=RTNLB3 PE=2 SV=1	2	0	1	1	1	0	1	1	1	30.528	0	0	5.2	5.2	4.8	21564000	0	7724900	11769000	2069300	0	772490	1176900	206930	3	149
Q8RW97	Q8RW97	Phosphoinositide phosphatase SAC5	SAC5	>sp|Q8RW97|SAC5_ARATH Phosphoinositide phosphatase SAC5 OS=Arabidopsis thaliana GN=SAC5 PE=2 SV=1	1	0	0	0	7	0	0	0	7	89.836	0	0	0	0	11.7	384050000	0	0	0	384050000	0	0	0	9601300	7	897
Q9C5G5;Q7X911	Q9C5G5	Phosphoinositide phosphatase SAC7	SAC7	>sp|Q9C5G5|SAC7_ARATH Phosphoinositide phosphatase SAC7 OS=Arabidopsis thaliana GN=SAC7 PE=2 SV=1	2	1	2	0	1	1	2	0	1	68.237	0	2	3.5	0	2	24859000	9937200	14921000	0	0	276030	414480	0	0	4	1056
F4IRR2	F4IRR2		SAD2	>sp|F4IRR2|SAD2_ARATH Importin beta-like SAD2 OS=Arabidopsis thaliana GN=SAD2 PE=1 SV=1	1	0	0	0	1	0	0	0	1	119.25	0	0	0	0	1.1	7933600	0	0	0	7933600	0	0	0	152570	1	193
O23255;F4JTV4;F4JTV5;Q9LK36;A8MQP1	O23255;F4JTV4;F4JTV5;Q9LK36;A8MQP1	Adenosylhomocysteinase 1;Adenosylhomocysteinase;Adenosylhomocysteinase 2	SAHH1;MEE58;SAHH2	>sp|O23255|SAHH1_ARATH Adenosylhomocysteinase 1 OS=Arabidopsis thaliana GN=SAHH1 PE=1 SV=1;>tr|F4JTV4|F4JTV4_ARATH Isoform of O23255, Adenosylhomocysteinase OS=Arabidopsis thaliana GN=MEE58 PE=3 SV=1;>tr|F4JTV5|F4JTV5_ARATH Isoform of O23255, Adenosylhomoc	5	9	11	12	5	9	11	12	5	53.378	0	22.9	18.8	26.4	12.2	764210000	111430000	230070000	158720000	263990000	4457000	9202700	6348900	10560000	35	376
[truncated: 287 more rows]
