# Supplementary material for: A single class of ARF GTPase activated by several pathway-specific ARF-GEFs regulates essential membrane traffic in Arabidopsis
Source: PLoS Genet. 2018 Nov 15;14(11):e1007795. doi: 10.1371/journal.pgen.1007795 (PMC6264874; doi:10.1371/journal.pgen.1007795)
Supplement: S1 Data — (XLSX) [file pgen.1007795.s013.xlsx]

## Sheet: Sheet1
Measurement of primary root growth in cm
	Col						Est>>ARF1-TN-YFP 68 /302-2							Est>>ARFA-TN-YFP 51 /302 10 /15-1							Est>>ARFB-TN-YFP 11 /14-2						Est>>ARF1-QL-YFP 10/ 81-3						Est>>ARFA-QL-YFP 12 /14-2 2 /296						Est>>ARFB-QL-YFP 20 /296 1 /15-22 2
	# of seedlings	without Est		# of seedlings	20µMEst		# of seedlings	without Est		# of seedlings	20µMEst			# of seedlings	without Est		# of seedlings	20µMEst			# of seedlings	without Est		# of seedlings	20µMEst		# of seedlings	without Est		# of seedlings	20µMEst		# of seedlings	without Est		# of seedlings	20µMEst		# of seedlings	without Est		# of seedlings	20µMEst
	1	1.26		1	0.89		1	1.08		1	0.17			1	1.15		1	0.86			1	1.24		1	0.76		1	0.79		1	0.05		1	1.43		1	0.04		1	0.98		1	0.8
	2	0.95		2	0.88		2	1.55		2	0.05			2	1.12		2	0.87			2	0.93		2	0.68		2	1.17		2	0.04		2	1.76		2	0.02		2	1.15		2	1.02
	3	1.27		3	0.92		3	1.43		3	0.05			3	1.14		3	0.84			3	0.85		3	0.72		3	1.1		3	0.04		3	1.54		3	0.04		3	0.81		3	0.84
	4	1.15		4	0.96		4	0.97		4	0			4	1.06		4	0.66			4	1.05		4	1.05		4	1.13		4	0.07		4	1.06		4	0.04		4	1.17		4	0.88
	5	1.13		5	0.83		5	1.34		5	0			5	1.23		5	0.82			5	0.99		5	1.17		5	1.33		5	0.04		5	1.03		5	0.04		5	1.08		5	0.76
	6	1.13		6	0.75		6	1.17		6	0			6	1.2		6	0.77			6	1.02		6	0.99		6	1.18		6	0.07		6	1.4		6	0.04		6	0.84		6	0.87
	7	1.24		7	0.8		7	1.33		7	0			7	1.28		7	0.89			7	1.17		7	0.67		7	1.27		7	0.11		7	1.71		7	0.05		7	1.13		7	0.4
	8	1.3		8	0.94		8	1.24		8	0			8	1.09		8	0.84			8	1.3		8	0.92		8	1.11		8	0.05		8	1.49		8	0.05		8	0.91		8	0.87
	9	1.18		9	0.89		9	1.46		9	0			9	1.22		9	0.74			9	1.05		9	0.9		9	1.08		9	0.05		9	1.08		9	0.06		9	1.07		9	0.57
	10	1.3		10	0.82		10	1.39		10	0			10	1.19		10	0.88			10	1.2		10	0.46		10	1.15		10	0.07		10	1.78		10	0.08		10	1.07		10	1.07
	11	1.07		11	1.1		11	1.17		11	0			11	1.29		11	1.03			11	1.08		11	1.17		11	1.16		11	0		11	1.5		11	0.07		11	1.11		11	0.97
	12	1.09		12	0.84		12	1.31		12	0			12	1.1		12	0.82			12	0.66		12	0.72		12	1.14		12	0		12	1.58		12	0.07		12	1.06		12	0.88
	13	1.53		13	1.09		13	1.36		13	0			13	1.06		13	0.84			13	0.98		13	1.25		13	1.33		13	0		13	1.32		13	0.04		13	0.91		13	0.73
	14	1.12		14	1.02		14	0.74		14	0			14	1.14		14	0.94			14	1.28		14	1.29		14	0.95		14	0		14	1.28		14	0.05		14	1.3		14	0.9
	15	1.4		15	0.97		15	1.11		15	0			15	1.21		15	0.9			15	1.1		15	1.02		15	0.95		15	0		15	1.46		15	0.11		15	0.92		15	0.83
	16	1.32		16	1.23		16	1.1		16	0			16	1.29		16	0.85			16	1.21		16	1.02		16	1.06		16	0		16	1.5		16	0.07		16	1.03		16	0.83
	17	1.29		17	0.92		17	1.21		17	0			17	0.94		17	0.81			17	1.01		17	0.62		17	0.91		17	0		17	1.58		17	0.05		17	0.98		17	0.52
	18	0.97		18	1.05		18	1.1		18	0			18	1.06		18	0.94			18	0.99		18	0.31		18	0.96		18	0		18	1.4		18	0.04		18	1.09		18	0.91
	19	1.11		19	0.85		19	1.18		19	0			19	1.25		19	0.91			19	1.29		19	0.73		19	0.52		19	0		19	1.3		19	0.05		19	0.89		19	0.94
	20	1.02		20	1.03		20	1.29		20	0			20	1		20	0.86			20	0.99		20	1.02		20	0.84		20	0		20	1.31		20	0.08		20	0.91		20	0.79
	21	1.36		21	1.03		21	1.01		21	0			21	1.25		21	0.75			21	1.47		21	0.62		21	0.75		21	0		21	1.46		21	0.04		21	0.85		21	0.96
	22	1.28		22	0.83		22	1.26		22	0			22	1.34		22	0.6			22	1.36		22	0.74		22	0.95		22	0		22	1.35		22	0.05		22	0.73		22	0.69
	23	1.13		23	0.82		23	1.12		23	0			23	1.14		23	0.71			23	1.19		23	0.76		23	1.06		23	0		23	1.44		23	0.07		23	1.23		23	0.84
	24	1.16		24	0.72		24	1.14		24	0			24	1.23		24	0.73			24	0.84		24	0.88		24	1.03		24	0		24	1.48		24	0.04		24	1.13		24	0.76
	25	1.08		25	0.82		25	1.1		25	0			25	0.78		25	0.79			25	1.26		25	0.82		25	1.13		25	0		25	1.37		25	0.05		25	1.06		25	0.88
	26	1.13		26	0.68		26	1.39		26	0			26	1.28		26	0.55			26	1.16		26	0.7		26	1.04		26	0		26	1.07		26	0.04		26	0.95		26	0.62
	27	1.09		27	0.85		27	0.86		27	0			27	1.37		27	0.78			27	1.08		27	0.7		27	1.15		27	0		27	1.42		27	0.13		27	1.19		27	0.95
	28	1		28	1		28	1.21		28	0			28	1.12		28	0.9			28	1.36		28	1.03		28	0.91		28	0		28	1.31		28	0.11		28	1.29		28	0.79
	29	1.01		29	0.89		29	1.07		29	0			29	1.17		29	0.9			29	0.94		29	0.75		29	0.98		29	0		29	1.48		29	0		29	1.07		29	0.76
	30	1.2		30	0.86		30	1.23		30	0			30	1.03		30	0.75			30	0.72		30	1.19		30	0.83		30	0		30	1.45		30	0		30	1.11		30	0.78
	31	0.71		31	1.07		31	1.12		31	0			31	1.32		31	0.67			31	0.97		31	1.1		31	1.27		31	0		31	1.27		31	0		31	1.01		31	0.92
	32	1.08		32	1.03		32	0.87		32	0			32	1.45		32	0.88			32	0.55		32	1.13		32	0.97		32	0		32	0.87		32	0		32	1.17		32	0.71
	33	1.29		33	1.02		33	1.26		33	0			33	1.13		33	0.7			33	0.71		33	0.86		33	0.92		33	0		33	1.5		33	0		33	1.22		33	0.93
	34	1.07		34	0.86		34	1.17		34	0			34	1.13		34	0.76			34	1.08		34	0.97		34	1.22		34	0		34	1.57		34	0		34	1.13		34	0.88
	35	1.18		35	0.99		35	1.31		35	0			35	1.38		35	0.81			35	0.97		35	0.78		35	1.42		35	0		35	1.67		35	0		35	1.2		35	0.77
	36	1.17		36	0.98		36	1.29		36	0			36	1.14		36	0.52			36	1.41		36	1.18		36	1.21		36	0		36	1.27		36	0		36	0.92		36	0.77
	37	1.25		37	0.84		37	1.64		37	0			37	0.73		37	0.68			37	1.63		37	1.26		37	1.26		37	0		37	1.54		37	0		37	0.93		37	0.47
	38	1.05		38	0.86		38	0.91		38	0			38	1.13		38	0.69			38	1.62		38	0.66		38	0.96		38	0		38	1.56		38	0		38	1.03		38	0.9
	39	1.11		39	1.03		39	0.74		39	0			39	0.87		39	0.88			39	1.31		39	0.54		39	0.93		Average	0.0155263		39	1.49		39	0		39	1.24		39	0.91
	40	0.97		40	1.11		40	0.96		40	0			40	0.87		40	0.75			40	1.43		40	1.33		40	0.94		StDev	0.028446		Average	1.41231		40	0		40	1.13		40	0.82
	41	1.05		41	0.58		41	1.07		41	0			41	1.17		41	0.8			41	1.05		41	0.94		41	0.73					StDev	0.198421		41	0		41	0.98		41	1.03
	42	1.14		42	1.09		42	1.17		42	0			42	1.03		42	0.99			42	1.36		42	0.53		42	0.72								42	0		42	1.09		42	0.81
	43	1.38		43	0.93		43	1.38		43	0			43	1.37		43	0.96			43	1.21		43	0.45		43	0.63								43	0		Average	1.04929		43	0.72
	44	1.12		44	1.19		44	1.09		44	0			44	1.11		44	0.79			44	1.12		44	0.48		44	0.95								44	0		StDev	0.134389		44	0.8
	45	1.01		45	0.95		45	1.27		Average	0.00613636			45	1.02		45	0.74			45	0.86		45	0.32		45	0.91								45	0					45	0.95
	Average	1.15222		46	1.09		46	0.78		StDev	0.0273832			46	0.78		46	1			46	0.82		46	1.2		46	0.73								Average	0.036					46	0.79
	StDev	0.144331			0.8		47	0.82						Average	1.13826		Average	0.807609			47	0.93		47	0.61		47	0.67								StDev	0.0346016					47	0.76
				Average	0.929787		48	0.95						StDev	0.161401		StDev	0.112115			Average	1.10213		Average	0.851064		48	0.95														48	0.94
				StDev	0.132098		49	1.16													StDev	0.237495		StDev	0.266721		49	0.66														49	0.88
							50	0.61																			Average	1.0002														50	0.93
							Average	1.1498																			StDev	0.201913														51	0.85
							StDev	0.21489																																		52	0.92
																																										53	0.88
																																										54	0.83
																																										55	0.92
																																										Average	0.827273
																																										StDev	0.130759
