# Supplementary material for: A single class of ARF GTPase activated by several pathway-specific ARF-GEFs regulates essential membrane traffic in Arabidopsis
Source: PLoS Genet. 2018 Nov 15;14(11):e1007795. doi: 10.1371/journal.pgen.1007795 (PMC6264874; doi:10.1371/journal.pgen.1007795)
Supplement: S2 Data — (XLSX) [file pgen.1007795.s014.xlsx]

## Sheet: Sheet1
SUNRISE; Serial number: 507000024; Firmware: V 3.32 08/07/08; XFLUOR4 Version: V 4.51	SUNRISE; Serial number: 507000024; Firmware: V 3.32 08/07/08; XFLUOR4 Version: V 4.52
Date:					2017-04-01
Time:					19:05:21
Measurement mode:					Absorbance				extracellular	intracellular
Measurement wavelength:					405	nm		sample vol	3µl	3µl
Read mode:					Accuracy			incubation time	50min	30min
Rawdata
extracellular measurement	Mock			Amy			WT 0,2			WT 0,6			WT 1,8			TN 0,2			TN 0,6			TN 1,8			QL 0,1			QL 0,3			QL 0,9
	1	2	3	Amy 1	Amy 2	Amy 3	WT 0,2_1	WT 0,2_2	WT 0,2_3	WT 0,6_1	WT 0,6_2	WT 0,6_3	WT 1,8_1	WT 1,8_2	WT 1,8_3	TN 0,2_1	TN 0,2_2	TN 0,2_3	TN 0,6_1	TN 0,6_2	TN 0,6_3	TN 1,8_1	TN 1,8_2	TN 1,8_3	QL 0,1_1	QL 0,1_2	QL 0,1_3	QL 0,3_1	QL 0,3_2	QL 0,3_3	QL 0,9_1	QL 0,9_2	QL 0,9_3
tech. replicate 1	0.06	0.062	0.061	0.59	0.824	1.012	0.75	0.682	0.921	0.753	0.73	0.648	0.627	0.823	0.802	0.659	0.684	0.671	0.681	0.895	0.999	0.695	0.846	0.898	0.479	0.507	0.554	0.318	0.433	0.362	0.231	0.304	0.374
tech. replicate 2	0.061	0.065	0.062	0.598	0.856	1.05	0.764	0.709	0.835	0.672	0.732	0.669	0.617	0.83	0.813	0.647	0.661	0.673	0.69	0.928	0.893	0.66	0.89	0.846	0.49	0.494	0.513	0.3	0.403	0.342	0.228	0.299	0.367
mean	0.0605	0.0635	0.0615	0.594	0.84	1.031	0.757	0.6955	0.878	0.7125	0.731	0.6585	0.622	0.8265	0.8075	0.653	0.6725	0.672	0.6855	0.9115	0.946	0.6775	0.868	0.872	0.4845	0.5005	0.5335	0.309	0.418	0.352	0.2295	0.3015	0.3705
mean mock	0.0618333
mean -mock				0.532167	0.778167	0.969167	0.695167	0.633667	0.816167	0.650667	0.669167	0.596667	0.560167	0.764667	0.745667	0.591167	0.610667	0.610167	0.623667	0.849667	0.884167	0.615667	0.806167	0.810167	0.422667	0.438667	0.471667	0.247167	0.356167	0.290167	0.167667	0.239667	0.308667
extracellular activity				3.54778	5.18778	6.46111	4.63444	4.22444	5.44111	4.33778	4.46111	3.97778	3.73444	5.09778	4.97111	3.94111	4.07111	4.06778	4.15778	5.66444	5.89444	4.10444	5.37444	5.40111	2.81778	2.92444	3.14444	1.64778	2.37444	1.93444	1.11778	1.59778	2.05778
intracellular measurement
tech. replicate 1	0.066	0.075	0.071	0.547	0.596	0.77	0.536	0.478	0.655	0.501	0.472	0.38	0.509	0.712	0.774	0.493	0.487	0.432	0.414	0.615	0.723	0.387	0.506	0.577	0.819	0.963	1.175	0.861	1.339	0.995	0.82	0.954	1.196
tech. replicate 2	0.067	0.071	0.069	0.545	0.587	0.779	0.536	0.467	0.684	0.507	0.471	0.356	0.54	0.689	0.771	0.5	0.496	0.428	0.417	0.581	0.721	0.432	0.522	0.594	0.876	0.982	1.167	0.908	1.353	0.997	0.797	0.96	1.21
mean	0.0665	0.073	0.07	0.546	0.5915	0.7745	0.536	0.4725	0.6695	0.504	0.4715	0.368	0.5245	0.7005	0.7725	0.4965	0.4915	0.43	0.4155	0.598	0.722	0.4095	0.514	0.5855	0.8475	0.9725	1.171	0.8845	1.346	0.996	0.8085	0.957	1.203
mean mock	0.0698333
mean -mock				0.476167	0.521667	0.704667	0.466167	0.402667	0.599667	0.434167	0.401667	0.298167	0.454667	0.630667	0.702667	0.426667	0.421667	0.360167	0.345667	0.528167	0.652167	0.339667	0.444167	0.515667	0.777667	0.902667	1.10117	0.814667	1.27617	0.926167	0.738667	0.887167	1.13317
intracellular activity				0.529074	0.57963	0.782963	0.517963	0.447407	0.666296	0.482407	0.446296	0.331296	0.505185	0.700741	0.780741	0.474074	0.468519	0.400185	0.384074	0.586852	0.72463	0.377407	0.493519	0.572963	0.864074	1.00296	1.22352	0.905185	1.41796	1.02907	0.820741	0.985741	1.25907
secretion index (extracellular/intracellular)				6.70564	8.95016	8.25213	8.94744	9.44205	8.1662	8.99194	9.99585	12.0067	7.39223	7.27484	6.36717	8.31328	8.68933	10.1647	10.8255	9.65226	8.13442	10.8754	10.8901	9.42663	3.26104	2.91581	2.57	1.82038	1.67455	1.87979	1.36191	1.62089	1.63436
mean secretion index				7.96931			8.8519			10.3315			7.01141			9.05578			9.53738			10.3974			2.91561			1.79157			1.53905
