# Supplementary material for: A single class of ARF GTPase activated by several pathway-specific ARF-GEFs regulates essential membrane traffic in Arabidopsis
Source: PLoS Genet. 2018 Nov 15;14(11):e1007795. doi: 10.1371/journal.pgen.1007795 (PMC6264874; doi:10.1371/journal.pgen.1007795)
Supplement: S3 Data — (XLSX) [file pgen.1007795.s015.xlsx]

## Sheet: Sheet1
SUNRISE; Serial number: 507000024; Firmware: V 3.32 08/07/08; XFLUOR4 Version: V 4.51
Date:					2017-05-13
Time:					15:42:58
Measurement mode:					Absorbance					extracellular	intracellular
Measurement wavelength:					405	nm			sample vol	2µl	2µl
Read mode:					Accuracy				incubation time	30min	16min
Rawdata
							QL0,3+	QL0,3+	QL0,3+	QL0,3+	QL0,3+	QL0,3+	QL0,3+	QL0,3+	QL0,3+	QL0,3+	QL0,3+	QL0,3+	QL0,3+	QL0,3+	QL0,3+	QL0,3+	QL0,3+	QL0,3+																	30
extracellular measurement	Mock	Mock	Amy	Amy	A-QL0,3	A-QL0,3	A-WT1	A-WT1	A-WT3	A-WT3	A-WT10	A-WT10	A-TN1	A-TN1	A-TN3	A-TN3	A-TN10	A-TN10	1-WT3	1-WT3	1-WT10	1-WT10	1-WT30	1-WT30
tech.replicate1	0.056	0.056	0.769	0.794	0.156	0.449	0.567	0.481	0.648	0.631	0.671	0.623	0.645	0.574	0.239	0.613	0.603	0.583	0.484	0.436	0.519	0.422	0.36	0.26
tech.replicate2	0.052	0.055	0.787	0.756	0.152	0.484	0.517	0.466	0.69	0.619	0.601	0.607	0.529	0.593	0.24	0.607	0.643	0.604	0.485	0.489	0.56	0.392	0.386	0.273
mean	0.054	0.0555	0.778	0.775	0.154	0.4665	0.542	0.4735	0.669	0.625	0.636	0.615	0.587	0.5835	0.2395	0.61	0.623	0.5935	0.4845	0.4625	0.5395	0.407	0.373	0.2665
mean -mock	0.05475		0.72325	0.72025	0.09925	0.41175	0.48725	0.41875	0.61425	0.57025	0.58125	0.56025	0.53225	0.52875	0.18475	0.55525	0.56825	0.53875	0.42975	0.40775	0.48475	0.35225	0.31825	0.21175
extracell Act			12.0542	12.0042	1.65417	6.8625	8.12083	6.97917	10.2375	9.50417	9.6875	9.3375	8.87083	8.8125	3.07917	9.25417	9.47083	8.97917	7.1625	6.79583	8.07917	5.87083	5.30417	3.52917
intracellular measurement
tech.replicate 1	0.067	0.073	0.795	0.69	0.331	1.057	1.11	1.007	0.943	0.775	0.556	0.531	0.879	0.725	0.201	0.471	0.382	0.34	0.566	0.767	0.53	0.498	0.322	0.262
tech.replicate 2	0.073	0.078	0.871	0.7	0.344	1.079	1.067	1.008	0.985	0.779	0.566	0.545	0.842	0.74	0.2	0.471	0.384	0.354	0.552	0.759	0.531	0.486	0.329	0.265
mean	0.07	0.0755	0.833	0.695	0.3375	1.068	1.0885	1.0075	0.964	0.777	0.561	0.538	0.8605	0.7325	0.2005	0.471	0.383	0.347	0.559	0.763	0.5305	0.492	0.3255	0.2635
mean -mock	0.07275		0.76025	0.62225	0.26475	0.99525	1.01575	0.93475	0.89125	0.70425	0.48825	0.46525	0.78775	0.65975	0.12775	0.39825	0.31025	0.27425	0.48625	0.69025	0.45775	0.41925	0.25275	0.19075
intracell. activity			2.37578	1.94453	0.827344	3.11016	3.17422	2.92109	2.78516	2.20078	1.52578	1.45391	2.46172	2.06172	0.399219	1.24453	0.969531	0.857031	1.51953	2.15703	1.43047	1.31016	0.789844	0.596094
secretion index (extracell./intracell.)			5.07377	6.1733	1.99937	2.20648	2.55837	2.38923	3.67574	4.31854	6.34921	6.42235	3.60351	4.27435	7.71298	7.43587	9.76847	10.4771	4.71362	3.15055	5.64792	4.48102	6.71546	5.92049
mean secretion index			5.62353	0	2.10293	0	2.4738		3.99714		6.38578	0	3.93893		7.57442		10.1228	0	3.93209		5.06447		6.31798
STDEV			0.777482		0.146449		0.119601		0.454532		0.0517229		0.474351		0.19595		0.50105		1.10526		0.825121		0.562131
STE			0.549763	0	0.103555	0	0.0845708	0	0.321403	0	0.0365736	0	0.335417	0	0.138558	0	0.354296	0	0.781538	0	0.583449	0	0.397487
