# Supplementary material for: A single class of ARF GTPase activated by several pathway-specific ARF-GEFs regulates essential membrane traffic in Arabidopsis
Source: PLoS Genet. 2018 Nov 15;14(11):e1007795. doi: 10.1371/journal.pgen.1007795 (PMC6264874; doi:10.1371/journal.pgen.1007795)
Supplement: S4 Data — (XLSX) [file pgen.1007795.s016.xlsx]

## Sheet: Sheet1
SUNRISE; Serial number: 507000024; Firmware: V 3.32 08/07/08; XFLUOR4 Version: V 4.51
Date:					2018-05-04
Time:					17:18:16
									extracellular	intracellular
Measurement mode:					Absorbance			sample vol	3µl	3µl
Measurement wavelength:					405	nm		incubation time	66min	60min
Read mode:					Accuracy
Rawdata
									QL0.3 +	QL0.3 +	QL0.3 +	QL0.3 +	QL0.3 +	QL0.3 +
extracellular measurement	Mock	Mock	Amy	Amy	QL0.3	QL0.3	TQ10	TQ10	TNQL 1	TNQL 1	TNQL 5	TNQL 5	TNQL 10	TNQL 10
tech.replicate 1	0.105	0.117	0.254	0.322	0.213	0.244	0.298	0.281	0.286		0.283	0.296	0.286	0.25
tech. replicate 2	0.102	0.112	0.22	0.284	0.195	0.223	0.267	0.245	0.237		0.26	0.291	0.282	0.232
mean	0.1035	0.1145	0.237	0.303	0.204	0.2335	0.2825	0.263	0.2615		0.2715	0.2935	0.284	0.241
mean value mock	0.109
mean -mock			0.128	0.194	0.095	0.1245	0.1735	0.154	0.1525		0.1625	0.1845	0.175	0.132
extracellular activity			0.646465	0.979798	0.479798	0.628788	0.876263	0.777778	0.770202		0.820707	0.931818	0.883838	0.666667
intracellular measurement
tech.replicate 1	0.065	0.073	0.664	0.803	0.859	0.921	0.674	0.537	0.943		0.776	0.701	0.542	0.499
tech. replicate 2	0.067	0.077	0.651	0.805	0.882	0.898	0.675	0.55	0.947		0.803	0.638	0.555	0.49
mean	0.066	0.075	0.6575	0.804	0.8705	0.9095	0.6745	0.5435	0.945		0.7895	0.6695	0.5485	0.4945
mean value mock	0.0705
mean -mock			0.587	0.7335	0.8	0.839	0.604	0.473	0.8745		0.719	0.599	0.478	0.424
intracellular activity			0.326111	0.4075	0.444444	0.466111	0.335556	0.262778	0.485833		0.399444	0.332778	0.265556	0.235556
secretion index (extracellular/intracellular)			1.98234	2.40441	1.07955	1.34901	2.61138	2.95983	1.58532		2.05462	2.80012	3.32826	2.83019
mean secretion index			2.19338		1.21428		2.7856		1.58532		2.42737		3.07923
