# Supplementary material for: A single class of ARF GTPase activated by several pathway-specific ARF-GEFs regulates essential membrane traffic in Arabidopsis
Source: PLoS Genet. 2018 Nov 15;14(11):e1007795. doi: 10.1371/journal.pgen.1007795 (PMC6264874; doi:10.1371/journal.pgen.1007795)
Supplement: S5 Data — (XLSX) [file pgen.1007795.s017.xlsx]

## Sheet: Sheet1
ARFA	ARFA+BIG3	ARFA+BIG5
1	1	1
1.01622	1.01554	1.05114
1.03133	1.02444	1.41387
1.03974	1.03981	1.55295
1.05181	1.05214	1.59577
1.06217	1.06774	1.62051
1.07362	1.0761	1.62524
1.08524	1.09098	1.62829
1.09507	1.10126	1.63232
1.10453	1.11478	1.63387
1.11626	1.12192	1.63804
1.12601	1.13296	1.63143
1.13091	1.14317	1.63847
1.14484	1.15367	1.63741
1.15714	1.16798	1.63915
1.15977	1.17056	1.64155
1.17501	1.19034	1.63968
1.17977	1.19453	1.64026
1.1914	1.20417	1.64588
1.20228	1.21526	1.64565
1.20534	1.22008	1.63863
1.21368	1.22824	1.63966
1.22042	1.23489	1.63823
1.23364	1.2452	1.64178
1.23958	1.2537	1.64207
1.24693	1.26058	1.63656
1.25466	1.27016	1.6399
1.26182	1.27531	1.63757
1.27022	1.28743	1.64404
1.27556	1.28854	1.63905
1.27673	1.30075	1.64109
1.28953	1.30754	1.63492
1.29514	1.31754	1.63384
1.30646	1.32129	1.64676
1.30981	1.33073	1.6425
1.31521	1.33531	1.64426
1.32247	1.34603	1.63631
1.32654	1.3504	1.63534
1.33415	1.35058	1.63827
1.34357	1.37044	1.63727
1.34919	1.37094	1.6382
1.35419	1.37884	1.63569
1.36187	1.3836	1.64365
1.37092	1.38385	1.64141
1.37395	1.40012	1.63484
1.38213	1.40254	1.63316
1.38734	1.40687	1.63948
1.39385	1.41485	1.6315
1.39889	1.41322	1.63652
1.40028	1.42348	1.63443
1.41175	1.4377	1.63823
1.41587	1.43398	1.63298
1.42481	1.44512	1.63222
1.42862	1.44672	1.6336
1.42904	1.45096	1.62699
1.43222	1.46053	1.63443
1.44156	1.46243	1.63103
1.44164	1.46711	1.63127
1.44876	1.47371	1.62804
1.45913	1.47679	1.63452
1.46166	1.48222	1.62674
1.46484	1.48852	1.6324
1.46917	1.49205	1.63136
1.47934	1.49556	1.63204
1.4835	1.50046	1.63164
1.48026	1.50158	1.63369
1.48262	1.50864	1.63332
1.4943	1.51757	1.62811
1.49697	1.51342	1.62766
1.49904	1.51725	1.62788
1.50436	1.52798	1.62798
1.50868	1.53071	1.6273
1.51203	1.53177	1.62797
1.51977	1.53338	1.62969
1.52315	1.54199	1.6252
1.52668	1.54044	1.6295
1.52932	1.54659	1.62465
1.52906	1.55174	1.63563
1.53519	1.55511	1.62725
1.54324	1.55851	1.62693
1.54609	1.56022	1.62436
1.54236	1.56492	1.62453
1.55519	1.56839	1.62559
1.55435	1.56578	1.62567
1.56363	1.5757	1.627
1.56374	1.58171	1.63289
1.56573	1.58586	1.62307
1.57093	1.5823	1.62382
1.57549	1.5885	1.62245
1.57859	1.59166	1.62625
1.57802	1.59456	1.62286
1.58654	1.59797	1.62295
1.58517	1.60254	1.62318
1.58571	1.59834	1.63544
1.59407	1.60145	1.62097
1.59441	1.60801	1.61851
1.59682	1.61108	1.61598
1.59771	1.61431	1.62266
1.60326	1.61459	1.62259
1.60894	1.61633	1.62326
1.61015	1.61658	1.6239
1.60717	1.62463	1.6228
1.6138	1.62707	1.62165
1.61451	1.62649	1.62011
1.61753	1.63069	1.62184
1.62014	1.62924	1.6206
1.62321	1.63465	1.61925
1.62119	1.63685	1.62017
1.62572	1.63788	1.62314
1.62762	1.64201	1.61878
1.63188	1.64154	1.61682
1.63297	1.64513	1.62196
1.64002	1.64655	1.61499
1.63691	1.64384	1.62198
1.64159	1.65439	1.61993
1.64323	1.65387	1.61883
1.64569	1.65437	1.61668
1.64973	1.65791	1.61676
1.64815	1.65165	1.6203
1.6539	1.66096	1.6152
1.65665	1.66073	1.61621
1.66185	1.66457	1.6248
1.66124	1.6662	1.62034
1.66383	1.66836	1.61403
1.66998	1.67541	1.62081
1.66303	1.66628	1.61785
1.66815	1.6727	1.61632
1.67139	1.67459	1.61476
1.66305	1.67816	1.61954
The fluorescence measurements were performed at intervals of 10 seconds.
