# Supplementary material for: A single class of ARF GTPase activated by several pathway-specific ARF-GEFs regulates essential membrane traffic in Arabidopsis
Source: PLoS Genet. 2018 Nov 15;14(11):e1007795. doi: 10.1371/journal.pgen.1007795 (PMC6264874; doi:10.1371/journal.pgen.1007795)
Supplement: S6 Data — (XLSX) [file pgen.1007795.s018.xlsx]

## Sheet: Sheet1
Line	total seedlings	germinated	non-germinated
GNL1::GNL1-BIG3-SEC7:myc in gnl1 1G(T/T)	260	251	9
GNL1::GNL1-BIG3-SEC7:myc in gnl1 1G(T/-)	179	132	47
GNL1::GNL1-BIG3-SEC7:myc in gnl1 2G(T/T)	286	269	17
Col-0	152	150	2
UBQ10::BIG3GNL1-SEC7:YFP in big3 #1	189	103	86
UBQ10::BIG3GNL1-SEC7:YFP in big3 #2	141	101	40
UBQ10::BIG3GNL1-SEC7:YFP in big3 #3	117	81	36
UBQ10::BIG3:YFP in big3	228	165	63
