# Supplementary material for: A single class of ARF GTPase activated by several pathway-specific ARF-GEFs regulates essential membrane traffic in Arabidopsis
Source: PLoS Genet. 2018 Nov 15;14(11):e1007795. doi: 10.1371/journal.pgen.1007795 (PMC6264874; doi:10.1371/journal.pgen.1007795)
Supplement: S7 Data — (XLSX) [file pgen.1007795.s019.xlsx]

## Sheet: Sheet1
Number of Images	Line	Pearson's r	Spearman's r		counted cells
	ARFA VHA-a1	0.815632	0.802425		17
1		0.704846	0.669951		6
2		0.750846	0.745714		11
3		0.766419	0.766861		9
	Average	0.759436	0.746238		43	Total number of cells
	StDev	0.0456821	0.0559827
1	ARFA Wave22	0.554557	0.572204		14
2		0.512408	0.49002		12
3		0.436294	0.450444		6
4		0.484071	0.491091		6
5		0.439446	0.442379		11
6		0.486572	0.491375		8
	Average	0.485558	0.489585		57	Total number of cells
	StDev	0.0448071	0.0460261
1	ARF1 WAVE22	0.601812	0.60265		5
2		0.679331	0.710763		8
3		0.676698	0.701431		4
4		0.70347	0.695716		9
5		0.731473	0.714236		6
6		0.643416	0.687736		8
7		0.700409	0.686509		12
	Average	0.676659	0.685577		52	Total number of cells
	StDev	0.0428211	0.0380619
1	ARF1 VHA-a1	0.456778	0.481022		5
2		0.514073	0.554191		5
3		0.25835	0.328941		3
4		0.764258	0.75712		5
5		0.642535	0.699378		7
6		0.681502	0.716631		7
	Average	0.552916	0.589547		32	Total number of cells
	StDev	0.182621	0.165672
1	ARFB WAVE22	0.0381255	0.0800501		7
2		0.218943	0.249181		7
3		0.174401	0.196909		11
4		0.135295	0.213164		7
5		0.126298	0.184784		6
6		0.115045	0.175416		7
7		0.0915568	0.224829		8
8		0.156073	0.197864		7
	Average	0.131967	0.190275		60	Total number of cells
	StDev	0.0543997	0.0502706
	ARFB VHA-a1
1		0.453516	0.453989		11
2		0.480838	0.469666		11
3		0.279921	0.263531		11
4		0.501152	0.481733		11
5		0.53555	0.501119		9
	Average	0.47787	0.473511		16
	StDev	0.454808	0.440591		69	Total number of cells
		0.0899596	0.0881083
Pearson's r	ARF1 VHA-a1	ARF1 WAVE22	ARFB VHA-a1	ARFB WAVE22
Average	0.552916	0.676659	0.454808	0.131967
StDev	0.182621	0.0428211	0.0899596	0.0543997
number of counted cells	32	52	69	60

## Sheet: Sheet2
	Line	Image	Pearson's r	Pearson's r BD v2	Spearman's r	Spearman's r (BD)	Spearman's r (Ties)	Spearman's r (Ties) BD	Spearman's r (Ties) BD v2		counted cells
	B1b a1	4	0.815632	0.815632	0.802425	0.802425	0.802366	0.802366	0.802366		17
1		6	0.704846	0.704846	0.669951	0.669951	0.669486	0.669486	0.669486		6
2		8	0.750846	0.750846	0.745714	0.745714	0.745583	0.745583	0.745583		11
3		10	0.766419	0.766419	0.766861	0.766861	0.766662	0.766662	0.766662		9
	MW		0.759436	0.759436	0.746238	0.746238	0.746024	0.746024	0.746024		43
	StDev		0.0456821	0.0456821	0.0559827	0.0559827	0.0561503	0.0561503	0.0561503
1	B1b Wave9	17	0.554557	0.554557	0.572204	0.572204	0.571606	0.571606	0.571606		14
2		19	0.512408	0.512408	0.49002	0.49002	0.48958	0.48958	0.48958		12
3		22	0.436294	0.436294	0.450444	0.450444	0.449559	0.449559	0.449559		6
4		23	0.484071	0.484071	0.491091	0.491091	0.490645	0.490645	0.490645		6
5		25	0.439446	0.439446	0.442379	0.442379	0.441086	0.441086	0.441086		11
6		27	0.486572	0.486572	0.491375	0.491375	0.491035	0.491035	0.491035		8
	MW		0.485558	0.485558	0.489585	0.489585	0.488918	0.488918	0.488918		57
	StDev		0.0448071	0.0448071	0.0460261	0.0460261	0.0462218	0.0462218	0.0462218
1	A1c WAVE9	9	0.601812	0.601812	0.60265	0.60265	0.602472	0.602472	0.602472		5
2		17	0.679331	0.679331	0.710763	0.710763	0.710613	0.710613	0.710613		8
3		19	0.676698	0.676698	0.701431	0.701431	0.70125	0.70125	0.70125		4
4		21	0.70347	0.70347	0.695716	0.695716	0.695473	0.695473	0.695473		9
5		27	0.731473	0.731473	0.714236	0.714236	0.713834	0.713834	0.713834		6
6		31	0.643416	0.643416	0.687736	0.687736	0.686967	0.686967	0.686967		8
7		37	0.700409	0.700409	0.686509	0.686509	0.685785	0.685785	0.685785		12
	MW		0.676659	0.676659	0.685577	0.685577	0.685199	0.685199	0.685199		52
	StDev		0.0428211	0.0428211	0.0380619	0.0380619	0.0380267	0.0380267	0.0380267
1	A1c a1	4	0.456778	0.456778	0.481022	0.481022	0.480893	0.480893	0.480893		5
2		6	0.514073	0.514073	0.554191	0.554191	0.554049	0.554049	0.554049		5
3		12	0.25835	0.25835	0.328941	0.328941	0.328689	0.328689	0.328689		3
4		18	0.764258	0.764258	0.75712	0.75712	0.757039	0.757039	0.757039		5
5		20	0.642535	0.642535	0.699378	0.699378	0.699255	0.699255	0.699255		7
6		22	0.681502	0.681502	0.716631	0.716631	0.716565	0.716565	0.716565		7
	MW		0.552916	0.552916	0.589547	0.589547	0.589415	0.589415	0.589415		32
	StDev		0.182621	0.182621	0.165672	0.165672	0.165732	0.165732	0.165732
												IMAGE
												49	0.0381255	0.0381255	0.0800501	0.0800501	0.0792649	0.0792649	0.0792649		7
1	B1a WAVE9		0.0803035	0.0803035	0.191753	0.191753	0.0985307	0.0985307	0.0985307		3.5	!	0.218943	0.218943	0.249181	0.249181	0.241658	0.241658	0.241658		7
2			0.300834	0.300834	0.346798	0.346798	0.294251	0.294251	0.294251		6	36	0.174401	0.174401	0.196909	0.196909	0.192191	0.192191	0.192191		11
3		18	0.0922168	0.0922168	0.156193	0.156193	0.110468	0.110468	0.110468		6		0.135295	0.135295	0.213164	0.213164	0.156137	0.156137	0.156137		7
4		19	0.119885	0.119885	0.177913	0.177913	0.133968	0.133968	0.133968				0.126298	0.126298	0.184784	0.184784	0.13852	0.13852	0.13852		6
5		22	0.0928356	0.0928356	0.152873	0.152873	0.100133	0.100133	0.100133		7		0.115045	0.115045	0.175416	0.175416	0.110553	0.110553	0.110553		7
6		32	0.104109	0.104109	0.243968	0.243968	0.120344	0.120344	0.120344		9		0.0915568	0.0915568	0.224829	0.224829	0.0971472	0.0971472	0.0971472		8
		22_1	0.163609	0.163609	0.188476	0.188476	0.182843	0.182843	0.182843		9	44	0.156073	0.156073	0.197864	0.197864	0.192406	0.192406	0.192406		7
	MW		0.136256	0.136256	0.208282	0.208282	0.148648	0.148648	0.148648		40.5		0.131967	0.131967	0.190275	0.190275	0.150985	0.150985	0.150985		60
	StDev		0.0775574	0.0775574	0.0681071	0.0681071	0.0703674	0.0703674	0.0703674				0.0543997	0.0543997	0.0502706	0.0502706	0.0554129	0.0554129	0.0554129
													Pearson's r	Pearson's r BD v2	Spearman's r	Spearman's r (BD)	Spearman's r (Ties)	Spearman's r (Ties) BD	Spearman's r (Ties) BD v2		Cells
1	B1a a1	5	0.575054	0.575054	0.520574	0.520574	0.517231	0.517231	0.517231		6		0.453516	0.453516	0.453989	0.453989	0.453631	0.453631	0.453631		11
2		7	0.522616	0.522616	0.527469	0.527469	0.526645	0.526645	0.526645		10		0.480838	0.480838	0.469666	0.469666	0.469119	0.469119	0.469119		11
3		8	0.312757	0.312757	0.285314	0.285314	0.28051	0.28051	0.28051		10		0.279921	0.279921	0.263531	0.263531	0.259327	0.259327	0.259327		11
4		17	0.57195	0.57195	0.546054	0.546054	0.545686	0.545686	0.545686		10		0.501152	0.501152	0.481733	0.481733	0.481253	0.481253	0.481253		11
5		19	0.518575	0.518575	0.500493	0.500493	0.499765	0.499765	0.499765		10		0.53555	0.53555	0.501119	0.501119	0.50062	0.50062	0.50062		9
6		21	0.499641	0.499641	0.512259	0.512259	0.505181	0.505181	0.505181		15		0.47787	0.47787	0.473511	0.473511	0.465968	0.465968	0.465968		16
	MW		0.500099	0.500099	0.482027	0.482027	0.47917	0.47917	0.47917		61		0.454808	0.454808	0.440591	0.440591	0.43832	0.43832	0.43832		69
	StDev		0.0966711	0.0966711	0.0975716	0.0975716	0.0986847	0.0986847	0.0986847				0.0899596	0.0899596	0.0881083	0.0881083	0.0891184	0.0891184	0.0891184
		A1c a1	A1c WAVE9	B1b a1	B1b Wave9	B1a a1	B1a WAVE9
	Pearson	0.552916	0.676659	0.759436	0.485558	0.500099	0.136256
		0.182621	0.0428211	0.0456821	0.0448071	0.0966711	0.0775574
		A1c a1	A1c WAVE9	B1b a1	B1b Wave9	B1a a1	B1a WAVE9
	Spearman's r	0.589547	0.685577	0.746238	0.489585	0.482027	0.208282
		0.165672	0.0380619	0.0559827	0.0460261	0.0975716	0.0681071
A1c a1	A1c a1		A1c WAVE9	A1c WAVE9		B1b a1	B1b a1		B1b Wave9	B1b Wave9		B1a a1	B1a a1		B1a WAVE9	B1a WAVE9
0.552916	0.589547		0.676659	0.685577		0.759436	0.746238		0.485558	0.489585		0.500099	0.482027		0.136256	0.208282
0.182621	0.165672		0.0428211	0.0380619		0.0456821	0.0559827		0.0448071	0.0460261		0.0966711	0.0975716		0.0775574	0.0681071
Mit Images besser für B1a localisierungen
A1c a1	A1c a1		A1c WAVE9	A1c WAVE9		B1b a1	B1b a1		B1b Wave9	B1b Wave9		B1a a1	B1a a1		B1a WAVE9	B1a WAVE9
0.552916	0.589547		0.676659	0.685577		0.759436	0.746238		0.485558	0.489585		0.454808	0.440591		0.131967	0.190275
0.182621	0.165672		0.0428211	0.0380619		0.0456821	0.0559827		0.0448071	0.0460261		0.0899596	0.0881083		0.0543997	0.0502706
