# Supplementary material for: A single class of ARF GTPase activated by several pathway-specific ARF-GEFs regulates essential membrane traffic in Arabidopsis
Source: PLoS Genet. 2018 Nov 15;14(11):e1007795. doi: 10.1371/journal.pgen.1007795 (PMC6264874; doi:10.1371/journal.pgen.1007795)
Supplement: S8 Data — (XLSX) [file pgen.1007795.s020.xlsx]

## Sheet: Sheet1
Measurement of primary root growth in cm
#1 Est-ARFA-TN+QL-YFP						#2 Est-ARFA-QL-YFP							#1 Est-ARFA-QL-YFP								#2 Est-ARFA-TN-YFP						Col							#2 Est-ARFA-TN+QL-YFP							#3 Est-ARFA-TN+QL-YFP
# of seedlings	without Est		# of seedlings	20µMEst		# of seedlings	without Est		# of seedlings	20µMEst			# of seedlings	without Est		# of seedlings	20µMEst				# of seedlings	without Est		# of seedlings	20µMEst		# of seedlings	without Est		# of seedlings	20µMEst			# of seedlings	without Est		# of seedlings	20µMEst			# of seedlings	without Est		# of seedlings	20µMEst
1	0.67		1	0.84		1	0.57		1	0.02			1	0.61		1	0.08				1	0.56		1	0.62		1	0.71		1	0.59			1	0.63		1	0.64			1	0.51		1	0.74
2	0.86		2	0.61		2	0.71		2	0.11			2	0.48		2	0.15				2	0.57		2	0.52		2	0.66		2	0.83			2	0.62		2	0.68			2	0.82		2	0.57
3	0.7		3	0.64		3	0.64		3	0.04			3	0.5		3	0				3	0.52		3	0.46		3	0.77		3	0.67			3	0.64		3	0.71			3	0.96		3	0
4	0.79		4	0.22		4	0.78		4	0.1			4	0.52		4	0.1				4	0.63		4	0.51		4	0.63		4	0.67			4	0.68		4	0.7			4	0.76		4	0.77
5	0.79		5	0.59		5	0.62		5	0.08			5	0.58		5	0.05				5	0.48		5	0.58		5	0.72		5	0.63			5	0.52		5	0.69			5	0.74		5	0.53
6	0.79		6	0.66		6	0.57		6	0.07			6	0.56		6	0.12				6	0.41		6	0.6		6	0.93		6	0.64			6	0.47		6	0.53			6	0		6	0.81
7	0.67		7	0.52		7	0.57		7	0.09			7	0.51		7	0.11				7	0.59		7	0.63		7	0.55		7	0.66			7	0.93		7	0.58			7	0.74		7	0.87
8	0.76		8	0.39		8	0.69		8	0.02			8	0.43		8	0.11				8	0.6		8	0.5		8	0.72		8	0.61			8	0.55		8	0.56			8	0.35		8	0.8
9	0.78		9	0.56		9	0.53		9	0.11			9	0.33		9	0.13				9	0.53		9	0.63		9	0.57		9	0.67			9	0.42		9	0.44			9	0.71		9	0.69
10	0.77		10	0.62		10	0.53		10	0.11			10	0.57		10	0.09				10	0.64		10	0.39		10	0		10	0.6			10	0.57		10	0.54			10	1.04		10	0.78
11	0.77		11	0.59		11	0.66		11	0.09			11	0.66		11	0.33				11	0.69		11	0.58		11	0.42		11	0.81			11	0.57		11	0.51			11	0.65		11	0.69
12	0.85		12	0.72		12	0.55		12	0.07			12	0.54		12	0.16				12	0.44		12	0.48		12	0.76		12	0.64			12	0.56		12	0.81			12	0.8		12	0.87
13	1		13	0.64		13	0.57		13	0.1			13	0.6		13	0.06				13	0.44		13	0.58		13	0.71		13	0.72			13	0.47		13	0.23			13	0.86		13	0.72
14	0.66		14	0.59		14	0.62		14	0.06			14	0.6		14	0.07				14	0.6		14	0.64		14	0.77		14	0.71			14	0.57		14	0.59			14	0.24		14	0.74
15	0.6		15	0.68		15	0.57		15	0.05			15	0.61		15	0.09				15	0.45		15	0.57		15	0.7		15	0.77			15	0		15	0.64			15	0.94		15	0.6
16	0.66		16	0.58		16	0.64		16	0.07			16	0.37		16	0.04				16	0.63		16	0.7		16	0.65		16	0.68			16	0.6		16	0.53			16	0.83		16	0.83
17	0.71		17	0.64		17	0.73		17	0.12			17	0.57		17	0.04				17	0.16		17	0.45		17	0.61		17	0.65			17	0.6		17	0.34			17	0.54		17	0.78
18	0.74		18	0.69		18	0.72		18	0.1			18	0.66		18	0.17				18	0.36		18	0.49		18	0.42		18	0.66			18	0.57		18	0.74			18	0.94		18	0.68
Average	0.753889		19	0.63		19	0.77		19	0.11			19	0.48		19	0.07				19	0.66		19	0.52		19	0.09		19	0.53			19	0.52		19	0.7			19	0.79		19	0.17
StDev	0.0928718		20	0.83		20	0.62		20	0.06			20	0.6		20	0.05				20	0.19		20	0.61		20	0.69		20	0.75			20	0.57		20	0.69			20	0.64		20	0.89
			21	0.79		21	0.51		21	0.07			21	0.59		21	0.11				21	0.64		21	0.41		21	0.75		21	0.23			21	0.27		21	0.58			21	0.37		21	0.3
			22	0.88		22	0.75		22	0.09			22	0.58		22	0.06				22	0.63		22	0.63		22	0.7		22	0.81			22	0		22	0.61			22	0.66		22	0.68
			23	0.61		23	0.63		23	0.05			23	0.73		23	0.01				23	0.62		23	0.48		23	0.12		23	0.64			23	0		23	0.48			23	0.95		23	0.85
			24	0.56		24	0.64		24	0.04			24	0.65		24	0.03				24	0.47		24	0.45		24	0.67		24	0.68			24	0.59		24	0			24	0.83		24	0.15
			25	0.7		25	0.84		25	0.06			25	0.29		25	0.03				25	0.73		25	0.56		25	0.72		25	0.78			25	0.67		25	0			25	0.75		25	0.24
			26	0.74		26	0.7		26	0.05			26	0.63		26	0.06				26	0.63		26	0.57		26	0.75		26	0.61			26	0.57		26	0.57			26	0.81		26	0
			27	0.69		27	0.59		27	0.06			27	0.6		27	0				27	0.55		27	0.45		27	0.7		27	0.62			27	0.64		27	0			27	0.85		27	0.52
			Average	0.637407		28	0.51		28	0.04			28	0.6		28	0				28	0.38		28	0.46		28	0.47		28	0.83			28	0.63		28	0.55			28	0.71		28	0.28
			StDev	0.133376		29	0.42		29	0.04			29	0.33		29	0				29	0.45		29	0.66		29	0.75		29	0.77			29	0.35		29	0.61			29	0.85		29	0
						30	0.54		30	0.08			30	0.57		30	0.04				30	0.55		30	0.61		30	0.68		30	0.85			30	0.61		30	0.81			30	0.68		30	0.4
						31	0.56		31	0.1			31	0.25		31	0				31	0.31		31	0.47		31	0.91		31	0.72			31	0.6		31	0.2			31	1.01		31	0.55
						32	0.54		32	0.06			32	0.44		32	0.05				32	0.56		32	0.51		32	0.71		32	0.66			32	0		32	0.41			32	0.66		32	0.34
						33	0.64		33	0.11			33	0.46		33	0				33	0.16		33	0.33		33	0.63		33	0.77			33	0.69		33	0.15			33	0.47		33	0.16
						34	0.76		34	0.03			34	0.64		34	0.12				34	0.6		34	0.5		34	0.5		34	0.87			34	0		34	0.22			34	0.7		34	0
						35	0.58		35	0.16			35	0.64		35	0.05				35	0.93		35	0.43		35	0.8		35	0.81			35	0.8		35	0.63			35	0.8		35	0.64
						36	0.59		36	0.13			36	0.46		36	0.09				36	0.52		36	0.57		36	0.75		36	0.78			36	0.61		36	0.61			Average	0.713143		36	0.79
						37	0.61		37	0.12			Average	0.534444		37	0.09				37	0.76		37	0.57		37	0.92		37	0.75			37	0.5		37	0.57			StDev	0.222073		37	0.56
						38	0.58		38	0.09			StDev	0.1133		38	0.07				38	0.5		38	0.58		38	0.74		38	0.73			38	0.57		38	0.63						38	0.56
						39	0.71		39	0.06						Average	0.0744737				Average	0.53		39	0.68		39	0.85		39	0.95			39	0.68		39	0.59						39	0.82
						40	0.73		40	0.11						StDev	0.0632753				StDev	0.158541		40	0.45		40	0.74		40	0.36			40	0.76		40	0.82						40	0.74
						41	0.64		41	0.07														41	0.56		41	0.8		41	0.65			41	0.94		41	0.73						Average	0.55275
						42	0.6		42	0.04														42	0.56		42	0.58		42	0.78			42	0.6		42	0.61						StDev	0.281507
						Average	0.626905		43	0.08														43	0.51		43	0.27		43	0.79			43	0.7		43	0.56
						StDev	0.0878049		44	0.09														44	0.48		Average	0.641628		44	0.73			44	0.79		44	0.84
									45	0.04														Average	0.535		StDev	0.205854		45	0.8			45	0.68		45	0.5
									46	0.07														StDev	0.0820522					Average	0.699111			46	0.66		Average	0.536222
									Average	0.0765217																				StDev	0.124569			Average	0.542826		StDev	0.214012
									StDev	0.0312849																								StDev	0.225986

## Sheet: Sheet2
													Col BM	Col 20µMEst
													0.641628	0.699111
													0.205854	0.124569
	Col BM	Col 20µMEst		2 /296 Est-B1b-QL-YFP BM	2 /296 Est-B1b-QL-YFP 20uMESt		31 /302 Est-B1b-QL-YFP BM	31 /302 Est-B1b-QL-YFP 20uMESt		51 /302 Est-B1b-TN-YFP BM	51 /302 Est-B1b-TN-YFP 20uMESt		Est-B1b-TN+QL-YFP 33/ 399 BM	Est-B1b-TN+QL-YFP 33/ 399 20µMEst		25 /399 Est-B1b-TN+QL-YFP 20µMEst	25 /399 Est-B1b-TN+QL-YFP 20µMEst		35 /399 Est-B1b-TN+QL-YFP BM	35 /399 Est-B1b-TN+QL-YFP 20µMEst
	0.641628	0.699111		0.626905	0.0765217		0.534444	0.0744737		0.53	0.535		0.753889	0.637407		0.542826	0.536222		0.713143	0.55275
	0.205854	0.124569		0.0878049	0.0312849		0.1133	0.0632753		0.158541	0.0820522		0.0928718	0.133376		0.225986	0.214012		0.222073	0.281507
	Col BM	Col 20µMEst		2 /296 Est-B1b-QL-YFP BM	2 /296 Est-B1b-QL-YFP 20uMESt		51 /302 Est-B1b-TN-YFP BM	51 /302 Est-B1b-TN-YFP 20uMESt		Est-B1b-TN+QL-YFP 33/ 399 BM	Est-B1b-TN+QL-YFP 33/ 399 20µMEst		25 /399 Est-B1b-TN+QL-YFP 20µMEst	25 /399 Est-B1b-TN+QL-YFP 20µMEst		35 /399 Est-B1b-TN+QL-YFP BM	35 /399 Est-B1b-TN+QL-YFP 20µMEst
	0.641628	0.699111		0.626905	0.0765217		0.53	0.535		0.753889	0.637407		0.542826	0.536222		0.713143	0.55275
	0.205854	0.124569		0.0878049	0.0312849		0.158541	0.0820522		0.0928718	0.133376		0.225986	0.214012		0.222073	0.281507
