# Supplementary material for: A single class of ARF GTPase activated by several pathway-specific ARF-GEFs regulates essential membrane traffic in Arabidopsis
Source: PLoS Genet. 2018 Nov 15;14(11):e1007795. doi: 10.1371/journal.pgen.1007795 (PMC6264874; doi:10.1371/journal.pgen.1007795)
Supplement: S9 Data — (XLSX) [file pgen.1007795.s021.xlsx]

## Sheet: Sheet1
Measurement of primary root growth in cm
	Columbia						#1 ARFA-TN-YFP big3 BIG4-ML-YFP						#2 ARFA-TN-YFP big3 BIG4-ML-YFP
	# of seedlings	DMSO/BFA5		# of seedlings	Est20/BFA5		# of seedlings	DMSO/BFA5		# of seedlings	Est20/BFA5		# of seedlings	DMSO/BFA5		# of seedlings	Est20/BFA5
	1	0.74		1	0.56		1	0.36		1	0.17		1	0.34		1	0.23
	2	0.77		2	0.63		2	0.29		2	0.39		2	0.44		2	0.2
	3	0.86		3	0.58		3	0.27		3	0.25		3	0.34		3	0.2
	4	0.88		4	0.7		4	0.49		4	0.27		4	0.34		4	0.3
	5	0.76		5	0.57		5	0.32		5	0.18		5	0.32		5	0.17
	6	0.7		6	0.59		6	0.37		6	0.38		6	0.34		6	0.27
	7	0.45		7	0.53		7	0.42		7	0.2		7	0.41		7	0.19
	8	0.54		8	0.69		8	0.55		8	0.42		8	0.34		8	0.15
	9	0.66		9	0.74		9	0.21		9	0.36		9	0.31		9	0.13
	10	0.73		10	0.6		10	0.39		10	0.47		10	0.31		10	0.2
	11	0.74		11	0.55		11	0.26		11	0.22		11	0.4		11	0.16
	12	0.8		12	0.62		12	0.51		12	0.24		12	0.38		12	0.23
	13	0.66		13	0.8		13	0.37		13	0.38		13	0.34		13	0.24
	14	0.71		14	0.64		14	0.38		14	0.26		14	0.33		14	0.15
	15	0.77		15	0.51		15	0.31		15	0.34		15	0.3		15	0.2
	16	0.66		16	0.57		16	0.37		16	0.24		16	0.33		16	0.23
	17	0.68		17	0.53		17	0.35		17	0.22		17	0.37		17	0.21
	18	0.71		18	0.59		18	0.36		18	0.31		18	0.28		18	0.21
	19	0.75		19	0.58		19	0.24		19	0.35		19	0.36		19	0.19
	20	0.77		20	0.71		20	0.44		20	0.29		20	0.36		20	0.2
	21	0.8		21	0.6		21	0.3		21	0.38		21	0.37		21	0.16
	22	0.77		22	0.58		22	0.4		22	0.38		22	0.27		22	0.19
	23	0.73		23	0.59		23	0.33		23	0.51		23	0.37		23	0.23
	24	0.82		24	0.45		24	0.33		24	0.36		24	0.36		24	0.2
	25	0.77		25	0.81		25	0.29		25	0.22		25	0.29		25	0.18
	26	0.76		26	0.52		26	0.29		26	0.33		26	0.39		26	0.24
	27	0.6		27	0.62		27	0.5		27	0.23		27	0.31		27	0.26
	28	0.68		28	0.63		28	0.31		28	0.21		28	0.33		28	0.2
	29	0.73		29	0.67		29	0.27		29	0.17		29	0.32		29	0.19
	30	0.62		30	0.64		30	0.36		30	0.3		30	0.21		30	0.15
	31	0.69		31	0.7		31	0.34		31	0.2		31	0.31		31	0.17
	32	0.8		32	0.75		32	0.43		32	0.28		32	0.3		32	0.17
	33	0.76		33	0.7		33	0.38		33	0.45		33	0.32		33	0.27
	34	0.81		34	0.55		34	0.4		34	0.21		34	0.42		34	0.23
	35	0.84		35	0.67		35	0.38		35	0.49		35	0.27		35	0.24
	36	0.84		36	0.58		36	0.54		36	0.4		36	0.29		36	0.28
	37	0.62		37	0.71		37	0.38		37	0.64		37	0.29		37	0.15
	38	0.92		38	0.63		38	0.42		38	0.21		38	0.31		38	0.26
	39	0.8		39	0.69		39	0.42		39	0.32		39	0.35		39	0.19
	40	0.75		40	0.73		40	0.41		40	0.29		40	0.21		40	0.17
	41	0.81		41	0.66		41	0.48		41	0.22		41	0.35		41	0.22
	42	0.88		42	0.68		42	0.67		42	0.24		42	0.3		42	0.19
	43	0.83		43	0.55		43	0.95		43	0.2		43	0.26		43	0.32
	44	0.72		44	0.77		44	0.45		44	0.33		44	0.51		44	0.28
	45	0.76		45	0.67		45	0.41		45	0.36		45	0.23		45	0.13
	46	0.68		46	0.63		46	0.43		46	0.34		46	0.25		46	0.19
	47	0.81		47	0.74		47	0.43		47	0.32		47	0.55		47	0.08
	48	0.8		48	0.7		48	0.41		48	0.51		48	0.27		48	0.21
	49	0.93		49	0.47		49	0.39		49	0.31		49	0.33		49	0.14
	50	0.99		50	0.68		50	0.53		50	0.33		50	0.29		50	0.2
	51	0.75		51	0.66		51	0.41		51	0.2		51	0.29		51	0.12
	52	0.67		52	0.54		52	0.37		52	0.32		52	0.41		52	0.21
	53	0.9		53	0.61		53	0.44		53	0.36		53	0.24		53	0.18
	54	0.71		54	0.74		54	0.4		54	0.18		54	0.46		54	0.18
	55	0.91		55	0.85		55	0.4		55	0.3		55	0.31		55	0.21
	56	0.72		56	0.69		56	0.43		56	0.23		56	0.33		56	0.23
	57	0.67		57	0.83		57	0.34		57	0.19		57	0.46		57	0.17
	58	0.81		58	0.73		58	0.39		58	0.23		58	0.28		58	0.09
	59	0.77		59	0.72		59	0.45		59	0.26		59	0.42		59	0.11
	60	0.76		60	0.74		60	0.37		60	0.19		60	0.32		60	0.28
	61	0.79		61	0.59		61	0.31		61	0.29		61	0.38		61	0.15
	62	0.82		62	0.51		62	0.39		62	0.34		62	0.28		62	0.19
	63	0.82		63	0.7		63	0.34		63	0.36		63	0.18		63	0.18
	64	0.81		64	0.72		64	0.55		64	0.17		64	0.34		64	0.09
	65	0.8		65	0.75		65	0.34		65	0.19		65	0.31		65	0.13
	66	0.84		66	0.63		66	0.73		66	0.32		66	0.32		66	0.09
	67	0.72		67	0.67		67	0.5		67	0.11		67	0.37		67	0.06
	68	0.8		68	0.72		68	0.39		68	0.32		68	0.32		68	0.17
	69	0.82		69	0.64		69	0.47		69	0.17		69	0.21		69	0.2
	70	0.83		70	0.69		70	0.44		70	0.28		70	0.43		70	0.18
	71	0.75		71	0.68		71	0.37		71	0.16		71	0.34		71	0.18
	72	0.78		72	0.75		72	0.42		72	0.18		72	0.32		72	0.2
	73	0.71		73	0.78		73	0.4		73	0.33		73	0.32		73	0.17
	74	0.92		74	1.16		74	0.44		74	0.37		74	0.32		74	0.07
	75	0.84		75	0.85		75	0.41		75	0.16		75	0.28		75	0.24
	76	0.85		76	0.88		76	0.35		76	0.11		76	0.2		76	0.37
	77	0.77		77	0.84		77	0.47		77	0.15		77	0.3		77	0.17
	78	0.98		78	0.9		78	0.47		78	0.09		78	0.29		78	0.1
	79	0.8		79	0.79		79	0.48		79	0.08		79	0.36		79	0.11
	80	0.8		80	0.62		80	0.29		80	0.21		80	0.31		80	0.19
	81	0.8		81	1.06		81	0.42		81	0.16		81	0.36		81	0.12
	82	0.87		82	0.79		82	0.69		82	0.16		82	0.29		82	0.21
	83	0.83		83	0.78		83	0.38		83	0.14		83	0.36		83	0.13
	84	0.94		84	0.72		84	0.38		84	0.29		84	0.4		Average	0.188313
	85	0.71		85	0.68		85	0.35		85	0.21		85	0.34		StDev	0.0566711
	86	0.91		86	0.9		86	0.45		86	0.2		86	0.28
	87	0.55		87	0.74		87	0.38		87	0.32		87	0.38
	88	0.91		88	0.79		88	0.38		88	0.25		88	0.19
	89	0.81		89	0.95		89	0.34		89	0.24		89	0.31
	90	0.68		90	0.76		90	0.35		90	0.14		90	0.31
	91	0.88		91	0.81		91	0.38		91	0.35		91	0.33
	92	0.59		92	0.78		92	0.34		Average	0.274615		92	0.29
	93	0.81		93	0.85		93	0.4		StDev	0.102689		93	0.39
	94	0.77		94	0.74		Average	0.405269					94	0.32
	95	0.85		95	0.89		StDev	0.103992					95	0.37
	96	0.99		Average	0.693474								Average	0.328316
	97	0.95		StDev	0.121198								StDev	0.0636923
	98	0.63
	99	0.76
	100	0.8
	101	0.78
	102	0.87
	103	0.76
	104	0.72
	Average	0.776442
	StDev	0.0960372
