# Supplementary material for: A single class of ARF GTPase activated by several pathway-specific ARF-GEFs regulates essential membrane traffic in Arabidopsis
Source: PLoS Genet. 2018 Nov 15;14(11):e1007795. doi: 10.1371/journal.pgen.1007795 (PMC6264874; doi:10.1371/journal.pgen.1007795)
Supplement: S10 Data — (XLSX) [file pgen.1007795.s022.xlsx]

## Sheet: S9A_Fig
Time	ARF1-WT without GTPγS	ARF1-WT without SEC7BIG5	ARF1-WT	ARF1-T31N
0	46148.3	54255	51086.3	62300
5	45555.5	52797.6	51873.3	61100
10	46007.4	52326	52570.2	60900
15	45991.8	51954.3	53816.5	59600
20	46061.7	51418.1	53658.2	58600
25	45707.5	50876.7	53933.1	56600
30	45635.5	50037.2	53474.3	56000
35	46165.3	50200.8	53728.4	56100
40	46467.3	49827.5	54020.9	56200
45	46240.1	49522.7	55412.5	56800
50	46277.4	49992.2	56203	56700
55	46208.8	49663.2	57215.6	56200
60	46856.7	49941.2	57757.8	55600
65	46045.3	50326.1	58688.9	55600
70	46460.5	49966.4	59402.5	53900
75	46425.5	50068.4	60564.2	54100
80	46860.9	50532.5	60790.1	53800
85	46179.5	50831.6	62171.6	53100
90	46587.5	50678.7	62890.2	54000
95	46679.2	50780	63742.5	53600
100	47032.5	51800.4	64039.9	53600
105	46781.5	51287.4	65624.5	53600
110	47301.3	51098.1	66170.1	52800
115	46765.7	51859.8	66951.1	53000
120	46974.5	52170.4	67490.5	52800
125	46541	52202.4	68115.2	52800
130	47020.2	51987.2	69035.5	52600
135	46773.1	52720	69971	53000
140	47125	52411	70375	52800
145	46936.8	52967.8	71349.3	52600
150	47403.2	52643.5	72300.4	52700
155	47572	52984	72830	53100
160	47408.1	53254.9	73760.6	52500
165	47576.8	53401.8	74350.3	52200
170	47696.6	54175.7	75217.1	52300
175	47452.5	53879.8	75799.7	52400
180	47427.5	54193.3	76524.5	52400
185	47489.2	54283.9	77148.9	52100
190	47902.9	54838.8	78588.8	52400
195	47941.5	55397.7	78748.9	52500
200	47401.7	55191.6	78957.5	52500
205	47494.2	55800.1	80150.8	51900
210	47895.9	56277	80985.7	52100
215	48022.7	56612.4	81677.9	53000
220	47631.8	56484.9	82357.4	52200
225	48251	56732.1	83087.3	52300
230	48022.7	56813.3	83724.2	52700
235	48249	56832	84679.1	52000
240	47916.6	57745.9	84655.5	52000
245	48606.2	57647.1	85344.1	52000
250	48405.8	57569.8	85767	52200
255	48080.3	58433.4	87231.8	52500
260	48672.9	57926.1	87259.2	52300
265	48201.4	58894.2	88101.9	52300
270	48889	59182.9	88689	52500
275	48480.1	58619.9	88573.4	52600
280	48642.2	58923.1	88978.1	52200
285	48665	59571.2	90301.5	52100
290	49063.8	60105.6	91074.1	52600
295	48790.5	60011.2	91891.1	52200
300	48907.6	60236.6	92071.4	52500
305	48694.6	60718.5	92381.1	52000
310	48677.5	60574	93187.4	52000
315	48430.7	60985.8	93837.2	52400
320	49131.7	61636.6	94319.5	51700
325	48599.5	62068.4	94977.6	52000
330	48651.9	61489.1	95819.7	52200
335	49016.2	62545.3	95688.6	52700
340	48655.1	62559.3	96650.8	52000
345	49030.4	62626.2	97087.8	52400
350	49155	62727	97110.3	52400
355	49480.8	62907.6	97515.3	52900
360	48821.9	62777.4	98032.9	52600
365	48893.2	63331.1	98990	52100
370	49090.6	63639.4	99433.2	52200
375	49211.5	63783.6	99580.1	53000
380	49486.8	64284.5	100640	52300
385	49144.7	64112.4	101271	52200
390	49282.5	64232.9	101548	52100
395	49291.7	65120.3	101513	52300
400	49132.6	64774	102806	52200
405	49414.3	64874.1	102661	52400
410	49056.6	64922.9	102849	52200
415	49686.5	65313.6	103519	52500
420	48846.5	65108.3	104309	52600
425	49584	65511.5	104253	52600
430	49226.9	65937.8	104736	52600
435	49196.2	66421.2	105116	52400
440	49196.2	66161.2	105752	52600
445	49314.6	66865.1	105084	52400
450	49393.7	66739.1	106315	52300
455	49572.4	67233.3	106759	52200
460	49382.6	66955.8	107023	52300
465	49987	66881.9	107431	52400
470	49862.8	67177.1	108040	52600
475	50017.8	67467.3	108126	52400
480	49503.4	67623.7	108549	52300
485	49784.6	67971.2	108644	52900
490	49198.7	68215.4	108316	52600
495	49733.3	68394.6	109665	52500
500	49861.6	68204.7	109056	52100
505	49607	68647.4	109756	52900
510	49540.3	68166.7	110464	52500
515	49796.7	68530.3	110352	52600
520	50494.6	68932.9	110726	52700
525	50078.9	68657.5	110876	52700
530	50332	68646.4	111546	52500
535	49963.1	69365.5	111832	52500
540	50036	69045.3	111886	52900
545	50309.9	69222.8	111941	52600
550	49925.3	69910.3	113138	52500
555	50082.4	69845.9	113220	52600
560	49598.4	70104.3	112211	52900
565	50309.3	70004.1	112896	52300
570	50119.7	70342.9	112968	52600
575	49892.6	70287.8	113646	53200
580	50355.6	71060.1	113730	52500
585	50496.5	70808.7	114156	53000
590	50228.9	71277.9	114536	52800
595	50471.1	71455.4	113904	52700
600	50221	71126.8	113841	52400

## Sheet: S9B_Fig
Time	ARFA-WT without GTPγS	ARFA-WT without SEC7BIG5	ARFA-WT	ARFA-Q71L	ARFA-T31N
0	48700	45100	62500	66300	45900
5	47900	45200	65700	67300	46800
10	47500	45900	71600	68600	46700
15	47000	47400	75800	69000	46700
20	46800	48900	79300	70600	46500
25	46800	49600	82700	72600	46800
30	46200	49700	86100	73800	45900
35	46100	47700	88300	75900	45400
40	45600	47000	90700	78200	45200
45	45300	47900	91700	80400	45100
50	44900	48300	93500	81300	45400
55	45000	48400	95600	83500	44300
60	44600	49300	97400	85200	44800
65	44400	49700	98500	87300	44700
70	44600	50400	101000	88800	44900
75	44400	51200	101000	91000	44500
80	44300	51800	102000	92800	44300
85	43800	52700	103000	94000	44500
90	44200	53600	104000	96200	44200
95	44100	54100	105000	97700	44100
100	43800	55100	106000	99400	44100
105	43500	56000	106000	100000	44100
110	43500	56600	106000	102000	44200
115	43400	57300	107000	103000	44300
120	43400	58600	108000	105000	43700
125	43600	59100	108000	105000	43800
130	43300	59800	108000	107000	43900
135	43200	60400	108000	108000	43500
140	43300	60500	110000	108000	43800
145	43800	61400	109000	110000	43400
150	43100	62200	109000	111000	43100
155	43900	63000	109000	112000	43700
160	43300	63000	110000	114000	43200
165	43200	63700	110000	115000	43300
170	43700	64800	111000	116000	43100
175	43200	65300	110000	117000	42900
180	43300	66300	111000	117000	43200
185	43400	65900	111000	118000	43200
190	43100	67200	110000	118000	43100
195	43300	67900	111000	119000	42900
200	43000	68600	110000	120000	42500
205	43300	69000	110000	120000	42700
210	43600	69400	111000	121000	42700
215	43400	70100	111000	122000	42800
220	43400	70600	111000	122000	42600
225	42900	71300	111000	123000	42900
230	43300	72600	112000	124000	42600
235	43200	72900	111000	123000	42600
240	43100	73800	111000	124000	42700
245	43200	73700	111000	125000	42800
250	43200	74400	112000	126000	42300
255	42900	74900	112000	126000	42600
260	43100	75400	112000	126000	42400
265	43300	75900	112000	127000	42400
270	43200	76700	111000	126000	42400
275	42900	77200	112000	127000	42300
280	43000	77700	112000	127000	42000
285	43200	78800	112000	127000	42200
290	43200	79000	112000	129000	41900
295	43100	79400	112000	128000	42000
300	43200	80200	111000	128000	42500
305	43000	80700	112000	128000	42100
310	42900	81100	112000	129000	42200
315	43300	81300	112000	129000	42400
320	42500	82100	112000	128000	42000
325	43300	82200	111000	129000	41900
330	43200	82900	112000	129000	42000
335	42400	84100	112000	129000	41700
340	42900	84100	113000	129000	41800
345	43200	84600	111000	129000	41500
350	42600	85100	112000	130000	41400
355	43100	84800	112000	130000	41300
360	42900	86300	111000	129000	41500
365	43500	86700	112000	131000	41500
370	43300	87100	112000	130000	41200
375	42900	86800	112000	131000	41700
380	43100	88100	112000	130000	41100
385	42800	88200	112000	131000	41800
390	43000	88200	111000	130000	41200
395	42700	88500	113000	130000	41200
400	43000	89300	112000	130000	41100
405	42600	89900	112000	131000	41000
410	43200	90200	112000	131000	41300
415	43000	91100	112000	131000	41000
420	43100	90600	112000	131000	41000
425	42900	92300	112000	130000	41200
430	42500	91500	112000	132000	41000
435	43000	93000	112000	131000	41000
440	43300	93100	113000	131000	40900
445	42500	92900	112000	131000	40800
450	43100	94000	111000	131000	40800
455	42500	94100	112000	131000	40900
460	43100	95000	112000	131000	41000
465	42500	94600	112000	131000	40700
470	42900	94600	112000	131000	41000
475	43200	95300	112000	131000	40800
480	43000	95700	112000	131000	40700
485	43100	96400	112000	131000	41000
490	42700	96700	112000	131000	40500
495	42500	97300	112000	131000	40800
500	43000	98100	112000	132000	40500
